# Supplementary material for: Identifying drug targets for neurological and psychiatric disease via genetics and the brain transcriptome
Source: PLoS Genet. 2021 Jan 8;17(1):e1009224. doi: 10.1371/journal.pgen.1009224 (PMC7819609; doi:10.1371/journal.pgen.1009224)
Supplement: S1 Table — (XLSX) [file pgen.1009224.s002.xlsx]

## Sheet: Table 1
Tissue	SNP	gene	ENSG	effect_allele	other_allele	study being compared	effect allele freq	beta	se	pval	effect allele freq	beta	se	pval
Brain cortex	rs7968356	TMBIM4	ENSG00000155957	A	G	Qi cross study brain cortex meta-analysis	0.354363	-0.407196	0.0107004	1e-200	0.3292	0.765584	0.0277483	1.45551e-167
Brain cortex	rs4809813	BCAS4	ENSG00000124243	A	G	Qi cross study brain cortex meta-analysis	0.323741	0.0482243	0.00744744	9.46e-11	0.3265	-0.425122	0.0369506	1.24275e-30
Brain cortex	rs1806267	RABEP1	ENSG00000029725	T	C	Qi cross study brain cortex meta-analysis	0.379936	0.0304603	0.00453108	1.79e-11	0.4	-0.532293	0.0491115	2.26277e-27
Brain cortex	rs4275	TPST2	ENSG00000128294	G	A	Qi cross study brain cortex meta-analysis	0.419843	0.0880329	0.00779133	1.33e-29	0.4112	-0.426843	0.0479173	5.20063e-19
Brain cortex	rs4930716	AC055713.1	ENSG00000247373	G	A	Qi cross study brain cortex meta-analysis	0.82416	0.133571	0.0164291	4.29e-16	0.7856	-0.845149	0.110034	1.58113e-14
Brain cortex	rs1019152	C17orf75	ENSG00000108666	A	T	Qi cross study brain cortex meta-analysis	0.762837	-0.0723751	0.00714995	4.39e-24	0.8007	0.419605	0.055294	3.23333e-14
Brain cortex	rs17665621	FBXO25	ENSG00000147364	C	T	Qi cross study brain cortex meta-analysis	0.404126	-0.0232314	0.00420273	3.24e-08	0.4411	0.374363	0.0505938	1.36812e-13
Brain cortex	rs472247	ASB1	ENSG00000065802	A	G	Qi cross study brain cortex meta-analysis	0.57208	0.0373263	0.00592451	2.97e-10	0.517	-0.231598	0.0352032	4.73912e-11
Brain cortex	rs72818961	SSR1	ENSG00000124783	C	T	Qi cross study brain cortex meta-analysis	0.0336401	-0.2385	0.0140693	1.87e-64	0.0222	1.04776	0.164706	1.99946e-10
Brain cortex	rs750866	MRPL43	ENSG00000055950	G	A	Qi cross study brain cortex meta-analysis	0.203846	-0.057031	0.0065029	1.79e-18	0.2213	0.337988	0.0535871	2.84036e-10
Brain cortex	rs6573020	ATG14	ENSG00000126775	T	C	Qi cross study brain cortex meta-analysis	0.438269	0.0597519	0.00550243	1.8e-27	0.4836	-0.283239	0.0457759	6.11217e-10
Brain cortex	rs2918338	ZFP14	ENSG00000142065	C	T	Qi cross study brain cortex meta-analysis	0.447235	-0.046458	0.00562143	1.4e-16	0.4319	0.293818	0.0478407	8.16954e-10
Brain cortex	rs823154	PM20D1	ENSG00000162877	T	C	Qi cross study brain cortex meta-analysis	0.397537	0.0300492	0.00518916	7.01e-09	0.3744	-0.496686	0.0849928	5.10035e-09
Brain cortex	rs28408662	GABPB1	ENSG00000104064	T	C	Qi cross study brain cortex meta-analysis	0.551652	0.0508524	0.00669063	2.95e-14	0.5291	-0.24374	0.0428031	1.23767e-08
Brain cortex	rs148922085	GATS	ENSG00000239521	G	T	Qi cross study brain cortex meta-analysis	0.0422801	0.111824	0.0188576	3.03e-09	0.04063	-1.52255	0.282934	7.3957e-08
Brain cortex	rs9819	RTL6	ENSG00000188636	T	C	Qi cross study brain cortex meta-analysis	0.482885	-0.0438799	0.00686902	1.68e-10	0.4822	0.193186	0.0373764	2.35791e-07
Brain cortex	rs7336735	LINC00571	ENSG00000223685	G	A	Qi cross study brain cortex meta-analysis	0.478531	0.266594	0.0255366	6.14e-23	0.432	-0.37813	0.0740665	3.30318e-07
Brain cortex	rs10773921	OGFOD2	ENSG00000111325	T	C	Qi cross study brain cortex meta-analysis	0.684554	0.227854	0.0217404	1.06e-25	0.6333	-0.174253	0.0365929	1.91751e-06
Brain cortex	rs72844798	RPLP2	ENSG00000177600	A	G	Qi cross study brain cortex meta-analysis	0.22517	0.0509491	0.00779547	6.33e-11	0.211	-0.1952	0.0421447	3.6275e-06
Brain cortex	rs12627691	AP001347.1	ENSG00000224905	A	G	Qi cross study brain cortex meta-analysis	0.33085	-0.304033	0.025664	2.24e-32	0.282	0.308399	0.0754124	4.32312e-05
Brain cortex	rs75755560	LNPEP	ENSG00000113441	T	C	Qi cross study brain cortex meta-analysis	0.0564054	0.0762764	0.010656	8.18e-13	0.05	-0.665816	0.168878	8.06075e-05
Brain cortex	rs6565648	SGSH	ENSG00000181523	T	C	Qi cross study brain cortex meta-analysis	0.358249	-0.0442918	0.00811402	4.8e-08	0.3125	0.172792	0.045177	0.000130895
Brain cortex	rs858522	AC016876.1	ENSG00000233223	A	C	Qi cross study brain cortex meta-analysis	0.578191	0.0713246	0.00980744	3.53e-13	0.5234	-0.180442	0.0491217	0.000239384
Brain cortex	rs11080136	SYPL1P2	ENSG00000265683	A	G	Qi cross study brain cortex meta-analysis	0.336486	0.189425	0.0299374	6.16e-10	0.341	-0.212586	0.0580424	0.000249662
Brain cortex	rs4420482	LINC01197	ENSG00000248441	G	A	Qi cross study brain cortex meta-analysis	0.21388	0.0839353	0.0133777	3.51e-10	0.3	-0.262022	0.0722336	0.000286258
Brain cortex	rs10927831	AL450998.2	ENSG00000237938	G	T	Qi cross study brain cortex meta-analysis	0.268365	-0.115615	0.0145162	1.66e-15	0.3096	0.260952	0.0720518	0.000292636
Brain cortex	rs34723481	AC016590.1	ENSG00000267605	G	A	Qi cross study brain cortex meta-analysis	0.449165	0.10875	0.0157345	4.79e-12	0.4297	-0.157899	0.0449547	0.000444095
Brain cortex	rs8089114	C18orf32	ENSG00000177576	C	T	Qi cross study brain cortex meta-analysis	0.572388	-0.0804358	0.00965237	7.86e-17	0.5373	0.138878	0.0405799	0.000620885
Brain cortex	rs2636735	PPA2	ENSG00000138777	T	G	Qi cross study brain cortex meta-analysis	0.563998	0.0479084	0.00649264	1.6e-13	0.5489	-0.169986	0.050589	0.000779055
Brain cortex	rs62116934	SMIM7	ENSG00000214046	A	G	Qi cross study brain cortex meta-analysis	0.0654772	-0.147986	0.0114441	3e-38	0.0904	0.425535	0.127779	0.00086771
Brain cortex	rs3017756	CEP57	ENSG00000166037	A	G	Qi cross study brain cortex meta-analysis	0.435238	0.0440282	0.00447372	7.46e-23	0.3772	-0.147469	0.0446191	0.00094956
Brain cortex	rs7359333	SYT17	ENSG00000103528	T	A	Qi cross study brain cortex meta-analysis	0.593649	0.0613414	0.00917957	2.35e-11	0.6148	-0.141892	0.0433431	0.00106152
Brain cortex	rs11247894	UBXN11	ENSG00000158062	A	G	Qi cross study brain cortex meta-analysis	0.581447	0.0459601	0.00658801	3.03e-12	0.5767	-0.149268	0.0469429	0.00147388
Brain cortex	rs28726123	POLG	ENSG00000140521	G	A	Qi cross study brain cortex meta-analysis	0.392862	0.0386337	0.00568587	1.09e-11	0.4122	-0.109252	0.0361755	0.00252725
Brain cortex	rs58582416	SLC41A3	ENSG00000114544	A	C	Qi cross study brain cortex meta-analysis	0.350645	0.0416566	0.00654429	1.95e-10	0.3781	-0.153056	0.0509908	0.00268536
Brain cortex	rs3206947	ERVK3-1	ENSG00000142396	A	T	Qi cross study brain cortex meta-analysis	0.178542	0.113168	0.0119811	3.54e-21	0.1972	-0.18509	0.0618155	0.00275137
Brain cortex	rs710124	CERK	ENSG00000100422	C	T	Qi cross study brain cortex meta-analysis	0.367484	0.0389121	0.00642989	1.43e-09	0.39	-0.139133	0.0468755	0.00299609
Brain cortex	rs11702367	ITGB2	ENSG00000160255	A	G	Qi cross study brain cortex meta-analysis	0.184251	0.0744642	0.0136459	4.85e-08	0.1467	-0.174551	0.0593935	0.00329394
Brain cortex	rs73006566	AC024075.3	ENSG00000269427	C	G	Qi cross study brain cortex meta-analysis	0.0648912	-0.151598	0.0183491	1.43e-16	0.08241	0.349057	0.121342	0.00401947
Brain cortex	rs1483858	METTL15	ENSG00000169519	G	A	Qi cross study brain cortex meta-analysis	0.284614	-0.0835425	0.00640036	6.13e-39	0.3444	0.133501	0.0467156	0.00426678
Brain cortex	rs2173196	INIP	ENSG00000148153	T	C	Qi cross study brain cortex meta-analysis	0.218308	0.0376556	0.00567152	3.15e-11	0.1811	-0.142878	0.0506027	0.00474979
Brain cortex	rs234706	CBS	ENSG00000160200	A	G	Qi cross study brain cortex meta-analysis	0.355438	-0.162647	0.0131578	4.23e-35	0.3333	0.106409	0.0403004	0.00828075
Brain cortex	rs1050448	EIF2B1	ENSG00000111361	A	G	Qi cross study brain cortex meta-analysis	0.292589	0.0356955	0.00515159	4.24e-12	0.2889	-0.0998336	0.0384836	0.00948154
Brain cortex	rs17821469	SMYD4	ENSG00000186532	A	G	Qi cross study brain cortex meta-analysis	0.310275	0.0431728	0.00553276	6.04e-15	0.27	-0.135575	0.0532229	0.010856
Brain cortex	rs2742079	CYP4A22	ENSG00000162365	C	T	Qi cross study brain cortex meta-analysis	0.352112	0.176245	0.0314827	3.82e-08	0.3787	-0.188702	0.083909	0.0245199
Brain cortex	rs554502	ANKRD42	ENSG00000137494	G	A	Qi cross study brain cortex meta-analysis	0.392961	0.0632289	0.00635934	2.71e-23	0.3275	-0.110266	0.0497768	0.0267459
Brain cortex	rs7597743	AC092683.1	ENSG00000230606	T	G	Qi cross study brain cortex meta-analysis	0.800164	-0.417104	0.0472801	1.12e-18	0.8311	0.121854	0.0553404	0.0276721
Brain cortex	rs2451991	FXYD1	ENSG00000266964	A	G	Qi cross study brain cortex meta-analysis	0.367807	-0.219399	0.0150803	5.95e-48	0.4062	0.0944291	0.0466042	0.0427449
Brain cortex	rs10041262	SLF1	ENSG00000133302	G	A	Qi cross study brain cortex meta-analysis	0.259564	0.0742077	0.00814912	8.53e-20	0.2366	-0.083853	0.0424487	0.0482233
Across brain tissues available in GTEx	rs6998397	XKR9	ENSG00000221947	A	G	Qi cross GTEx brain tissue meta-analysis	0.505907	-0.201611	0.0185557	1.62e-24	NA	0.780315	0.0874096	4.37261e-19
Across brain tissues available in GTEx	rs10142379	CHURC1	ENSG00000258289	G	A	Qi cross GTEx brain tissue meta-analysis	0.201466	0.306307	0.00869349	1e-200	NA	-0.864497	0.0985129	1.70184e-18
Across brain tissues available in GTEx	rs1019152	C17orf75	ENSG00000108666	A	T	Qi cross GTEx brain tissue meta-analysis	0.762837	-0.0723751	0.00714995	4.39e-24	NA	0.715094	0.0830626	7.36374e-18
Across brain tissues available in GTEx	rs4930716	AC055713.1	ENSG00000247373	G	A	Qi cross GTEx brain tissue meta-analysis	0.82416	0.133571	0.0164291	4.29e-16	NA	-0.845149	0.110034	1.58113e-14
Across brain tissues available in GTEx	rs4809813	BCAS4	ENSG00000124243	A	G	Qi cross GTEx brain tissue meta-analysis	0.323741	0.0482243	0.00744744	9.46e-11	NA	-0.435943	0.0605161	5.85758e-13
Across brain tissues available in GTEx	rs17821469	SMYD4	ENSG00000186532	A	G	Qi cross GTEx brain tissue meta-analysis	0.310275	0.0431728	0.00553276	6.04e-15	NA	-0.564354	0.0845833	2.52063e-11
Across brain tissues available in GTEx	rs2043295	ZNF615	ENSG00000197619	C	T	Qi cross GTEx brain tissue meta-analysis	0.259529	0.0476978	0.00675381	1.64e-12	NA	-0.621294	0.0936672	3.2894e-11
Across brain tissues available in GTEx	rs7968356	TMBIM4	ENSG00000155957	A	G	Qi cross GTEx brain tissue meta-analysis	0.354363	-0.407196	0.0107004	1e-200	NA	0.481484	0.0732034	4.78935e-11
Across brain tissues available in GTEx	rs36222	PPWD1	ENSG00000113593	T	C	Qi cross GTEx brain tissue meta-analysis	0.310707	0.0438773	0.0057385	2.07e-14	NA	-0.580098	0.0974915	2.67751e-09
Across brain tissues available in GTEx	rs823154	PM20D1	ENSG00000162877	T	C	Qi cross GTEx brain tissue meta-analysis	0.397537	0.0300492	0.00518916	7.01e-09	NA	-0.496686	0.0849928	5.10035e-09
Across brain tissues available in GTEx	rs12777477	ANKRD16	ENSG00000134461	C	T	Qi cross GTEx brain tissue meta-analysis	0.398558	-0.132897	0.00730231	5.23e-74	NA	0.480479	0.0826398	6.09484e-09
Across brain tissues available in GTEx	rs148922085	GATS	ENSG00000239521	G	T	Qi cross GTEx brain tissue meta-analysis	0.0422801	0.111824	0.0188576	3.03e-09	NA	-1.52255	0.282934	7.3957e-08
Across brain tissues available in GTEx	rs1806267	RABEP1	ENSG00000029725	T	C	Qi cross GTEx brain tissue meta-analysis	0.379936	0.0304603	0.00453108	1.79e-11	NA	-0.451349	0.0845882	9.51052e-08
Across brain tissues available in GTEx	rs2918338	ZFP14	ENSG00000142065	C	T	Qi cross GTEx brain tissue meta-analysis	0.447235	-0.046458	0.00562143	1.4e-16	NA	0.378686	0.0732864	2.37617e-07
Across brain tissues available in GTEx	rs7336735	LINC00571	ENSG00000223685	G	A	Qi cross GTEx brain tissue meta-analysis	0.478531	0.266594	0.0255366	6.14e-23	NA	-0.37813	0.0740665	3.30318e-07
Across brain tissues available in GTEx	rs9819	RTL6	ENSG00000188636	T	C	Qi cross GTEx brain tissue meta-analysis	0.482885	-0.0438799	0.00686902	1.68e-10	NA	0.353168	0.0714051	7.57593e-07
Across brain tissues available in GTEx	rs17665621	FBXO25	ENSG00000147364	C	T	Qi cross GTEx brain tissue meta-analysis	0.404126	-0.0232314	0.00420273	3.24e-08	NA	0.398267	0.0852684	3.00102e-06
Across brain tissues available in GTEx	rs4275	TPST2	ENSG00000128294	G	A	Qi cross GTEx brain tissue meta-analysis	0.419843	0.0880329	0.00779133	1.33e-29	NA	-0.351962	0.0778306	6.12119e-06
Across brain tissues available in GTEx	rs72844798	RPLP2	ENSG00000177600	A	G	Qi cross GTEx brain tissue meta-analysis	0.22517	0.0509491	0.00779547	6.33e-11	NA	-0.32685	0.0752162	1.38977e-05
Across brain tissues available in GTEx	rs62086795	MFSD11	ENSG00000092931	A	G	Qi cross GTEx brain tissue meta-analysis	0.0749037	-0.0897261	0.0119754	6.75e-14	NA	0.613619	0.142139	1.58138e-05
Across brain tissues available in GTEx	rs3087585	OMA1	ENSG00000162600	A	G	Qi cross GTEx brain tissue meta-analysis	0.278814	-0.151787	0.00998531	3.48e-52	NA	0.428781	0.100874	2.13155e-05
Across brain tissues available in GTEx	rs2306120	ACBD3	ENSG00000182827	G	T	Qi cross GTEx brain tissue meta-analysis	0.583716	-0.0375204	0.00509698	1.82e-13	NA	0.296694	0.0702802	2.42583e-05
Across brain tissues available in GTEx	rs10773921	OGFOD2	ENSG00000111325	T	C	Qi cross GTEx brain tissue meta-analysis	0.684554	0.227854	0.0217404	1.06e-25	NA	-0.2423	0.0574559	2.47414e-05
Across brain tissues available in GTEx	rs36053285	LINS1	ENSG00000140471	C	T	Qi cross GTEx brain tissue meta-analysis	0.423971	-0.0636669	0.00606649	9.12e-26	NA	0.292827	0.0698625	2.7715e-05
Across brain tissues available in GTEx	rs12627691	AP001347.1	ENSG00000224905	A	G	Qi cross GTEx brain tissue meta-analysis	0.33085	-0.304033	0.025664	2.24e-32	NA	0.308399	0.0754124	4.32312e-05
Across brain tissues available in GTEx	rs75755560	LNPEP	ENSG00000113441	T	C	Qi cross GTEx brain tissue meta-analysis	0.0564054	0.0762764	0.010656	8.18e-13	NA	-0.665816	0.168878	8.06075e-05
Across brain tissues available in GTEx	rs7460815	CNOT7	ENSG00000198791	T	G	Qi cross GTEx brain tissue meta-analysis	0.544945	-0.0521614	0.00424954	1.24e-34	NA	0.288333	0.0738388	9.42652e-05
Across brain tissues available in GTEx	rs8014854	ATXN3	ENSG00000066427	A	G	Qi cross GTEx brain tissue meta-analysis	0.33572	-0.0400506	0.00569286	1.99e-12	NA	0.324929	0.0835948	0.000101513
Across brain tissues available in GTEx	rs6094019	KCNK15-AS1	ENSG00000244558	G	A	Qi cross GTEx brain tissue meta-analysis	0.156491	0.238888	0.0282743	4.36e-16	NA	-0.371906	0.0975345	0.000137251
Across brain tissues available in GTEx	rs11080136	SYPL1P2	ENSG00000265683	A	G	Qi cross GTEx brain tissue meta-analysis	0.336486	0.189425	0.0299374	6.16e-10	NA	-0.212586	0.0580424	0.000249662
Across brain tissues available in GTEx	rs4792019	SCO1	ENSG00000133028	C	T	Qi cross GTEx brain tissue meta-analysis	0.437517	0.0705547	0.00614328	1.57e-30	NA	-0.266326	0.0731347	0.000270966
Across brain tissues available in GTEx	rs4420482	LINC01197	ENSG00000248441	G	A	Qi cross GTEx brain tissue meta-analysis	0.21388	0.0839353	0.0133777	3.51e-10	NA	-0.262022	0.0722336	0.000286258
Across brain tissues available in GTEx	rs10927831	AL450998.2	ENSG00000237938	G	T	Qi cross GTEx brain tissue meta-analysis	0.268365	-0.115615	0.0145162	1.66e-15	NA	0.260952	0.0720518	0.000292636
Across brain tissues available in GTEx	rs7898290	PITRM1-AS1	ENSG00000237399	C	G	Qi cross GTEx brain tissue meta-analysis	0.66388	-0.226913	0.0167192	5.87e-42	NA	0.312187	0.0868895	0.00032699
Across brain tissues available in GTEx	rs2022335	PTCHD4	ENSG00000244694	A	G	Qi cross GTEx brain tissue meta-analysis	0.694134	0.114971	0.0136339	4.91e-16	NA	-0.258295	0.0742664	0.000505258
Across brain tissues available in GTEx	rs2232807	METTL13	ENSG00000010165	C	T	Qi cross GTEx brain tissue meta-analysis	0.202942	0.0497789	0.0080243	5.52e-10	NA	-0.233493	0.0672415	0.000515735
Across brain tissues available in GTEx	rs62116934	SMIM7	ENSG00000214046	A	G	Qi cross GTEx brain tissue meta-analysis	0.0654772	-0.147986	0.0114441	3e-38	NA	0.425535	0.127779	0.00086771
Across brain tissues available in GTEx	rs12114111	TMEM65	ENSG00000164983	C	T	Qi cross GTEx brain tissue meta-analysis	0.417571	-0.0604451	0.0079248	2.4e-14	NA	0.241668	0.0737377	0.00104767
Across brain tissues available in GTEx	rs7656361	AASDH	ENSG00000157426	A	G	Qi cross GTEx brain tissue meta-analysis	0.430577	0.0810609	0.0058629	1.77e-43	NA	-0.213186	0.0664001	0.00132443
Across brain tissues available in GTEx	rs218478	STX16	ENSG00000124222	A	G	Qi cross GTEx brain tissue meta-analysis	0.361647	-0.0438266	0.00652658	1.88e-11	NA	0.247946	0.0818602	0.0024545
Across brain tissues available in GTEx	rs460879	SPATA33	ENSG00000167523	T	C	Qi cross GTEx brain tissue meta-analysis	0.472051	-0.102468	0.00673124	2.5e-52	NA	0.224378	0.0746452	0.00264769
Across brain tissues available in GTEx	rs55753318	USP14	ENSG00000101557	C	T	Qi cross GTEx brain tissue meta-analysis	0.268314	-0.0382014	0.00499567	2.06e-14	NA	0.22085	0.0741309	0.00289012
Across brain tissues available in GTEx	rs7359333	SYT17	ENSG00000103528	T	A	Qi cross GTEx brain tissue meta-analysis	0.593649	0.0613414	0.00917957	2.35e-11	NA	-0.172497	0.0584101	0.00314489
Across brain tissues available in GTEx	rs73006566	AC024075.3	ENSG00000269427	C	G	Qi cross GTEx brain tissue meta-analysis	0.0648912	-0.151598	0.0183491	1.43e-16	NA	0.349057	0.121342	0.00401947
Across brain tissues available in GTEx	rs28393130	ART3	ENSG00000156219	A	G	Qi cross GTEx brain tissue meta-analysis	0.0898468	0.262252	0.0276573	2.49e-21	NA	-0.245733	0.0883567	0.00541668
Across brain tissues available in GTEx	rs627435	C7orf25	ENSG00000136197	C	G	Qi cross GTEx brain tissue meta-analysis	0.870592	0.216312	0.0320236	4.56e-11	NA	-0.161907	0.0602561	0.00721011
Across brain tissues available in GTEx	rs73030434	TATDN2	ENSG00000157014	A	T	Qi cross GTEx brain tissue meta-analysis	0.214994	0.0728882	0.00801889	9.94e-20	NA	-0.220375	0.0823925	0.00747959
Across brain tissues available in GTEx	rs10041262	SLF1	ENSG00000133302	G	A	Qi cross GTEx brain tissue meta-analysis	0.259564	0.0742077	0.00814912	8.53e-20	NA	-0.208612	0.0793767	0.00858564
Across brain tissues available in GTEx	rs1805312	ALAD	ENSG00000148218	G	C	Qi cross GTEx brain tissue meta-analysis	0.0829355	-0.122338	0.0118726	6.75e-25	NA	0.337674	0.130103	0.00944693
Across brain tissues available in GTEx	rs1242331	ECHDC2	ENSG00000121310	G	A	Qi cross GTEx brain tissue meta-analysis	0.66146	-0.0637476	0.00850401	6.57e-14	NA	0.184175	0.0730771	0.0117261
Across brain tissues available in GTEx	rs2287214	PRDM4	ENSG00000110851	G	A	Qi cross GTEx brain tissue meta-analysis	0.401105	0.038715	0.00540798	8.13e-13	NA	-0.134746	0.0539678	0.0125324
Across brain tissues available in GTEx	rs10426174	ZNF805	ENSG00000204524	A	G	Qi cross GTEx brain tissue meta-analysis	0.510828	-0.074867	0.0104296	7.06e-13	NA	0.143811	0.0579421	0.0130658
Across brain tissues available in GTEx	rs8883	IL17RC	ENSG00000163702	A	G	Qi cross GTEx brain tissue meta-analysis	0.546402	0.109412	0.00892864	1.6e-34	NA	-0.13481	0.0552144	0.0146234
Across brain tissues available in GTEx	rs7127451	AP001528.2	ENSG00000255471	A	G	Qi cross GTEx brain tissue meta-analysis	0.710097	0.12273	0.0204632	4.19e-09	NA	-0.169112	0.0703298	0.0161922
Across brain tissues available in GTEx	rs62029596	CSPG4P11	ENSG00000259726	G	A	Qi cross GTEx brain tissue meta-analysis	0.289085	-0.351719	0.0199003	3.47e-53	NA	0.139146	0.0585316	0.0174405
Across brain tissues available in GTEx	rs7597743	AC092683.1	ENSG00000230606	T	G	Qi cross GTEx brain tissue meta-analysis	0.800164	-0.417104	0.0472801	1.12e-18	NA	0.18166	0.0769715	0.0182704
Across brain tissues available in GTEx	rs10417686	MFSD12	ENSG00000161091	C	T	Qi cross GTEx brain tissue meta-analysis	0.159149	-0.0405618	0.00714927	1.4e-08	NA	0.176261	0.075786	0.0200304
Across brain tissues available in GTEx	rs742427	PCSK2	ENSG00000125851	C	T	Qi cross GTEx brain tissue meta-analysis	0.251713	0.0748154	0.00988206	3.71e-14	NA	-0.152534	0.0672883	0.0233978
Across brain tissues available in GTEx	rs2742079	CYP4A22	ENSG00000162365	C	T	Qi cross GTEx brain tissue meta-analysis	0.352112	0.176245	0.0314827	3.82e-08	NA	-0.188702	0.083909	0.0245199
Across brain tissues available in GTEx	rs9751751	CCDC74B	ENSG00000152076	G	A	Qi cross GTEx brain tissue meta-analysis	0.376936	-0.119404	0.0128891	1.97e-20	NA	0.15024	0.0669467	0.0248214
Across brain tissues available in GTEx	rs2868813	RSBN1L	ENSG00000187257	C	T	Qi cross GTEx brain tissue meta-analysis	0.474615	-0.0362322	0.00400402	1.44e-19	NA	0.148911	0.0663918	0.0249023
Across brain tissues available in GTEx	rs1549957	ZNF283	ENSG00000167637	C	T	Qi cross GTEx brain tissue meta-analysis	0.409398	-0.0665268	0.0063605	1.33e-25	NA	0.138645	0.0621408	0.0256721
Across brain tissues available in GTEx	rs78116617	VPS33A	ENSG00000139719	A	G	Qi cross GTEx brain tissue meta-analysis	0.070602	0.0969312	0.0118009	2.14e-16	NA	-0.212014	0.0954301	0.0263059
Across brain tissues available in GTEx	rs588132	NRAV	ENSG00000248008	G	A	Qi cross GTEx brain tissue meta-analysis	0.824445	-0.085232	0.0101784	5.58e-17	NA	0.149573	0.0681768	0.0282424
Across brain tissues available in GTEx	rs28408662	GABPB1	ENSG00000104064	T	C	Qi cross GTEx brain tissue meta-analysis	0.551652	0.0508524	0.00669063	2.95e-14	NA	-0.122956	0.0592994	0.0381286
Across brain tissues available in GTEx	rs8089114	C18orf32	ENSG00000177576	C	T	Qi cross GTEx brain tissue meta-analysis	0.572388	-0.0804358	0.00965237	7.86e-17	NA	0.108912	0.0526152	0.0384548
Across brain tissues available in GTEx	rs13414296	SESTD1	ENSG00000187231	C	T	Qi cross GTEx brain tissue meta-analysis	0.253811	-0.0736657	0.00503878	2.1e-48	NA	0.125154	0.060849	0.0397063
Across brain tissues available in GTEx	rs10516297	TAPT1-AS1	ENSG00000263327	T	C	Qi cross GTEx brain tissue meta-analysis	0.344072	0.118935	0.0110384	4.53e-27	NA	-0.203556	0.0998674	0.0415231
Across brain tissues available in GTEx	rs10413541	ZNF264	ENSG00000083844	G	C	Qi cross GTEx brain tissue meta-analysis	0.279568	-0.0471856	0.00566945	8.59e-17	NA	0.132491	0.0653612	0.0426569
Across brain tissues available in GTEx	rs61133339	TYW3	ENSG00000162623	A	C	Qi cross GTEx brain tissue meta-analysis	0.0680096	0.087882	0.0158053	2.69e-08	NA	-0.316907	0.15734	0.0439933
Across brain tissues available in GTEx	rs3753362	UQCRH	ENSG00000173660	A	C	Qi cross GTEx brain tissue meta-analysis	0.1161	-0.0736852	0.0102937	8.17e-13	NA	0.162193	0.0815323	0.0466665
Blood	rs28445596	GBAP1	ENSG00000160766	C	T	eQTLGen	0.495161	0.121325	0.0105872	2.1e-30	0.497857	-0.645939	0.0105894	1e-200
Blood	rs4073975	TUBB6	ENSG00000176014	T	C	eQTLGen	0.330345	-0.09066	0.0129995	3.08e-12	0.324763	0.465974	0.0120893	1e-200
Blood	rs330551	NAXD	ENSG00000213995	A	G	eQTLGen	0.143375	0.0937489	0.00717117	4.7e-39	0.163062	-0.912927	0.0141604	1e-200
Blood	rs10489185	F5	ENSG00000198734	A	C	eQTLGen	0.395359	0.0987608	0.0152024	8.23e-11	0.38051	-0.673858	0.0108676	1e-200
Blood	rs12960	RPL13	ENSG00000167526	A	G	eQTLGen	0.164623	-0.102054	0.00855663	8.57e-33	0.169287	0.725141	0.0146506	1e-200
Blood	rs56894683	ATP9B	ENSG00000166377	G	A	eQTLGen	0.196498	0.0934398	0.00752567	2.14e-35	0.202808	-0.470378	0.0142627	1e-200
Blood	rs1242331	ECHDC2	ENSG00000121310	G	A	eQTLGen	0.66146	-0.0637476	0.00850401	6.57e-14	0.666272	0.77569	0.010802	1e-200
Blood	rs10878255	LEMD3	ENSG00000174106	A	G	eQTLGen	0.321302	0.0349096	0.00507521	6.05e-12	0.322616	-0.563902	0.0118138	1e-200
Blood	rs13474	CCDC127	ENSG00000164366	C	G	eQTLGen	0.126621	0.150288	0.00959375	2.61e-55	0.123297	-0.564387	0.0174682	1e-200
Blood	rs73840245	TKT	ENSG00000163931	C	G	eQTLGen	0.193795	0.0580552	0.0103375	1.95e-08	0.192291	-0.565214	0.0143332	1e-200
Blood	rs7856589	UAP1L1	ENSG00000197355	A	G	eQTLGen	0.38468	-0.0543087	0.0097731	2.75e-08	0.395692	0.450055	0.0115668	1e-200
Blood	rs6733204	RALB	ENSG00000144118	G	T	eQTLGen	0.695847	-0.0597436	0.00790953	4.24e-14	0.694227	0.587384	0.0119344	1e-200
Blood	rs698719	ZFP90	ENSG00000184939	T	C	eQTLGen	0.766557	-0.0391429	0.00590786	3.46e-11	0.770838	1.09183	0.0107738	1e-200
Blood	rs11132292	CFAP97	ENSG00000164323	A	C	eQTLGen	0.517553	0.0862195	0.00677119	3.86e-37	0.512136	-0.356831	0.011522	1e-200
Blood	rs36053285	LINS1	ENSG00000140471	C	T	eQTLGen	0.423971	-0.0636669	0.00606649	9.12e-26	0.430472	0.76656	0.0101418	1e-200
Blood	rs13414296	SESTD1	ENSG00000187231	C	T	eQTLGen	0.253811	-0.0736657	0.00503878	2.1e-48	0.26409	0.752196	0.0119241	1e-200
Blood	rs9921594	LPCAT2	ENSG00000087253	T	C	eQTLGen	0.475231	0.134447	0.0115866	3.95e-31	0.46067	-0.789557	0.00992016	1e-200
Blood	rs59617671	ZNF493	ENSG00000196268	A	G	eQTLGen	0.243479	-0.0846694	0.00814375	2.56e-25	0.23075	0.469155	0.0135635	1e-200
Blood	rs4675894	ING5	ENSG00000168395	G	T	eQTLGen	0.459779	-0.0296368	0.00534632	2.97e-08	0.428754	0.48303	0.0113181	1e-200
Blood	rs2585620	AL391807.1	ENSG00000230910	G	C	eQTLGen	0.375462	0.0980248	0.0101227	3.54e-22	0.350463	-0.418577	0.0119666	1e-200
Blood	rs2221593	BATF3	ENSG00000123685	T	C	eQTLGen	0.143865	0.278904	0.0187285	3.72e-50	0.139478	-0.66067	0.0162546	1e-200
Blood	rs1405069	PI16	ENSG00000164530	C	A	eQTLGen	0.436561	-0.13053	0.0202277	1.1e-10	0.442154	0.489825	0.0112524	1e-200
Blood	rs627435	C7orf25	ENSG00000136197	C	G	eQTLGen	0.870592	0.216312	0.0320236	4.56e-11	0.886144	-1.03674	0.0165816	1e-200
Blood	rs1540876	SCN9A	ENSG00000169432	G	C	eQTLGen	0.199096	0.14248	0.0152703	1.05e-20	0.189824	-0.477845	0.0146341	1e-200
Blood	rs17362733	POMZP3	ENSG00000146707	T	C	eQTLGen	0.0702829	-0.171145	0.0305138	2.04e-08	0.0730543	0.71252	0.0220712	1e-200
Blood	rs4728353	TMEM140	ENSG00000146859	C	T	eQTLGen	0.285904	-0.0742145	0.0130659	1.35e-08	0.286877	0.574713	0.0122373	1e-200
Blood	rs2848626	TIMM10	ENSG00000134809	T	C	eQTLGen	0.77563	-0.204228	0.0102708	5.56e-88	0.787802	0.525989	0.0138672	1e-200
Blood	rs114026903	CHCHD2	ENSG00000106153	C	G	eQTLGen	0.18546	0.144202	0.010346	3.72e-44	0.176443	-0.906736	0.0136209	1e-200
Blood	rs3744051	SNHG16	ENSG00000163597	A	T	eQTLGen	0.392942	-0.129485	0.00900346	6.74e-47	0.385774	0.489697	0.0115111	1e-200
Blood	rs308995	PCNX4	ENSG00000126773	G	A	eQTLGen	0.132862	-0.0752828	0.00675384	7.44e-29	0.153639	0.491935	0.0159772	1e-200
Blood	rs1698237	NME4	ENSG00000103202	C	T	eQTLGen	0.50796	-0.0509595	0.00661767	1.36e-14	0.479746	0.365336	0.0115096	1e-200
Blood	rs11635855	ANKDD1A	ENSG00000166839	G	A	eQTLGen	0.40318	0.0764859	0.00962173	1.88e-15	0.408739	-0.802812	0.0100457	1e-200
Blood	rs1982514	ROGDI	ENSG00000067836	G	A	eQTLGen	0.479981	-0.0651985	0.00604316	3.89e-27	0.470105	0.495004	0.0111733	1e-200
Blood	rs6796	KDELR2	ENSG00000136240	C	T	eQTLGen	0.275819	0.0306879	0.00544669	1.76e-08	0.253463	-1.01435	0.0106917	1e-200
Blood	rs6031860	PABPC1L	ENSG00000101104	G	A	eQTLGen	0.270303	-0.161595	0.0107349	3.29e-51	0.281899	0.424135	0.0127375	1e-200
Blood	rs7184567	STX4	ENSG00000103496	T	C	eQTLGen	0.381577	-0.0377036	0.00555931	1.18e-11	0.397988	0.517067	0.0113537	1e-200
Blood	rs10932781	CNOT9	ENSG00000144580	T	G	eQTLGen	0.555886	-0.0468464	0.0042819	7.37e-28	0.575266	0.50347	0.0112703	1e-200
Blood	rs7764	POLR3E	ENSG00000058600	A	G	eQTLGen	0.707788	0.0322111	0.0056266	1.04e-08	0.707054	-0.483603	0.0124279	1e-200
Blood	rs2905435	GATAD2A	ENSG00000167491	A	G	eQTLGen	0.655652	0.0618103	0.00549066	2.13e-29	0.650859	-0.644777	0.0112441	1e-200
Blood	rs6873233	YIPF5	ENSG00000145817	C	T	eQTLGen	0.155335	0.0560549	0.00822816	9.59e-12	0.166761	-0.977992	0.013681	1e-200
Blood	rs79232706	COMTD1	ENSG00000165644	A	C	eQTLGen	0.0560868	-0.13387	0.0202922	4.19e-11	0.0533842	0.921812	0.0253135	1e-200
Blood	rs6417264	REX1BD	ENSG00000006015	C	T	eQTLGen	0.599259	0.037935	0.00688588	3.61e-08	0.605114	-0.513378	0.011383	1e-200
Blood	rs12123922	DSTYK	ENSG00000133059	A	G	eQTLGen	0.438413	0.0410373	0.00577022	1.14e-12	0.415235	-0.817651	0.00992579	1e-200
Blood	rs75835145	ZNF85	ENSG00000105750	C	T	eQTLGen	0.126858	0.266952	0.0172051	2.71e-54	0.135087	-0.589882	0.0166892	1e-200
Blood	rs111697772	BLVRB	ENSG00000090013	G	A	eQTLGen	0.154351	0.0701925	0.0121096	6.77e-09	0.139936	-0.96819	0.0150969	1e-200
Blood	rs12725558	NTPCR	ENSG00000135778	A	T	eQTLGen	0.144332	0.214949	0.0085309	4.38e-140	0.139622	-1.21975	0.013765	1e-200
Blood	rs10172196	FEZ2	ENSG00000171055	A	G	eQTLGen	0.288331	-0.0615307	0.00544681	1.36e-29	0.286689	0.835546	0.0111247	1e-200
Blood	rs12432450	FBLN5	ENSG00000140092	C	T	eQTLGen	0.466872	-0.0987702	0.0129202	2.1e-14	0.477656	0.533111	0.0110382	1e-200
Blood	rs133075	MCHR1	ENSG00000128285	T	G	eQTLGen	0.577947	0.115389	0.0141894	4.22e-16	0.58536	-0.379462	0.011651	1e-200
Blood	rs3823208	RNASET2	ENSG00000026297	C	T	eQTLGen	0.332477	-0.0869072	0.0106318	2.98e-16	0.302078	0.530569	0.0121687	1e-200
Blood	rs10865946	SCAP	ENSG00000114650	G	T	eQTLGen	0.60916	-0.0659292	0.00479933	6.08e-43	0.623953	0.441688	0.0117111	1e-200
Blood	rs4146344	AKTIP	ENSG00000166971	T	C	eQTLGen	0.46158	-0.0571405	0.00489933	1.97e-31	0.447643	0.46489	0.0113116	1e-200
Blood	rs6566817	LINC00909	ENSG00000264247	T	C	eQTLGen	0.839379	-0.149234	0.0108071	2.26e-43	0.841708	0.839114	0.0146964	1e-200
Blood	rs11637572	ZSCAN29	ENSG00000140265	C	A	eQTLGen	0.342594	0.0596371	0.00661636	1.99e-19	0.306175	-0.535026	0.0121025	1e-200
Blood	rs36000595	CACNB3	ENSG00000167535	T	C	eQTLGen	0.191885	-0.0855383	0.00890328	7.43e-22	0.17398	0.692081	0.0145793	1e-200
Blood	rs1874308	PDE1B	ENSG00000123360	T	A	eQTLGen	0.718282	0.0491007	0.00785127	4e-10	0.710921	-0.58405	0.0121737	1e-200
Blood	rs2448131	PDSS1	ENSG00000148459	C	A	eQTLGen	0.69489	0.0624239	0.00819041	2.51e-14	0.705364	-0.414119	0.0125816	1e-200
Blood	rs134589	KREMEN1	ENSG00000183762	C	T	eQTLGen	0.545292	-0.0702583	0.00979842	7.48e-13	0.506417	0.464665	0.0112437	1e-200
Blood	rs1177293	KIAA1841	ENSG00000162929	C	T	eQTLGen	0.555202	-0.0410346	0.0065193	3.09e-10	0.54691	0.568639	0.0109564	1e-200
Blood	rs134136	TFIP11	ENSG00000100109	C	T	eQTLGen	0.607568	-0.0446957	0.00637795	2.42e-12	0.617216	0.389404	0.0117979	1e-200
Blood	rs4678621	PDCD6IP	ENSG00000170248	G	A	eQTLGen	0.275779	0.0263505	0.00434753	1.35e-09	0.278026	-0.659434	0.0120692	1e-200
Blood	rs2142840	KIAA1671	ENSG00000197077	C	G	eQTLGen	0.317289	-0.0599111	0.00689027	3.47e-18	0.314015	0.484919	0.0121568	1e-200
Blood	rs11084499	ZNF772	ENSG00000197128	G	A	eQTLGen	0.292473	-0.080809	0.00721736	4.24e-29	0.305654	0.579282	0.011964	1e-200
Blood	rs1043453	MANBAL	ENSG00000101363	G	A	eQTLGen	0.551624	-0.0325272	0.0055308	4.08e-09	0.503321	0.426096	0.0113506	1e-200
Blood	rs7978725	TESC	ENSG00000088992	A	G	eQTLGen	0.133521	-0.221305	0.0155101	3.44e-46	0.124252	0.546921	0.0174456	1e-200
Blood	rs4796702	JUP	ENSG00000173801	C	T	eQTLGen	0.674965	0.169133	0.0129336	4.46e-39	0.692963	-0.707324	0.0114475	1e-200
Blood	rs672189	HINFP	ENSG00000172273	T	G	eQTLGen	0.414035	0.0313573	0.00508894	7.19e-10	0.421624	-0.497248	0.0113024	1e-200
Blood	rs60832053	LRRFIP2	ENSG00000093167	C	T	eQTLGen	0.486296	0.0476127	0.00457753	2.44e-25	0.466407	-0.503629	0.011152	1e-200
Blood	rs111814899	UGGT2	ENSG00000102595	G	C	eQTLGen	0.0339086	0.113319	0.0190299	2.6e-09	0.0306748	-1.15465	0.0331193	1e-200
Blood	rs4876220	MYOM2	ENSG00000036448	T	C	eQTLGen	0.489748	-0.203593	0.0136987	5.8e-50	0.520231	0.818374	0.00971993	1e-200
Blood	rs4792019	SCO1	ENSG00000133028	C	T	eQTLGen	0.437517	0.0705547	0.00614328	1.57e-30	0.43281	-0.562105	0.0110415	1e-200
Blood	rs11168909	TUBA1C	ENSG00000167553	A	G	eQTLGen	0.344083	0.189055	0.0257761	2.23e-13	0.368177	-0.379697	0.0119191	1e-200
Blood	rs9295415	PSMB1	ENSG00000008018	A	G	eQTLGen	0.588318	0.0378878	0.0055733	1.06e-11	0.59592	-0.468038	0.0114712	1e-200
Blood	rs8103382	NUCB1	ENSG00000104805	T	G	eQTLGen	0.121476	0.056228	0.00843888	2.68e-11	0.115179	-0.901627	0.0170291	1e-200
Blood	rs12148713	CALML4	ENSG00000129007	C	T	eQTLGen	0.433859	0.0662933	0.0113847	5.78e-09	0.444746	-0.453206	0.0113531	1e-200
Blood	rs10807975	ATP6V0E2	ENSG00000171130	C	G	eQTLGen	0.636074	0.131623	0.00789156	1.87e-62	0.597523	-0.455571	0.0115149	1e-200
Blood	rs1131636	RPA1	ENSG00000132383	T	C	eQTLGen	0.592821	-0.0546703	0.00616984	7.94e-19	0.589819	0.696174	0.0105869	1e-200
Blood	rs10486485	SKAP2	ENSG00000005020	A	C	eQTLGen	0.226735	-0.0978539	0.00784352	1.01e-35	0.219992	0.68781	0.0131498	1e-200
Blood	rs72759519	CLN6	ENSG00000128973	A	G	eQTLGen	0.560686	-0.0460272	0.00654821	2.08e-12	0.544636	0.778112	0.00999684	1e-200
Blood	rs10119716	CDK5RAP2	ENSG00000136861	G	C	eQTLGen	0.260077	0.0397434	0.00721677	3.65e-08	0.257402	-0.666712	0.0124028	1e-200
Blood	rs12442376	DNAJA4	ENSG00000140403	G	T	eQTLGen	0.710176	-0.0787767	0.0102435	1.47e-14	0.727461	0.39189	0.0129533	1e-200
Blood	rs2742122	DAGLB	ENSG00000164535	C	T	eQTLGen	0.499642	-0.0336103	0.00594596	1.58e-08	0.489317	0.36177	0.0115102	1e-200
Blood	rs11198741	NANOS1	ENSG00000188613	A	G	eQTLGen	0.422473	0.097359	0.0112465	4.85e-18	0.408533	-0.412385	0.0115996	1e-200
Blood	rs1830084	SRPRB	ENSG00000144867	T	A	eQTLGen	0.334245	0.0495847	0.00638001	7.73e-15	0.331666	-0.416678	0.0121452	1e-200
Blood	rs2790176	IPMK	ENSG00000151151	G	A	eQTLGen	0.210745	0.0551478	0.00843499	6.24e-11	0.20881	-0.587986	0.0137812	1e-200
Blood	rs4809813	BCAS4	ENSG00000124243	A	G	eQTLGen	0.323741	0.0482243	0.00744744	9.46e-11	0.331761	-0.580118	0.0116594	1e-200
Blood	rs11600990	PRDX5	ENSG00000126432	T	C	eQTLGen	0.152794	-0.056755	0.00941798	1.68e-09	0.146567	1.14072	0.0138204	1e-200
Blood	rs6942065	NT5E	ENSG00000135318	A	G	eQTLGen	0.142432	0.203926	0.0168159	7.6e-34	0.139577	-1.04811	0.0147354	1e-200
Blood	rs62195091	USP40	ENSG00000085982	T	G	eQTLGen	0.158068	0.132199	0.00869686	3.5e-52	0.140667	-0.683145	0.016124	1e-200
Blood	rs823154	PM20D1	ENSG00000162877	T	C	eQTLGen	0.397537	0.0300492	0.00518916	7.01e-09	0.387444	-0.475913	0.0115417	1e-200
Blood	rs1631848	MED16	ENSG00000175221	C	T	eQTLGen	0.294497	-0.0531529	0.00737207	5.59e-13	0.284875	0.667337	0.0119302	1e-200
Blood	rs1875887	ETFA	ENSG00000140374	T	G	eQTLGen	0.32924	-0.0440182	0.00689948	1.77e-10	0.341387	0.474395	0.0118997	1e-200
Blood	rs7811282	CD36	ENSG00000135218	T	C	eQTLGen	0.446662	0.183275	0.0246691	5.74e-13	0.460065	-0.413399	0.0114235	1e-200
Blood	rs9534488	ESD	ENSG00000139684	T	C	eQTLGen	0.475998	0.0544143	0.00544769	1.71e-23	0.442914	-0.372542	0.0115643	1e-200
Blood	rs10127446	DIEXF	ENSG00000117597	G	A	eQTLGen	0.756736	0.0884894	0.0068097	1.31e-38	0.734983	-0.458731	0.012921	1e-200
Blood	rs7656361	AASDH	ENSG00000157426	A	G	eQTLGen	0.430577	0.0810609	0.0058629	1.77e-43	0.406121	-0.675905	0.0107007	1e-200
Blood	rs10501321	NR1H3	ENSG00000025434	C	T	eQTLGen	0.302418	0.0656174	0.00800871	2.54e-16	0.337123	-0.512481	0.0118282	1e-200
Blood	rs6601049	RUFY1	ENSG00000176783	A	G	eQTLGen	0.102689	0.0792149	0.0082915	1.25e-21	0.107398	-0.678058	0.0183561	1e-200
Blood	rs34970001	PEX11G	ENSG00000104883	A	G	eQTLGen	0.28809	-0.125754	0.0146232	7.99e-18	0.275565	0.44745	0.0127774	1e-200
Blood	rs1324551	FAS	ENSG00000026103	T	C	eQTLGen	0.500861	0.448352	0.0146483	1e-200	0.494869	-0.479194	0.0112	1e-200
Blood	rs360063	TMEM63A	ENSG00000196187	G	A	eQTLGen	0.608376	-0.0880987	0.0144534	1.09e-09	0.60293	0.366499	0.0117664	1e-200
Blood	rs10227940	ZMIZ2	ENSG00000122515	A	G	eQTLGen	0.419072	0.0368539	0.0061803	2.47e-09	0.43395	-0.484933	0.0112938	1e-200
Blood	rs534260	LRRC8C	ENSG00000171488	T	A	eQTLGen	0.636104	-0.0459883	0.00692716	3.16e-11	0.626529	0.614024	0.0111659	1e-200
Blood	rs4822384	BCR	ENSG00000186716	G	T	eQTLGen	0.617556	0.15625	0.00777706	8.82e-90	0.604572	-0.46815	0.0115173	1e-200
Blood	rs12819409	KLRG1	ENSG00000139187	A	G	eQTLGen	0.262986	0.179363	0.017178	1.6e-25	0.26678	-0.60521	0.0124557	1e-200
Blood	rs56013750	COL18A1	ENSG00000182871	T	C	eQTLGen	0.218498	0.0788733	0.0139252	1.48e-08	0.227684	-0.882108	0.0120963	1e-200
Blood	rs1181597	BLVRA	ENSG00000106605	T	C	eQTLGen	0.547796	-0.0584735	0.00629093	1.47e-20	0.561809	0.718814	0.0103579	1e-200
Blood	rs12361128	GDPD5	ENSG00000158555	G	C	eQTLGen	0.12433	-0.0692839	0.0120656	9.34e-09	0.139881	0.751019	0.0159519	1e-200
Blood	rs10179340	ADI1	ENSG00000182551	G	A	eQTLGen	0.853656	0.118572	0.0118997	2.18e-23	0.840047	-0.60116	0.0154281	1e-200
Blood	rs6990452	C8orf59	ENSG00000176731	G	A	eQTLGen	0.738018	-0.125309	0.0108814	1.1e-30	0.750019	0.438448	0.0132406	1e-200
Blood	rs4723191	DPY19L1P1	ENSG00000229358	T	C	eQTLGen	0.243457	-0.0810114	0.00942719	8.44e-18	0.250066	0.536551	0.0129806	1e-200
Blood	rs66514313	RAD51C	ENSG00000108384	T	C	eQTLGen	0.210535	-0.200354	0.00758548	9.78e-154	0.217785	1.13985	0.0107652	1e-200
Blood	rs2232807	METTL13	ENSG00000010165	C	T	eQTLGen	0.202942	0.0497789	0.0080243	5.52e-10	0.202785	-0.637224	0.0137968	1e-200
Blood	rs7241558	CNDP2	ENSG00000133313	T	A	eQTLGen	0.251797	0.0955619	0.00756534	1.41e-36	0.255247	-0.685726	0.0123706	1e-200
Blood	rs5750829	MGAT3	ENSG00000128268	G	A	eQTLGen	0.733033	0.0500096	0.00644723	8.71e-15	0.702083	-0.457168	0.0124318	1e-200
Blood	rs113528138	USMG5	ENSG00000173915	A	C	eQTLGen	0.333311	-0.0437403	0.00767327	1.2e-08	0.344757	0.846334	0.0102987	1e-200
Blood	rs4731536	IRF5	ENSG00000128604	T	C	eQTLGen	0.599938	0.107559	0.0113085	1.88e-21	0.601419	-0.734861	0.0104649	1e-200
Blood	rs10737105	PRKCQ-AS1	ENSG00000237943	G	C	eQTLGen	0.798619	-0.155718	0.0171312	9.92e-20	0.82971	1.14178	0.0125838	1e-200
Blood	rs1138800	PANX1	ENSG00000110218	C	A	eQTLGen	0.62291	-0.0825262	0.00906232	8.51e-20	0.636151	0.370545	0.0119714	1e-200
Blood	rs3133269	NDUFS8	ENSG00000110717	T	C	eQTLGen	0.73181	-0.0398752	0.00628401	2.22e-10	0.736389	0.455242	0.0129537	1e-200
Blood	rs99780	FADS1	ENSG00000149485	T	C	eQTLGen	0.347921	-0.125073	0.0114178	6.34e-28	0.334177	0.5005	0.0118936	1e-200
Blood	rs17037232	FAM198B	ENSG00000164125	T	C	eQTLGen	0.121524	-0.198406	0.0173836	3.58e-30	0.11692	1.14551	0.0158152	1e-200
Blood	rs2033893	AC107068.1	ENSG00000259959	C	T	eQTLGen	0.318964	-0.0775946	0.0082007	3.02e-21	0.331434	0.608692	0.0115591	1e-200
Blood	rs1129793	MCMBP	ENSG00000197771	C	T	eQTLGen	0.475572	-0.0325892	0.00492926	3.81e-11	0.488111	0.482394	0.0111932	1e-200
Blood	rs1045599	ZSWIM7	ENSG00000214941	T	C	eQTLGen	0.580294	-0.104079	0.00663866	2.15e-55	0.578905	0.8488	0.00970927	1e-200
Blood	rs229184	SCFD1	ENSG00000092108	T	A	eQTLGen	0.333436	0.0577685	0.00441395	3.87e-39	0.341864	-0.451982	0.011957	1e-200
Blood	rs11545055	NCAPD2	ENSG00000010292	A	T	eQTLGen	0.282259	-0.0480155	0.00701612	7.72e-12	0.285755	0.528246	0.0124012	1e-200
Blood	rs4471699	SMG1P5	ENSG00000183604	T	G	eQTLGen	0.461071	0.552621	0.0182465	1e-200	0.434507	-0.418876	0.0114776	1e-200
Blood	rs1649224	DPY19L1	ENSG00000173852	C	G	eQTLGen	0.30462	0.0817665	0.00752881	1.78e-27	0.301408	-0.425636	0.0124659	1e-200
Blood	rs11652502	MIR22HG	ENSG00000186594	C	T	eQTLGen	0.714358	0.0999425	0.0155161	1.19e-10	0.722014	-0.499975	0.0126008	1e-200
Blood	rs61776497	MFN2	ENSG00000116688	G	T	eQTLGen	0.368959	0.0252298	0.00406954	5.66e-10	0.395655	-0.735365	0.0104802	1e-200
Blood	rs6933801	TIAM2	ENSG00000146426	T	C	eQTLGen	0.301949	-0.0558375	0.00951019	4.32e-09	0.33421	0.369359	0.0122283	2.024e-200
Blood	rs739092	TSPO	ENSG00000100300	T	C	eQTLGen	0.282186	0.0663229	0.0119385	2.77e-08	0.321368	-0.37295	0.0123519	2.8742e-200
Blood	rs782544	AKR1B1	ENSG00000085662	C	T	eQTLGen	0.458552	-0.0356515	0.00572574	4.77e-10	0.472209	0.347295	0.011558	2.3187e-198
Blood	rs4072425	S100A13	ENSG00000189171	A	G	eQTLGen	0.482852	0.260483	0.0120121	2.84e-104	0.47796	-0.345691	0.0115543	1.1207e-196
Blood	rs11698788	PLTP	ENSG00000100979	T	C	eQTLGen	0.57486	0.0723675	0.0106304	9.92e-12	0.553724	-0.346059	0.0116131	4.049e-195
Blood	rs9932977	MLKL	ENSG00000168404	A	G	eQTLGen	0.559342	0.161951	0.0194049	7.07e-17	0.559032	-0.344119	0.0116321	2.4435e-192
Blood	rs9616333	C22orf34	ENSG00000188511	A	G	eQTLGen	0.615458	0.224139	0.0167937	1.24e-40	0.599302	-0.348569	0.0117857	3.0967e-192
Blood	rs9369597	ENPP4	ENSG00000001561	A	T	eQTLGen	0.64618	-0.0732337	0.00699359	1.17e-25	0.673745	0.361961	0.0123236	1.2664e-189
Blood	rs2042687	ZDHHC13	ENSG00000177054	T	A	eQTLGen	0.694472	0.0374707	0.00615023	1.11e-09	0.668757	-0.358424	0.0122804	2.8689e-187
Blood	rs8133	MGST3	ENSG00000143198	T	G	eQTLGen	0.436659	-0.0363009	0.00650306	2.38e-08	0.449171	0.33815	0.011622	4.0808e-186
Blood	rs17446091	TRIM35	ENSG00000104228	C	T	eQTLGen	0.197082	-0.102647	0.00706789	8.66e-48	0.204386	0.411741	0.0143467	3.904e-181
Blood	rs13125688	DCLK2	ENSG00000170390	G	C	eQTLGen	0.709046	0.0638863	0.00735605	3.79e-18	0.729433	-0.373708	0.0130227	4.231e-181
Blood	rs640248	NCOA7	ENSG00000111912	A	G	eQTLGen	0.410484	-0.0354204	0.00641747	3.4e-08	0.418642	0.333953	0.0117322	3.2331e-178
Blood	rs17378676	PATJ	ENSG00000132849	C	G	eQTLGen	0.0676097	-0.13363	0.0119342	4.21e-29	0.0726527	0.629694	0.0223087	2.7896e-175
Blood	rs8107238	AC006504.5	ENSG00000267575	G	A	eQTLGen	0.827839	0.104356	0.0103695	7.99e-24	0.822499	-0.427228	0.015156	8.0675e-175
Blood	rs62526621	DSCC1	ENSG00000136982	T	C	eQTLGen	0.138864	-0.582288	0.0178675	1e-200	0.122786	0.495219	0.0176495	3.1373e-173
Blood	rs2731688	SH3PXD2B	ENSG00000174705	T	C	eQTLGen	0.314495	0.106553	0.0109077	1.53e-22	0.326168	-0.343705	0.0123614	3.7952e-170
Blood	rs4835050	GYPE	ENSG00000197465	G	A	eQTLGen	0.231928	0.386149	0.0306526	2.81e-31	0.231727	-0.376808	0.0137446	1.8171e-165
Blood	rs3747956	MR1	ENSG00000153029	A	G	eQTLGen	0.299999	0.110038	0.0121874	1.74e-19	0.296704	-0.347396	0.0126967	7.9459e-165
Blood	rs36222	PPWD1	ENSG00000113593	T	C	eQTLGen	0.310707	0.0438773	0.0057385	2.07e-14	0.318148	-0.338997	0.012456	4.2461e-163
Blood	rs791471	PCSK4	ENSG00000115257	C	T	eQTLGen	0.30778	-0.0990453	0.0156765	2.65e-10	0.338444	0.330715	0.0122663	4.2161e-160
Blood	rs73439311	DENND6B	ENSG00000205593	A	G	eQTLGen	0.379978	0.0718758	0.00636409	1.41e-29	0.373787	-0.320729	0.012002	2.5441e-157
Blood	rs4652959	SNIP1	ENSG00000163877	T	C	eQTLGen	0.857807	0.0491792	0.00838158	4.42e-09	0.841311	-0.424598	0.015892	2.9396e-157
Blood	rs1141221	SLC25A41	ENSG00000181240	T	C	eQTLGen	0.460235	0.239917	0.0133077	1.17e-72	0.466452	-0.309357	0.0116428	1.4769e-155
Blood	rs17251310	RRN3P1	ENSG00000248124	G	A	eQTLGen	0.10236	-0.213988	0.0124628	4.44e-66	0.110744	0.488361	0.018515	2.5564e-153
Blood	rs139715704	SAYSD1	ENSG00000112167	T	C	eQTLGen	0.0257181	0.149493	0.0191513	5.91e-15	0.0203433	-1.08299	0.0411624	1.4658e-152
Blood	rs6905363	NQO2	ENSG00000124588	G	A	eQTLGen	0.520807	0.162997	0.00929707	8.16e-69	0.494541	-0.305788	0.0116226	1.4814e-152
Blood	rs2410612	INTS10	ENSG00000104613	A	G	eQTLGen	0.681551	0.0573607	0.00491097	1.61e-31	0.665076	-0.323787	0.0123126	2.0645e-152
Blood	rs1261896	KIAA1328	ENSG00000150477	T	C	eQTLGen	0.713396	0.0430382	0.00742818	6.88e-09	0.691091	-0.329981	0.0125784	1.0884e-151
Blood	rs222835	ELP5	ENSG00000170291	G	A	eQTLGen	0.571426	-0.0472752	0.0049596	1.54e-21	0.590631	0.307848	0.0118234	1.8785e-149
Blood	rs2277935	BTNL9	ENSG00000165810	A	G	eQTLGen	0.463495	0.134001	0.0184976	4.35e-13	0.451804	-0.304141	0.011682	1.9791e-149
Blood	rs7803454	ZCWPW1	ENSG00000078487	T	C	eQTLGen	0.188705	0.19523	0.0103785	6.14e-79	0.189533	-0.385552	0.0148349	6.4919e-149
Blood	rs2276775	HSPBAP1	ENSG00000169087	T	C	eQTLGen	0.107632	0.0844641	0.0100269	3.65e-17	0.0952497	-0.514731	0.0198061	6.6631e-149
Blood	rs10916834	CDA	ENSG00000158825	G	A	eQTLGen	0.586301	0.33459	0.0253338	7.96e-40	0.589747	-0.306533	0.0118217	3.089e-148
Blood	rs6769540	RPL14	ENSG00000188846	A	G	eQTLGen	0.370316	-0.0355755	0.00587598	1.41e-09	0.378648	0.31072	0.0119884	4.1315e-148
Blood	rs9819	RTL6	ENSG00000188636	T	C	eQTLGen	0.482885	-0.0438799	0.00686902	1.68e-10	0.476624	0.301563	0.0116431	6.5569e-148
Blood	rs7204439	PIGQ	ENSG00000007541	C	T	eQTLGen	0.423734	-0.0998734	0.00659772	9.16e-52	0.456616	0.30183	0.0116754	2.3223e-147
Blood	rs116059019	CD55	ENSG00000196352	A	G	eQTLGen	0.0906025	0.22428	0.0227551	6.44e-23	0.0795004	-0.554433	0.0215007	1.2406e-146
Blood	rs34417974	PRPSAP2	ENSG00000141127	C	T	eQTLGen	0.560731	0.0905331	0.00573803	4.43e-56	0.539276	-0.300817	0.0116688	1.5096e-146
Blood	rs1043413	DMAC2	ENSG00000105341	G	C	eQTLGen	0.372148	-0.0835329	0.00561683	5.02e-50	0.400408	0.305937	0.0118708	1.8179e-146
Blood	rs25415	ARSB	ENSG00000113273	G	T	eQTLGen	0.426801	-0.126486	0.00679	1.9e-77	0.428088	0.302239	0.0117565	9.4644e-146
Blood	rs560018	GSTM4	ENSG00000168765	C	T	eQTLGen	0.378578	-0.114239	0.00835167	1.36e-42	0.345571	0.314421	0.0122324	1.0545e-145
Blood	rs3006807	APBB1IP	ENSG00000077420	C	G	eQTLGen	0.606017	-0.0821289	0.0122353	1.91e-11	0.637132	0.30953	0.0121009	2.5998e-144
Blood	rs17821469	SMYD4	ENSG00000186532	A	G	eQTLGen	0.310275	0.0431728	0.00553276	6.04e-15	0.32085	-0.318682	0.0124647	3.5716e-144
Blood	rs5751385	ARFGAP3	ENSG00000242247	T	C	eQTLGen	0.481017	0.0612678	0.00576653	2.29e-26	0.451417	-0.298358	0.0116935	1.3438e-143
Blood	rs2002722	B3GLCT	ENSG00000187676	T	C	eQTLGen	0.714746	-0.0891156	0.00907405	9.15e-23	0.714763	0.32805	0.0128889	6.6745e-143
Blood	rs4815624	PANK2	ENSG00000125779	T	C	eQTLGen	0.521441	-0.0446619	0.00624034	8.25e-13	0.54413	0.296181	0.0116872	1.0899e-141
Blood	rs10881623	KIF20B	ENSG00000138182	C	T	eQTLGen	0.238919	-0.0845547	0.011315	7.85e-14	0.262588	0.334924	0.0132284	2.0036e-141
Blood	rs953934	IL18R1	ENSG00000115604	T	C	eQTLGen	0.525938	-0.178693	0.0124192	6.12e-47	0.509549	0.293218	0.011647	7.4506e-140
Blood	rs568526	GSTO2	ENSG00000065621	C	T	eQTLGen	0.341331	-0.293262	0.00958737	1e-200	0.345607	0.306647	0.012246	2.2212e-138
Blood	rs10512201	SYK	ENSG00000165025	A	C	eQTLGen	0.196478	0.0898759	0.0150221	2.19e-09	0.179387	-0.379642	0.0151797	4.7829e-138
Blood	rs12423268	MAPKAPK5	ENSG00000089022	A	G	eQTLGen	0.0791761	-0.0709642	0.00922928	1.48e-14	0.0848712	0.52249	0.0208984	5.9324e-138
Blood	rs2024465	COX11	ENSG00000166260	C	T	eQTLGen	0.289783	-0.0581206	0.00491557	2.94e-32	0.29886	0.317348	0.0127246	2.769e-137
Blood	rs489172	SLC15A3	ENSG00000110446	T	C	eQTLGen	0.804113	-0.0902719	0.0154945	5.68e-09	0.789992	0.355675	0.0143022	1.6273e-136
Blood	rs2670123	AL109918.1	ENSG00000216775	G	C	eQTLGen	0.731402	-0.287064	0.0133092	3.53e-103	0.727479	0.323206	0.0130873	1.1691e-134
Blood	rs3734688	DLK2	ENSG00000171462	G	A	eQTLGen	0.150824	0.0895981	0.0162095	3.25e-08	0.136801	-0.417938	0.0169589	4.2467e-134
Blood	rs7202563	UBE2I	ENSG00000103275	A	C	eQTLGen	0.913334	0.0578361	0.00942685	8.5e-10	0.93834	-0.596314	0.0242292	9.5848e-134
Blood	rs935394	DBI	ENSG00000155368	C	A	eQTLGen	0.218606	0.0989235	0.0124978	2.47e-15	0.224323	-0.342046	0.0139747	2.6353e-132
Blood	rs4880790	ADARB2	ENSG00000185736	C	T	eQTLGen	0.266754	0.179355	0.0162779	3.12e-28	0.241381	-0.332227	0.0136245	2.4915e-131
Blood	rs77132238	PNMA8B	ENSG00000204851	T	C	eQTLGen	0.266245	-0.0824751	0.00936536	1.29e-18	0.255477	0.325888	0.0133682	2.9416e-131
Blood	rs7844834	FAM167A	ENSG00000154319	A	C	eQTLGen	0.338074	0.130882	0.0118839	3.3e-28	0.314405	-0.301464	0.0125657	3.4524e-127
Blood	rs6809352	ACVR2B	ENSG00000114739	A	G	eQTLGen	0.373816	-0.03527	0.00636039	2.94e-08	0.381365	0.286586	0.0120136	8.9861e-126
Blood	rs2413053	PISD	ENSG00000241878	G	C	eQTLGen	0.787789	-0.0945006	0.00710201	2.13e-40	0.77891	0.335402	0.0140616	9.5621e-126
Blood	rs2272785	KIAA0040	ENSG00000235750	T	G	eQTLGen	0.276865	-0.197975	0.0196637	7.65e-24	0.290746	0.306356	0.0128503	1.2797e-125
Blood	rs2273905	ANKRD9	ENSG00000156381	C	T	eQTLGen	0.65048	0.133975	0.0132939	6.92e-24	0.634794	-0.288918	0.0121196	1.3232e-125
Blood	rs9845649	TMEM45A	ENSG00000181458	C	T	eQTLGen	0.430512	-0.191407	0.0179336	1.36e-26	0.410022	0.28246	0.0118652	2.9223e-125
Blood	rs11206305	MRPL37	ENSG00000116221	T	C	eQTLGen	0.156119	0.102039	0.00836622	3.24e-34	0.155292	-0.382865	0.0161139	8.6605e-125
Blood	rs56087562	C8orf31	ENSG00000177335	G	A	eQTLGen	0.10156	0.173308	0.0179371	4.37e-22	0.108108	-0.445578	0.0187967	3.1869e-124
Blood	rs2855562	COQ8A	ENSG00000163050	A	G	eQTLGen	0.545221	-0.0411799	0.00560593	2.05e-13	0.54561	0.27684	0.011724	2.8207e-123
Blood	rs12166769	BCL2L13	ENSG00000099968	A	G	eQTLGen	0.116572	0.0745235	0.0089446	7.97e-17	0.108198	-0.443056	0.0187938	6.9909e-123
Blood	rs10868080	RMI1	ENSG00000178966	A	T	eQTLGen	0.737565	0.078845	0.00868237	1.08e-19	0.73008	-0.309658	0.0131515	1.4059e-122
Blood	rs820870	HEXB	ENSG00000049860	T	C	eQTLGen	0.567048	-0.05436	0.00543506	1.5e-23	0.574448	0.276705	0.0118102	2.1443e-121
Blood	rs34611	ERCC8	ENSG00000049167	T	A	eQTLGen	0.745824	0.0426374	0.00648174	4.77e-11	0.759361	-0.317312	0.0136646	2.7682e-119
Blood	rs1139057	CARD9	ENSG00000187796	T	C	eQTLGen	0.212917	0.10207	0.0145624	2.4e-12	0.193841	-0.342099	0.0147781	1.481e-118
Blood	rs28502298	SAPCD2	ENSG00000186193	T	C	eQTLGen	0.691543	0.1305	0.0151685	7.74e-18	0.715469	-0.298489	0.0129497	1.4777e-117
Blood	rs4930716	AC055713.1	ENSG00000247373	G	A	eQTLGen	0.82416	0.133571	0.0164291	4.29e-16	0.835353	-0.362349	0.015756	4.9263e-117
Blood	rs218478	STX16	ENSG00000124222	A	G	eQTLGen	0.361647	-0.0438266	0.00652658	1.88e-11	0.372266	0.277195	0.0120889	2.3549e-116
Blood	rs4679900	KRT8P12	ENSG00000229320	T	C	eQTLGen	0.540395	-0.0531865	0.00951713	2.29e-08	0.564364	0.270213	0.0117859	2.4998e-116
Blood	rs174373	TRAF3IP2	ENSG00000056972	C	T	eQTLGen	0.781492	-0.0636327	0.00981128	8.83e-11	0.771118	0.318121	0.0139117	9.8557e-116
Blood	rs10401215	LINC00662	ENSG00000261824	G	A	eQTLGen	0.828188	-0.0579016	0.00750817	1.24e-14	0.821905	0.347795	0.0152784	1.0476e-114
Blood	rs35176381	DBNDD1	ENSG00000003249	A	G	eQTLGen	0.639126	0.0585882	0.00932	3.25e-10	0.673032	-0.282835	0.0124621	4.974e-114
Blood	rs11866607	METTL22	ENSG00000067365	G	C	eQTLGen	0.881735	0.140503	0.0096492	4.96e-48	0.879949	-0.406056	0.0179901	8.3535e-113
Blood	rs7630377	CTNNB1	ENSG00000168036	C	T	eQTLGen	0.50634	-0.0470663	0.00575998	3.05e-16	0.505318	0.263095	0.0116964	4.7947e-112
Blood	rs1060525	SNX17	ENSG00000115234	G	A	eQTLGen	0.37536	0.0630155	0.0056448	6.15e-29	0.398606	-0.267248	0.0119461	7.509e-111
Blood	rs68007865	PYGB	ENSG00000100994	A	G	eQTLGen	0.144333	-0.0720855	0.00903388	1.47e-15	0.148247	0.36756	0.016461	1.932e-110
Blood	rs6005922	XBP1	ENSG00000100219	A	C	eQTLGen	0.0800487	-0.126971	0.0184482	5.88e-12	0.0789019	0.483872	0.0216985	3.7116e-110
Blood	rs3815020	THUMPD1	ENSG00000066654	G	T	eQTLGen	0.155448	-0.0346947	0.00553209	3.58e-10	0.147335	0.367173	0.0165051	1.2331e-109
Blood	rs11650210	MRPL45P2	ENSG00000228782	T	G	eQTLGen	0.41611	0.108121	0.00876709	6.05e-35	0.439964	-0.261984	0.0117857	1.801e-109
Blood	rs11172	MED8	ENSG00000159479	G	A	eQTLGen	0.369546	0.0342676	0.0048418	1.47e-12	0.354922	-0.26927	0.0122304	1.997e-107
Blood	rs10931936	CASP8	ENSG00000064012	C	T	eQTLGen	0.740854	-0.44713	0.0128677	1e-200	0.724557	0.287613	0.0131009	7.9657e-107
Blood	rs10951	CDC123	ENSG00000151465	G	A	eQTLGen	0.607839	0.0501956	0.00537568	9.86e-21	0.620373	-0.26384	0.0120615	4.5347e-106
Blood	rs9427104	ADAR	ENSG00000160710	T	C	eQTLGen	0.48112	0.0282866	0.00424512	2.68e-11	0.473087	-0.25583	0.0117247	1.4986e-105
Blood	rs7098978	ARMC3	ENSG00000165309	G	C	eQTLGen	0.284608	0.125998	0.0229434	3.98e-08	0.286198	-0.28052	0.0129547	5.5728e-104
Blood	rs13142756	ABRAXAS1	ENSG00000163322	G	T	eQTLGen	0.501211	0.17138	0.00828724	5.25e-95	0.510798	-0.253224	0.0117139	1.2376e-103
Blood	rs11041426	PPFIBP2	ENSG00000166387	A	G	eQTLGen	0.627613	-0.0823893	0.0102666	1.02e-15	0.628515	0.261539	0.012119	2.7094e-103
Blood	rs777589	AC016747.1	ENSG00000212978	C	T	eQTLGen	0.62324	0.0718598	0.00934694	1.49e-14	0.624944	-0.260854	0.0120959	3.7798e-103
Blood	rs17036960	C12orf75	ENSG00000235162	C	T	eQTLGen	0.236615	0.149977	0.0146019	9.51e-25	0.224936	-0.302254	0.0140254	5.2492e-103
Blood	rs7166578	HERC2P10	ENSG00000259845	A	C	eQTLGen	0.147731	-0.391975	0.0439648	4.85e-19	0.155575	0.348194	0.0161571	5.2492e-103
Blood	rs682431	PPP4R1	ENSG00000154845	G	T	eQTLGen	0.329452	0.0425621	0.00589223	5.07e-13	0.325567	-0.26913	0.0124979	7.4469e-103
Blood	rs2839201	PCNT	ENSG00000160299	T	C	eQTLGen	0.428189	-0.0925956	0.00730069	7.33e-37	0.430101	0.253503	0.0118307	7.3892e-102
Blood	rs10924961	AL390728.4	ENSG00000227671	A	G	eQTLGen	0.420011	-0.0561194	0.0101319	3.04e-08	0.418584	0.25241	0.011876	3.0533e-100
Blood	rs7152202	MARK3	ENSG00000075413	G	A	eQTLGen	0.355183	0.0328451	0.00416937	3.33e-15	0.368832	-0.255949	0.0121459	1.4132e-98
Blood	rs9996597	AC108475.1	ENSG00000250892	C	T	eQTLGen	0.443298	0.491455	0.028068	1.91e-52	0.466585	-0.245212	0.0117503	1.0332e-96
Blood	rs41301639	ZNF33B	ENSG00000196693	G	A	eQTLGen	0.106391	-0.0985075	0.012432	2.3e-15	0.0975234	0.411415	0.0197608	2.8758e-96
Blood	rs41278232	PRPF6	ENSG00000101161	A	G	eQTLGen	0.116879	-0.0510651	0.00816308	3.96e-10	0.123056	0.370748	0.0178471	7.5332e-96
Blood	rs254419	TBCA	ENSG00000171530	A	C	eQTLGen	0.313113	-0.0369687	0.00571389	9.8e-11	0.302076	0.265142	0.0127687	9.0102e-96
Blood	rs6934456	DYNLT1	ENSG00000146425	C	T	eQTLGen	0.576298	0.0561244	0.00718928	5.87e-15	0.565249	-0.245532	0.011827	9.9153e-96
Blood	rs332286	DAPK2	ENSG00000035664	G	C	eQTLGen	0.859355	-0.112771	0.0131651	1.07e-17	0.851793	0.341726	0.0165023	2.9461e-95
Blood	rs10015781	ALPK1	ENSG00000073331	A	C	eQTLGen	0.322434	-0.0687933	0.0117644	4.99e-09	0.304964	0.263397	0.012736	5.1152e-95
Blood	rs4793993	ATP5G1	ENSG00000159199	T	C	eQTLGen	0.301505	-0.0718911	0.00815729	1.22e-18	0.269082	0.272481	0.0132231	2.4046e-94
Blood	rs10461028	PPM1M	ENSG00000164088	G	A	eQTLGen	0.126874	0.167698	0.0122036	5.72e-43	0.106101	-0.392097	0.0190421	3.2912e-94
Blood	rs4802926	ZNF880	ENSG00000221923	T	C	eQTLGen	0.388305	0.304404	0.00962715	1e-200	0.391954	-0.247097	0.0120128	5.1388e-94
Blood	rs11852767	STRCP1	ENSG00000166763	C	T	eQTLGen	0.0872691	-0.14091	0.0217679	9.59e-11	0.0905281	0.416564	0.0204439	2.7308e-92
Blood	rs56334923	CCDC94	ENSG00000105248	C	G	eQTLGen	0.250388	0.139982	0.00830147	8.51e-64	0.238992	-0.280261	0.0137551	2.7758e-92
Blood	rs2287214	PRDM4	ENSG00000110851	G	A	eQTLGen	0.401105	0.038715	0.00540798	8.13e-13	0.413845	-0.242653	0.0119104	2.8915e-92
Blood	rs1965993	CRISPLD2	ENSG00000103196	C	T	eQTLGen	0.192865	-0.147287	0.0221026	2.67e-11	0.188677	0.305414	0.0149933	3.0868e-92
Blood	rs45499297	IL32	ENSG00000008517	C	T	eQTLGen	0.0927958	-0.571364	0.0551295	3.61e-25	0.0812756	0.436161	0.0214691	9.3219e-92
Blood	rs3809333	MTMR6	ENSG00000139505	A	G	eQTLGen	0.0761665	-0.0570885	0.00967723	3.65e-09	0.0696433	0.468078	0.0230476	1.0706e-91
Blood	rs4021347	ITGA9	ENSG00000144668	C	T	eQTLGen	0.451114	0.0667015	0.00773962	6.8e-18	0.427536	-0.238707	0.0118615	4.4938e-90
Blood	rs1047153	AL035701.1	ENSG00000231769	T	C	eQTLGen	0.637557	-0.297241	0.0213667	5.4e-44	0.649611	0.246609	0.0123012	2.1182e-89
Blood	rs17046149	EML6	ENSG00000214595	C	T	eQTLGen	0.200532	-0.0547286	0.00913273	2.07e-09	0.194311	0.296706	0.0148335	5.2485e-89
Blood	rs2445855	ZNF544	ENSG00000198131	G	A	eQTLGen	0.235282	-0.0455172	0.00649405	2.4e-12	0.256895	0.268024	0.0134339	1.4633e-88
Blood	rs10165883	SNRNP27	ENSG00000124380	T	C	eQTLGen	0.429868	-0.0342507	0.00584982	4.77e-09	0.443205	0.235317	0.0118162	3.0407e-88
Blood	rs1360171	ACO1	ENSG00000122729	A	T	eQTLGen	0.0871096	0.1728	0.0122419	3.05e-45	0.0920958	-0.403433	0.0203008	6.9988e-88
Blood	rs11265380	COPA	ENSG00000122218	A	G	eQTLGen	0.479864	0.0284956	0.00448739	2.15e-10	0.471683	-0.233179	0.01176	1.7002e-87
Blood	rs8110393	RINL	ENSG00000187994	A	G	eQTLGen	0.483359	-0.117074	0.0093192	3.39e-36	0.49089	0.232244	0.0117439	4.8114e-87
Blood	rs594397	SLC25A24	ENSG00000085491	C	T	eQTLGen	0.222338	-0.223193	0.0110468	8.95e-91	0.228637	0.274966	0.0139821	4.2679e-86
Blood	rs1034847	ZNF543	ENSG00000178229	C	G	eQTLGen	0.286026	-0.0522579	0.00741928	1.87e-12	0.27978	0.2569	0.0130813	7.2081e-86
Blood	rs3749079	ATG16L1	ENSG00000085978	T	C	eQTLGen	0.702849	-0.0508969	0.00636345	1.26e-15	0.689123	0.248802	0.0126872	1.2554e-85
Blood	rs2868813	RSBN1L	ENSG00000187257	C	T	eQTLGen	0.474615	-0.0362322	0.00400402	1.44e-19	0.477113	0.229645	0.0117582	6.0326e-85
Blood	rs4275	TPST2	ENSG00000128294	G	A	eQTLGen	0.419843	0.0880329	0.00779133	1.33e-29	0.439434	-0.230854	0.0118333	9.2065e-85
Blood	rs12365702	KCNE3	ENSG00000175538	C	T	eQTLGen	0.186328	-0.253754	0.0286986	9.4e-19	0.188206	0.290788	0.0150287	2.0864e-83
Blood	rs13085272	CCDC13-AS1	ENSG00000173811	T	C	eQTLGen	0.18298	-0.214289	0.0339112	2.63e-10	0.16626	0.303946	0.0157798	1.1284e-82
Blood	rs11717691	LINC00888	ENSG00000240024	C	T	eQTLGen	0.290579	-0.128477	0.00757484	1.6e-64	0.278083	0.251602	0.0131136	4.8267e-82
Blood	rs508314	TTC39B	ENSG00000155158	A	G	eQTLGen	0.169234	-0.0628452	0.00982216	1.57e-10	0.177172	0.294728	0.0153894	9.4582e-82
Blood	rs11211480	TAL1	ENSG00000162367	G	A	eQTLGen	0.567361	-0.0995011	0.0117442	2.4e-17	0.560976	0.224486	0.0118432	4.0308e-80
Blood	rs72814245	HKDC1	ENSG00000156510	T	C	eQTLGen	0.183322	-0.220617	0.0387255	1.22e-08	0.159375	0.303989	0.0160579	6.3589e-80
Blood	rs7565546	CCDC74A	ENSG00000163040	A	G	eQTLGen	0.292615	-0.116236	0.0101887	3.8e-30	0.294048	0.243499	0.0129014	1.8733e-79
Blood	rs1741177	FAM177A1	ENSG00000151327	A	G	eQTLGen	0.684707	0.0392337	0.00586287	2.2e-11	0.675533	-0.236864	0.0125553	2.196e-79
Blood	rs6998397	XKR9	ENSG00000221947	A	G	eQTLGen	0.505907	-0.201611	0.0185557	1.62e-24	0.485442	0.219707	0.0117641	7.7332e-78
Blood	rs10191914	IL1RL1	ENSG00000115602	C	T	eQTLGen	0.521888	-0.574925	0.0370058	1.98e-54	0.505907	0.218499	0.0117614	4.8603e-77
Blood	rs2173196	INIP	ENSG00000148153	T	C	eQTLGen	0.218308	0.0376556	0.00567152	3.15e-11	0.199068	-0.271204	0.0147296	1.0487e-75
Blood	rs817355	SAMD10	ENSG00000130590	G	A	eQTLGen	0.475193	-0.0467884	0.00827954	1.59e-08	0.494645	0.216337	0.0117641	1.5915e-75
Blood	rs111379945	PRR13	ENSG00000205352	A	C	eQTLGen	0.185317	-0.0650967	0.0105554	6.95e-10	0.179231	0.28113	0.0153362	4.6822e-75
Blood	rs4711068	TMEM14C	ENSG00000111843	C	T	eQTLGen	0.616469	-0.04243	0.00718264	3.48e-09	0.627742	0.221653	0.0121699	4.0554e-74
Blood	rs2589993	C15orf61	ENSG00000189227	G	A	eQTLGen	0.871002	0.073386	0.0125501	4.99e-09	0.849847	-0.297882	0.0164715	4.2141e-73
Blood	rs10456801	FAM8A1	ENSG00000137414	C	G	eQTLGen	0.288641	0.050438	0.00514118	1.01e-22	0.293077	-0.232042	0.0129291	5.029e-72
Blood	rs3009540	MICU1	ENSG00000107745	C	T	eQTLGen	0.706605	0.0424145	0.00487958	3.55e-18	0.678229	-0.225902	0.0125977	6.6589e-72
Blood	rs68171388	MIB1	ENSG00000101752	A	G	eQTLGen	0.227687	0.0535235	0.00585766	6.4e-20	0.244189	-0.244351	0.0137005	3.767e-71
Blood	rs1303806	CA13	ENSG00000185015	A	G	eQTLGen	0.717039	-0.0780901	0.00941869	1.12e-16	0.730607	0.234149	0.01327	1.1117e-69
Blood	rs7590540	NBAS	ENSG00000151779	T	A	eQTLGen	0.664609	-0.0494444	0.00519437	1.75e-21	0.658828	0.217753	0.0124192	7.9381e-69
Blood	rs2076519	GNL2	ENSG00000134697	G	T	eQTLGen	0.471727	-0.0522617	0.00636859	2.28e-16	0.451764	0.205872	0.0118331	8.5434e-68
Blood	rs620635	EMILIN2	ENSG00000132205	G	A	eQTLGen	0.656034	0.136957	0.0149425	4.92e-20	0.681656	-0.219869	0.0126418	9.4535e-68
Blood	rs4742904	SMC2	ENSG00000136824	T	C	eQTLGen	0.56769	-0.208755	0.00759393	2.33e-166	0.534875	0.204946	0.0118072	1.722e-67
Blood	rs2146904	SGIP1	ENSG00000118473	G	A	eQTLGen	0.555985	0.0390377	0.00653039	2.26e-09	0.58121	-0.205884	0.0119386	1.2159e-66
Blood	rs72965093	TMEM177	ENSG00000144120	T	A	eQTLGen	0.157843	0.137909	0.0116626	2.9e-32	0.140193	-0.290407	0.0169676	1.1393e-65
Blood	rs61965965	ABCC4	ENSG00000125257	G	A	eQTLGen	0.0730711	0.123732	0.0209524	3.52e-09	0.0696783	-0.395484	0.0231383	1.6965e-65
Blood	rs28488669	IFNAR2	ENSG00000159110	G	A	eQTLGen	0.27175	0.0538762	0.00780386	5.06e-12	0.258409	-0.229317	0.0134582	4.2044e-65
Blood	rs2894809	ELOVL5	ENSG00000012660	C	G	eQTLGen	0.291969	0.0826262	0.0112676	2.25e-13	0.302103	-0.218556	0.0128308	4.611e-65
Blood	rs972355	BEST1	ENSG00000167995	C	G	eQTLGen	0.324171	-0.193475	0.0139619	1.15e-43	0.365121	0.208263	0.0122369	5.9174e-65
Blood	rs1049927	TXN	ENSG00000136810	C	T	eQTLGen	0.133813	-0.105637	0.00993173	2.02e-26	0.118044	0.310278	0.0182601	9.3804e-65
Blood	rs12518640	AC136632.1	ENSG00000218227	G	A	eQTLGen	0.53086	-0.209587	0.0157399	1.88e-40	0.51033	0.19847	0.0117883	1.3203e-63
Blood	rs9998786	PDE6B	ENSG00000133256	C	T	eQTLGen	0.162045	-0.131128	0.0191197	6.97e-12	0.143461	0.283019	0.0168107	1.3382e-63
Blood	rs6780220	GLB1	ENSG00000170266	C	A	eQTLGen	0.169	0.0614369	0.00801485	1.78e-14	0.180728	-0.257716	0.0153145	1.5113e-63
Blood	rs568165	TM2D3	ENSG00000184277	C	T	eQTLGen	0.456437	0.0689098	0.0068149	4.91e-24	0.428032	-0.199298	0.0119112	7.6365e-63
Blood	rs1874618	MGST2	ENSG00000085871	A	G	eQTLGen	0.125406	-0.119857	0.0127348	4.88e-21	0.133238	0.289911	0.017343	9.9889e-63
Blood	rs4803246	SUPT5H	ENSG00000196235	C	T	eQTLGen	0.534086	-0.0510258	0.00454725	3.21e-29	0.546531	0.197652	0.0118391	1.4252e-62
Blood	rs34682820	SPEF2	ENSG00000152582	A	G	eQTLGen	0.417845	0.120773	0.0072597	3.81e-62	0.39812	-0.200633	0.0120407	2.435e-62
Blood	rs145048855	ZDHHC2	ENSG00000104219	A	C	eQTLGen	0.0318733	0.211686	0.0230695	4.47e-20	0.0232169	-0.65171	0.0391398	2.9858e-62
Blood	rs1536926	CD274	ENSG00000120217	T	G	eQTLGen	0.513469	-0.171595	0.016249	4.55e-26	0.493778	0.19629	0.0117892	3.0362e-62
Blood	rs4690093	RGS12	ENSG00000159788	G	A	eQTLGen	0.276632	-0.0612571	0.00834206	2.09e-13	0.270859	0.218796	0.0132654	4.079e-61
Blood	rs2564913	MSANTD4	ENSG00000170903	T	C	eQTLGen	0.611745	-0.0605747	0.00555485	1.09e-27	0.606471	0.198326	0.012068	1.0921e-60
Blood	rs6798997	KPNA1	ENSG00000114030	A	G	eQTLGen	0.404391	0.0259669	0.00412975	3.22e-10	0.420553	-0.193103	0.0119466	9.0789e-59
Blood	rs8026140	AP4E1	ENSG00000081014	C	T	eQTLGen	0.388612	-0.0433949	0.00590634	2.02e-13	0.377504	0.19648	0.0121658	1.1356e-58
Blood	rs77746574	APTX	ENSG00000137074	A	G	eQTLGen	0.115711	0.0450255	0.00792711	1.35e-08	0.107013	-0.307594	0.0190783	1.7643e-58
Blood	rs12930712	POLR3K	ENSG00000161980	T	C	eQTLGen	0.635877	-0.0629101	0.00900058	2.76e-12	0.655986	0.200029	0.0124152	2.108e-58
Blood	rs9829569	VILL	ENSG00000136059	G	A	eQTLGen	0.225873	-0.234249	0.01058	1.28e-108	0.223149	0.226851	0.0141667	1.0402e-57
Blood	rs9929479	CDH1	ENSG00000039068	C	G	eQTLGen	0.293548	0.214272	0.0223435	8.81e-22	0.284733	-0.208099	0.0130716	4.6038e-57
Blood	rs3759571	TNFAIP2	ENSG00000185215	G	A	eQTLGen	0.772451	0.096253	0.013427	7.58e-13	0.776763	-0.225254	0.0141665	6.2961e-57
Blood	rs34812764	TUNAR	ENSG00000250366	T	C	eQTLGen	0.0764824	-0.37771	0.031663	8.35e-33	0.0520704	0.421708	0.0265531	8.4983e-57
Blood	rs3845908	TMEM44	ENSG00000145014	T	C	eQTLGen	0.387421	0.0894123	0.0090005	2.96e-23	0.416851	-0.18944	0.0119658	1.8718e-56
Blood	rs6985	SMPD4	ENSG00000136699	T	G	eQTLGen	0.377696	-0.0421294	0.00506742	9.27e-17	0.355224	0.1951	0.0123273	2.0395e-56
Blood	rs331000	VPS53	ENSG00000141252	C	T	eQTLGen	0.643569	0.0603412	0.0048903	5.59e-35	0.618912	-0.191641	0.0121485	4.6387e-56
Blood	rs11075711	SNTB2	ENSG00000168807	T	C	eQTLGen	0.166272	-0.0608973	0.00959433	2.19e-10	0.162142	0.252341	0.0160075	5.5037e-56
Blood	rs1243124	PPP4R4	ENSG00000119698	C	A	eQTLGen	0.825515	0.105843	0.0128157	1.47e-16	0.820539	-0.241616	0.015376	1.2205e-55
Blood	rs642255	TMEM50A	ENSG00000183726	G	T	eQTLGen	0.524329	0.0616246	0.00446124	2.12e-43	0.467696	-0.185226	0.0118261	2.7338e-55
Blood	rs1872644	BCAT1	ENSG00000060982	C	A	eQTLGen	0.711464	0.097388	0.00950897	1.29e-24	0.712109	-0.20335	0.013033	6.9889e-55
Blood	rs7146599	CARMIL3	ENSG00000186648	A	G	eQTLGen	0.511294	0.0716782	0.00985253	3.46e-13	0.493506	-0.181689	0.0118059	1.9222e-53
Blood	rs2060016	GFM1	ENSG00000168827	A	G	eQTLGen	0.346573	-0.0875838	0.0051876	5.97e-64	0.369804	0.187991	0.0122268	2.401e-53
Blood	rs2268995	SLC35A1	ENSG00000164414	C	T	eQTLGen	0.364313	-0.0497402	0.00820716	1.36e-09	0.364252	0.187872	0.0122665	6.0154e-53
Blood	rs62323189	EIF4E	ENSG00000151247	C	T	eQTLGen	0.300432	0.0821792	0.00652632	2.34e-36	0.271336	-0.201711	0.0132772	3.9711e-52
Blood	rs1006581	TMEM176B	ENSG00000106565	T	C	eQTLGen	0.450641	0.115787	0.0127484	1.06e-19	0.475121	-0.178984	0.0118227	8.9293e-52
Blood	rs4747509	THNSL1	ENSG00000185875	A	G	eQTLGen	0.279716	0.0607608	0.0075462	8.16e-16	0.293754	-0.195837	0.0129626	1.4343e-51
Blood	rs12733285	CYB5R1	ENSG00000159348	T	C	eQTLGen	0.308879	0.0411082	0.00675189	1.14e-09	0.28402	-0.197623	0.0130931	1.7789e-51
Blood	rs6031731	AL139352.1	ENSG00000132832	C	A	eQTLGen	0.261742	0.221121	0.0169797	9.1e-39	0.280131	-0.198368	0.0131481	1.9661e-51
Blood	rs11057400	CCDC92	ENSG00000119242	T	C	eQTLGen	0.323334	-0.042187	0.00720188	4.69e-09	0.305296	0.193046	0.0128211	3.115e-51
Blood	rs28408662	GABPB1	ENSG00000104064	T	C	eQTLGen	0.551652	0.0508524	0.00669063	2.95e-14	0.519428	-0.177609	0.0118183	4.7987e-51
Blood	rs6906326	LRRC1	ENSG00000137269	G	A	eQTLGen	0.493544	-0.0980485	0.00959993	1.73e-24	0.495752	0.176486	0.0118109	1.7353e-50
Blood	rs3821977	USO1	ENSG00000138768	G	A	eQTLGen	0.762488	-0.0376837	0.00505833	9.35e-14	0.788474	0.215421	0.0144604	3.4266e-50
Blood	rs7316500	METTL25	ENSG00000127720	T	C	eQTLGen	0.960894	0.273326	0.0220696	3.16e-35	0.967123	-0.492952	0.0331189	4.1745e-50
Blood	rs60042817	XXYLT1	ENSG00000173950	A	C	eQTLGen	0.212018	0.0673906	0.00799695	3.55e-17	0.203681	-0.216246	0.0146658	3.3132e-49
Blood	rs9480942	CD164	ENSG00000135535	T	C	eQTLGen	0.280377	0.0556989	0.0070524	2.84e-15	0.311573	-0.18784	0.0127533	4.2112e-49
Blood	rs2072660	CHRNB2	ENSG00000160716	C	T	eQTLGen	0.769613	0.081444	0.0109603	1.08e-13	0.776674	-0.20844	0.0141827	6.7579e-49
Blood	rs7169615	SNAP23	ENSG00000092531	G	A	eQTLGen	0.25165	-0.0512651	0.00854112	1.95e-09	0.237954	0.203409	0.0138715	1.1027e-48
Blood	rs9868045	AC124944.3	ENSG00000260261	T	C	eQTLGen	0.254613	-0.189545	0.0144708	3.36e-39	0.24942	0.199826	0.0136524	1.6407e-48
Blood	rs11722276	LYAR	ENSG00000145220	C	G	eQTLGen	0.285056	-0.057548	0.00929183	5.89e-10	0.291733	0.190191	0.0129952	1.6699e-48
Blood	rs1616691	ACOT11	ENSG00000162390	C	T	eQTLGen	0.611545	0.103417	0.0120273	8.07e-18	0.586384	-0.173998	0.0119962	1.1363e-47
Blood	rs7000	TPD52L2	ENSG00000101150	G	A	eQTLGen	0.577788	0.0334995	0.00553686	1.45e-09	0.623837	-0.176337	0.0121963	2.2254e-47
Blood	rs4533280	AMFR	ENSG00000159461	A	G	eQTLGen	0.233869	0.0564603	0.00578409	1.65e-22	0.228773	-0.203254	0.0140657	2.4923e-47
Blood	rs3848674	NTSR1	ENSG00000101188	G	A	eQTLGen	0.213305	0.157316	0.0259797	1.4e-09	0.214882	-0.207429	0.0143847	3.8622e-47
Blood	rs32704	CAMK4	ENSG00000152495	G	A	eQTLGen	0.809457	0.0754572	0.0109605	5.8e-12	0.808841	-0.216476	0.0150261	4.703e-47
Blood	rs62136372	PLEKHH2	ENSG00000152527	A	C	eQTLGen	0.156324	0.104463	0.0189778	3.7e-08	0.167208	-0.228097	0.0158336	4.744e-47
Blood	rs460879	SPATA33	ENSG00000167523	T	C	eQTLGen	0.472051	-0.102468	0.00673124	2.5e-52	0.43491	0.171307	0.0119188	7.6668e-47
Blood	rs1820173	EMB	ENSG00000170571	T	G	eQTLGen	0.543823	-0.0748015	0.00917095	3.45e-16	0.565258	0.170767	0.0119198	1.4968e-46
Blood	rs6511906	IL27RA	ENSG00000104998	C	T	eQTLGen	0.384264	0.102167	0.0107853	2.72e-21	0.409489	-0.172017	0.0120165	1.7586e-46
Blood	rs28514949	ALDH4A1	ENSG00000159423	T	C	eQTLGen	0.0303117	0.462404	0.0351782	1.83e-39	0.0283125	-0.501926	0.0356337	4.6437e-45
Blood	rs2403598	PARVA	ENSG00000197702	C	A	eQTLGen	0.899245	-0.117313	0.0116043	5.02e-24	0.896304	0.272139	0.0193877	9.281e-45
Blood	rs12596308	QPRT	ENSG00000103485	T	C	eQTLGen	0.253219	0.220658	0.0117924	3.96e-78	0.245986	-0.192416	0.0137245	1.1761e-44
Blood	rs2236316	NIN	ENSG00000100503	C	G	eQTLGen	0.251246	-0.0484726	0.00603557	9.66e-16	0.244782	0.192359	0.0137476	1.7444e-44
Blood	rs7289360	SEC14L2	ENSG00000100003	C	A	eQTLGen	0.167236	-0.0949067	0.0124797	2.85e-14	0.190627	0.210515	0.0150483	1.8144e-44
Blood	rs62073394	NPLOC4	ENSG00000182446	T	C	eQTLGen	0.10929	-0.041396	0.00670972	6.85e-10	0.0875638	0.29231	0.020912	2.1237e-44
Blood	rs2532518	MRPL51	ENSG00000111639	T	C	eQTLGen	0.515415	-0.0374848	0.00617264	1.26e-09	0.513607	0.164008	0.0118276	1.0123e-43
Blood	rs35331152	OTUD6B-AS1	ENSG00000253738	A	G	eQTLGen	0.0727067	-0.0604081	0.00932069	9.11e-11	0.0724315	0.315638	0.0228077	1.4825e-43
Blood	rs58697961	SERPINF1	ENSG00000132386	A	G	eQTLGen	0.368124	-0.0946001	0.010853	2.87e-18	0.365261	0.169793	0.0122779	1.7037e-43
Blood	rs111506194	GFPT1	ENSG00000198380	A	G	eQTLGen	0.172989	0.0390156	0.00664306	4.28e-09	0.168718	-0.217798	0.0157863	2.6716e-43
Blood	rs74791540	C7orf50	ENSG00000146540	A	C	eQTLGen	0.0945934	0.183916	0.0136729	3.03e-41	0.0887518	-0.28664	0.0207889	3.0016e-43
Blood	rs28514971	RPL23AP53	ENSG00000223508	G	A	eQTLGen	0.315503	-0.166853	0.0169606	7.75e-23	0.30872	0.175982	0.0127981	5.0509e-43
Blood	rs6465630	ASNS	ENSG00000070669	G	A	eQTLGen	0.314077	-0.066382	0.00741218	3.37e-19	0.296087	0.178049	0.0129505	5.2068e-43
Blood	rs712012	PCYT1A	ENSG00000161217	T	C	eQTLGen	0.61803	0.0474567	0.00519875	6.95e-20	0.63144	-0.168353	0.0122558	6.1457e-43
Blood	rs62087494	TWSG1	ENSG00000128791	T	C	eQTLGen	0.103705	-0.104255	0.0114709	1e-19	0.0915336	0.281145	0.0205034	8.6053e-43
Blood	rs11075764	COG4	ENSG00000103051	G	C	eQTLGen	0.267786	-0.0468338	0.00627118	8.14e-14	0.279829	0.179601	0.0131716	2.4663e-42
Blood	rs7926995	CAPN5	ENSG00000149260	G	T	eQTLGen	0.656652	-0.0537142	0.00786023	8.28e-12	0.656923	0.169799	0.0124552	2.5558e-42
Blood	rs11220	MRPL48	ENSG00000175581	C	T	eQTLGen	0.278348	-0.0816456	0.00725033	2.05e-29	0.294299	0.176821	0.0129748	2.7296e-42
Blood	rs222851	CTDNEP1	ENSG00000175826	A	G	eQTLGen	0.395486	-0.034966	0.00559977	4.26e-10	0.378011	0.165011	0.0121956	1.0374e-41
Blood	rs9651121	DISC1	ENSG00000162946	C	T	eQTLGen	0.0659691	0.164003	0.0188892	3.88e-18	0.0588663	-0.339326	0.0251245	1.4414e-41
Blood	rs11237401	ALG8	ENSG00000159063	G	A	eQTLGen	0.445264	0.0975593	0.00569363	8.16e-66	0.464786	-0.159087	0.0118578	4.8469e-41
Blood	rs7907679	ZFYVE27	ENSG00000155256	G	A	eQTLGen	0.769034	-0.035086	0.00588859	2.55e-09	0.757855	0.18466	0.0138063	8.4654e-41
Blood	rs4807561	SHD	ENSG00000105251	T	C	eQTLGen	0.301082	0.111736	0.015593	7.73e-13	0.291459	-0.173991	0.0130149	9.2261e-41
Blood	rs11130321	GLT8D1	ENSG00000016864	T	C	eQTLGen	0.410978	0.0300683	0.0044578	1.53e-11	0.41763	-0.159537	0.0119934	2.2476e-40
Blood	rs7739002	MAP3K5	ENSG00000197442	C	A	eQTLGen	0.863221	0.0530167	0.00904505	4.59e-09	0.888154	-0.249426	0.0187668	2.6247e-40
Blood	rs2255723	FAM69A	ENSG00000154511	T	G	eQTLGen	0.639376	-0.0539558	0.00631725	1.33e-17	0.648765	0.163582	0.0123919	8.6808e-40
Blood	rs17496586	ZDHHC24	ENSG00000174165	C	G	eQTLGen	0.247489	-0.0771729	0.00644691	5.07e-33	0.259305	0.178077	0.0134976	9.6276e-40
Blood	rs61092010	ZNF552	ENSG00000178935	G	C	eQTLGen	0.364464	0.070453	0.00877407	9.77e-16	0.356744	-0.16194	0.0123494	2.7667e-39
Blood	rs12515967	DIMT1	ENSG00000086189	T	C	eQTLGen	0.60199	-0.0404802	0.00546704	1.32e-13	0.585041	0.157302	0.0120067	3.2409e-39
Blood	rs13078131	NBEAL2	ENSG00000160796	T	G	eQTLGen	0.583191	-0.0872226	0.00861193	4.15e-24	0.587425	0.156821	0.0120175	6.405e-39
Blood	rs875008	AKAP11	ENSG00000023516	G	A	eQTLGen	0.236302	-0.10167	0.00595186	2.02e-65	0.233521	0.182326	0.013984	7.4188e-39
Blood	rs11264276	PMVK	ENSG00000163344	T	C	eQTLGen	0.370684	0.0399998	0.00716613	2.38e-08	0.382934	-0.157715	0.0121716	2.128e-38
Blood	rs17665621	FBXO25	ENSG00000147364	C	T	eQTLGen	0.404126	-0.0232314	0.00420273	3.24e-08	0.37741	0.157538	0.0122064	4.1637e-38
Blood	rs9850535	ARF4	ENSG00000168374	G	A	eQTLGen	0.833819	-0.103743	0.00696037	3.07e-50	0.831188	0.203035	0.0157967	8.2525e-38
Blood	rs35352112	TPPP	ENSG00000171368	A	G	eQTLGen	0.185957	0.055254	0.00978278	1.62e-08	0.155247	-0.209751	0.0163398	1.02e-37
Blood	rs4745698	GNAQ	ENSG00000156052	C	T	eQTLGen	0.738692	0.0361443	0.00439679	2.02e-16	0.750874	-0.174761	0.0136822	2.3263e-37
Blood	rs11084500	VN1R1	ENSG00000178201	C	G	eQTLGen	0.292472	-0.222556	0.0107938	1.86e-94	0.300993	0.164497	0.0129015	3.1095e-37
Blood	rs67531894	SHISA4	ENSG00000198892	T	C	eQTLGen	0.201231	-0.157777	0.00834652	1.07e-79	0.208769	0.185484	0.0145605	3.5989e-37
Blood	rs61802920	AL049597.2	ENSG00000261737	C	T	eQTLGen	0.113224	0.379128	0.041797	3.99e-18	0.104452	-0.246269	0.0193492	4.1541e-37
Blood	rs6441324	KPNA4	ENSG00000186432	A	G	eQTLGen	0.539151	-0.0310615	0.00407778	2.59e-14	0.559372	0.151276	0.0119205	6.6673e-37
Blood	rs11089086	S100B	ENSG00000160307	G	C	eQTLGen	0.595311	0.148038	0.0167784	1.11e-18	0.593889	-0.152796	0.0120506	7.6918e-37
Blood	rs78035035	UBE2Q1	ENSG00000160714	A	C	eQTLGen	0.0278814	-0.0893184	0.0154899	8.11e-09	0.0201673	0.533012	0.0421011	9.8249e-37
Blood	rs116044941	TRIM47	ENSG00000132481	C	G	eQTLGen	0.135381	-0.273634	0.0208047	1.65e-39	0.127608	0.22437	0.0177379	1.1302e-36
Blood	rs2258794	TMCO3	ENSG00000150403	C	A	eQTLGen	0.112744	-0.0939546	0.0103651	1.25e-19	0.108549	0.239905	0.0190262	1.8837e-36
Blood	rs2292068	ACAP1	ENSG00000072818	C	T	eQTLGen	0.636318	0.0699222	0.00998411	2.5e-12	0.613238	-0.153035	0.012153	2.3309e-36
Blood	rs72932772	ICA1L	ENSG00000163596	G	C	eQTLGen	0.121458	-0.0712564	0.00791671	2.24e-19	0.120926	0.228127	0.0181533	3.2229e-36
Blood	rs9411240	NPDC1	ENSG00000107281	A	G	eQTLGen	0.235408	0.0466344	0.00720515	9.65e-11	0.22514	-0.177848	0.0141709	3.9551e-36
Blood	rs79833227	TNNC2	ENSG00000101470	A	C	eQTLGen	0.173073	-0.128819	0.019643	5.45e-11	0.166553	0.198872	0.0158866	5.9366e-36
Blood	rs113471851	MMRN1	ENSG00000138722	G	C	eQTLGen	0.0358004	1.30928	0.10531	1.74e-35	0.0373017	-0.389214	0.0312363	1.2275e-35
Blood	rs75747868	TEAD2	ENSG00000074219	T	C	eQTLGen	0.254107	0.229993	0.0170141	1.23e-41	0.248707	-0.170577	0.0136937	1.2874e-35
Blood	rs321630	NIPAL1	ENSG00000163293	T	C	eQTLGen	0.384075	0.142248	0.0189068	5.33e-14	0.374065	-0.152268	0.0122331	1.4448e-35
Blood	rs56129543	ZNF101	ENSG00000181896	C	G	eQTLGen	0.31934	0.0812558	0.00685455	2.04e-32	0.310045	-0.157905	0.0127995	5.7392e-35
Blood	rs895156	AC015802.3	ENSG00000267543	C	A	eQTLGen	0.760812	-0.340148	0.0400357	1.63e-15	0.763279	0.171753	0.013927	6.0614e-35
Blood	rs73928210	DMKN	ENSG00000161249	G	T	eQTLGen	0.0973153	0.15187	0.0193626	4.38e-15	0.0999173	-0.243011	0.0197408	7.9825e-35
Blood	rs7873943	CEP78	ENSG00000148019	T	C	eQTLGen	0.395228	-0.0345262	0.00588377	4.41e-09	0.395862	0.148002	0.0121065	2.2858e-34
Blood	rs12223054	GVINP1	ENSG00000254838	T	A	eQTLGen	0.160962	-0.124787	0.0186445	2.19e-11	0.169171	0.18983	0.0157948	2.8443e-33
Blood	rs12750628	SLC1A7	ENSG00000162383	A	G	eQTLGen	0.375853	0.33233	0.0273767	6.55e-34	0.370645	-0.146671	0.012261	5.5787e-33
Blood	rs7579492	ZAP70	ENSG00000115085	C	A	eQTLGen	0.731394	-0.454695	0.0571742	5.87e-14	0.731804	0.159874	0.0133669	5.7147e-33
Blood	rs74306838	CORO2A	ENSG00000106789	C	G	eQTLGen	0.056169	-0.10366	0.0183847	1.72e-08	0.0538296	0.313669	0.0262399	6.2023e-33
Blood	rs11722124	ZNF721	ENSG00000182903	A	G	eQTLGen	0.218695	-0.0514953	0.00689786	8.3e-14	0.228519	0.168229	0.014104	8.4989e-33
Blood	rs117465093	NT5DC3	ENSG00000111696	C	T	eQTLGen	0.0795336	0.165272	0.0199717	1.28e-16	0.0709595	-0.274056	0.0230654	1.4716e-32
Blood	rs4574534	FBXO38	ENSG00000145868	T	C	eQTLGen	0.244495	-0.0317671	0.00578397	3.97e-08	0.226259	0.166262	0.0141557	7.4745e-32
Blood	rs28453195	CIPC	ENSG00000198894	T	C	eQTLGen	0.261725	-0.055926	0.00649889	7.6e-18	0.262773	0.157441	0.0134573	1.2866e-31
Blood	rs2913944	KANK3	ENSG00000186994	A	G	eQTLGen	0.224155	0.0981113	0.0141042	3.5e-12	0.211201	-0.169741	0.0145117	1.3204e-31
Blood	rs146276771	FAM136A	ENSG00000035141	A	G	eQTLGen	0.0278241	-0.14684	0.0232032	2.48e-10	0.0262911	0.432831	0.0370197	1.4038e-31
Blood	rs1136595	LAPTM4B	ENSG00000104341	C	T	eQTLGen	0.610195	0.0448666	0.00798788	1.94e-08	0.583471	-0.140447	0.0120149	1.4474e-31
Blood	rs10051765	RGS14	ENSG00000169220	C	T	eQTLGen	0.336154	-0.222777	0.0109844	1.89e-91	0.329791	0.146669	0.0125993	2.5501e-31
Blood	rs13031513	POLR2D	ENSG00000144231	T	G	eQTLGen	0.411094	-0.0717005	0.00551551	1.23e-38	0.411289	0.139806	0.012038	3.515e-31
Blood	rs17184588	SRSF10	ENSG00000188529	C	T	eQTLGen	0.497554	0.0460045	0.00440574	1.6e-25	0.466096	-0.137178	0.011875	7.2122e-31
Blood	rs9397054	RMND1	ENSG00000155906	T	C	eQTLGen	0.0973657	0.0727198	0.0110175	4.1e-11	0.108535	-0.219754	0.0190445	8.3895e-31
Blood	rs1697227	WASF3	ENSG00000132970	G	T	eQTLGen	0.262408	0.0651931	0.00778604	5.61e-17	0.262929	-0.15525	0.0134565	8.5669e-31
Blood	rs3847388	MPP7	ENSG00000150054	A	C	eQTLGen	0.31393	-0.0735266	0.00971262	3.73e-14	0.336277	0.144318	0.0125393	1.1857e-30
Blood	rs10607	GPSM2	ENSG00000121957	T	C	eQTLGen	0.212723	-0.0876954	0.00949221	2.5e-20	0.207877	0.168017	0.0145988	1.1912e-30
Blood	rs2305084	CDAN1	ENSG00000140326	G	T	eQTLGen	0.222147	0.0646032	0.00652652	4.22e-23	0.216656	-0.165073	0.0143802	1.6783e-30
Blood	rs59421767	BBS1	ENSG00000174483	T	A	eQTLGen	0.247984	0.0847848	0.0108212	4.69e-15	0.258557	-0.154347	0.0135312	3.8669e-30
Blood	rs4085841	YES1	ENSG00000176105	G	T	eQTLGen	0.326123	0.0786289	0.00882188	4.97e-19	0.323538	-0.143815	0.0126644	6.9243e-30
Blood	rs6981151	DSCC1	ENSG00000136982	G	C	eQTLGen	0.0187148	-0.58312	0.0567236	8.67e-25	0.0269951	0.414996	0.0365571	7.2651e-30
Blood	rs2164308	THEM6	ENSG00000130193	T	C	eQTLGen	0.472175	-0.112726	0.0072446	1.36e-54	0.467098	0.133677	0.0118762	2.1685e-29
Blood	rs2612687	HPGD	ENSG00000164120	G	T	eQTLGen	0.383578	-0.235846	0.0282723	9.55e-16	0.36783	0.138146	0.0122876	2.5185e-29
Blood	rs4795456	FAM222B	ENSG00000173065	A	G	eQTLGen	0.222647	0.0474515	0.00700828	1.28e-11	0.2071	-0.163442	0.0146228	5.2609e-29
Blood	rs6975733	GNA12	ENSG00000146535	T	C	eQTLGen	0.207699	0.0709317	0.0113587	4.25e-10	0.198803	-0.165874	0.0148474	5.5908e-29
Blood	rs10939141	STIM2	ENSG00000109689	T	G	eQTLGen	0.26989	0.0432278	0.00650022	2.93e-11	0.26706	-0.149438	0.0133937	6.5742e-29
Blood	rs10799791	LUZP1	ENSG00000169641	A	G	eQTLGen	0.850321	-0.066457	0.00912052	3.18e-13	0.823262	0.172539	0.0155354	1.1677e-28
Blood	rs3733459	LSM6	ENSG00000164167	G	A	eQTLGen	0.341956	0.0898921	0.00820373	6.12e-28	0.310046	-0.142152	0.0128126	1.3296e-28
Blood	rs2970077	ATMIN	ENSG00000166454	G	A	eQTLGen	0.917352	0.0549332	0.00920867	2.44e-09	0.917541	-0.238734	0.0215442	1.5513e-28
Blood	rs7186902	SNAI3	ENSG00000185669	C	A	eQTLGen	0.845907	-0.107628	0.0150992	1.02e-12	0.856843	0.18703	0.0169206	2.106e-28
Blood	rs7599453	TPRKB	ENSG00000144034	G	T	eQTLGen	0.65651	-0.0402483	0.00602908	2.46e-11	0.663422	0.137969	0.0125416	3.7792e-28
Blood	rs8121732	ACSS1	ENSG00000154930	C	G	eQTLGen	0.100797	-0.117731	0.0215123	4.43e-08	0.0978712	0.218876	0.0199452	5.108e-28
Blood	rs2293479	AP4M1	ENSG00000221838	C	T	eQTLGen	0.303662	0.0446966	0.00713787	3.8e-10	0.2955	-0.141876	0.0129897	9.0282e-28
Blood	rs464930	BRD3OS	ENSG00000235106	A	G	eQTLGen	0.16481	-0.0414499	0.00736816	1.85e-08	0.202236	0.161002	0.0147555	1.019e-27
Blood	rs4762828	PYROXD1	ENSG00000121350	A	G	eQTLGen	0.490803	-0.126379	0.00798578	2.08e-56	0.473314	0.129145	0.0118708	1.4515e-27
Blood	rs7167078	MAPKBP1	ENSG00000137802	G	C	eQTLGen	0.31325	0.034336	0.00583948	4.1e-09	0.309145	-0.139458	0.012825	1.5333e-27
Blood	rs11247703	THEMIS2	ENSG00000130775	G	C	eQTLGen	0.286797	0.0915519	0.0140589	7.41e-11	0.29017	-0.141957	0.0130596	1.602e-27
Blood	rs28507296	SH3RF1	ENSG00000154447	A	G	eQTLGen	0.09563	-0.0683995	0.0109352	3.98e-10	0.0978901	0.216575	0.0199452	1.8191e-27
Blood	rs9489592	MCM9	ENSG00000111877	A	G	eQTLGen	0.30559	0.0448109	0.00799332	2.07e-08	0.289804	-0.140592	0.0130656	5.2825e-27
Blood	rs6927270	PAQR8	ENSG00000170915	C	T	eQTLGen	0.733458	0.110141	0.0115064	1.05e-21	0.742646	-0.144814	0.0135594	1.2654e-26
Blood	rs12128419	ALPL	ENSG00000162551	C	T	eQTLGen	0.320766	0.128889	0.0178615	5.35e-13	0.333151	-0.13375	0.012577	2.0571e-26
Blood	rs8089114	C18orf32	ENSG00000177576	C	T	eQTLGen	0.572388	-0.0804358	0.00965237	7.86e-17	0.561802	0.126864	0.0119479	2.4524e-26
Blood	rs4555271	POLR2I	ENSG00000105258	A	G	eQTLGen	0.688154	0.0598692	0.00944736	2.34e-10	0.71194	-0.138797	0.0130906	2.8919e-26
Blood	rs12443316	GOLGA8A	ENSG00000175265	C	G	eQTLGen	0.356641	0.0733136	0.0117182	3.94e-10	0.368838	-0.129845	0.012287	4.2024e-26
Blood	rs7146947	GPR135	ENSG00000181619	G	A	eQTLGen	0.368232	-0.0589482	0.0091312	1.08e-10	0.335983	0.132579	0.0125512	4.4324e-26
Blood	rs10424433	ZNF439	ENSG00000171291	C	T	eQTLGen	0.316577	-0.0784846	0.00712234	3.08e-28	0.29384	0.137078	0.0130148	6.1253e-26
Blood	rs6703684	AL049796.1	ENSG00000260464	A	G	eQTLGen	0.512664	-0.146911	0.0115646	5.65e-37	0.522533	0.124338	0.0118696	1.1206e-25
Blood	rs259286	ANKRD27	ENSG00000105186	T	C	eQTLGen	0.68686	0.0925404	0.00547961	5.5e-64	0.666491	-0.131513	0.0125753	1.3467e-25
Blood	rs10426174	ZNF805	ENSG00000204524	A	G	eQTLGen	0.510828	-0.074867	0.0104296	7.06e-13	0.5231	0.12409	0.0118704	1.4047e-25
Blood	rs2070380	URB1	ENSG00000142207	A	C	eQTLGen	0.751406	0.0634585	0.00670024	2.77e-21	0.745518	-0.141737	0.0136121	2.1766e-25
Blood	rs11681187	PPP1R21	ENSG00000162869	C	T	eQTLGen	0.142178	0.10233	0.00736095	6.18e-44	0.138983	-0.176884	0.0171406	5.7462e-25
Blood	rs7252262	ZNF260	ENSG00000254004	A	C	eQTLGen	0.355349	0.0566868	0.00635758	4.82e-19	0.339607	-0.129003	0.0125207	6.8156e-25
Blood	rs675201	ABO	ENSG00000175164	G	A	eQTLGen	0.760703	0.347736	0.0210933	4.66e-61	0.767007	-0.14445	0.0140264	7.1643e-25
Blood	rs78095440	ERGIC3	ENSG00000125991	G	A	eQTLGen	0.127088	0.0629947	0.00719709	2.08e-18	0.146131	-0.172468	0.0167865	9.1915e-25
Blood	rs10461070	GUF1	ENSG00000151806	T	G	eQTLGen	0.235721	-0.075408	0.00676041	6.82e-29	0.223984	0.146107	0.0142227	9.3452e-25
Blood	rs16988490	C20orf194	ENSG00000088854	C	T	eQTLGen	0.218842	0.0431572	0.0062398	4.63e-12	0.194276	-0.153071	0.014988	1.7342e-24
Blood	rs2439945	SCIMP	ENSG00000161929	T	C	eQTLGen	0.20267	0.232439	0.0182813	4.91e-37	0.181217	-0.156963	0.0153946	2.0618e-24
Blood	rs12450796	PLXDC1	ENSG00000161381	T	C	eQTLGen	0.177915	0.070146	0.0111923	3.67e-10	0.158084	-0.164155	0.0162556	5.6036e-24
Blood	rs73244850	CTC1	ENSG00000178971	C	A	eQTLGen	0.0157995	0.137174	0.0241133	1.28e-08	0.0182249	-0.446798	0.0443353	6.9259e-24
Blood	rs34392777	POLR3D	ENSG00000168495	T	G	eQTLGen	0.360305	0.044459	0.0063334	2.22e-12	0.359841	-0.124306	0.0123565	8.283e-24
Blood	rs10230858	STARD3NL	ENSG00000010270	A	G	eQTLGen	0.704954	0.0465413	0.00538678	5.63e-18	0.688693	-0.128681	0.0128083	9.5092e-24
Blood	rs79754687	MESD	ENSG00000117899	C	T	eQTLGen	0.137351	0.113363	0.00782798	1.58e-47	0.125387	-0.179477	0.017909	1.2226e-23
Blood	rs11638111	RAB27A	ENSG00000069974	C	T	eQTLGen	0.149531	0.343005	0.0144538	1.72e-124	0.159566	-0.16218	0.0161951	1.3203e-23
Blood	rs12600041	CTU2	ENSG00000174177	G	A	eQTLGen	0.780207	0.0813299	0.00823939	5.57e-23	0.788724	-0.145135	0.0145287	1.6961e-23
Blood	rs1800674	PSEN2	ENSG00000143801	G	A	eQTLGen	0.544967	0.0498957	0.00685019	3.24e-13	0.541977	-0.118738	0.0119038	1.9689e-23
Blood	rs803074	SH2B2	ENSG00000160999	C	G	eQTLGen	0.638423	-0.258028	0.0133183	1.28e-83	0.632646	0.122583	0.0123027	2.1907e-23
Blood	rs7002843	AC068700.1	ENSG00000260398	G	A	eQTLGen	0.187328	0.187488	0.0240285	6.06e-15	0.185496	-0.151801	0.0152585	2.5524e-23
Blood	rs146168804	DOK7	ENSG00000175920	T	G	eQTLGen	0.101659	-0.176296	0.0274896	1.43e-10	0.0989434	0.196998	0.019864	3.5045e-23
Blood	rs9375779	EPB41L2	ENSG00000079819	T	C	eQTLGen	0.532583	-0.0577807	0.00622028	1.56e-20	0.54852	0.118011	0.0119186	4.0967e-23
Blood	rs4840544	XKR6	ENSG00000171044	T	C	eQTLGen	0.534624	-0.0837659	0.00773003	2.31e-27	0.516007	0.117116	0.0118687	5.7524e-23
Blood	rs10413756	SYMPK	ENSG00000125755	T	C	eQTLGen	0.0957744	-0.063839	0.00801019	1.59e-15	0.097607	0.196879	0.0199857	6.7865e-23
Blood	rs13046907	CBR3-AS1	ENSG00000236830	T	G	eQTLGen	0.419753	-0.0961036	0.011091	4.51e-18	0.418793	0.118428	0.0120224	6.8272e-23
Blood	rs4281097	EFR3A	ENSG00000132294	C	T	eQTLGen	0.820909	0.0628501	0.00734184	1.12e-17	0.820927	-0.152375	0.01547	6.8817e-23
Blood	rs7257809	ZNF230	ENSG00000159882	C	T	eQTLGen	0.855536	0.0961093	0.0113058	1.88e-17	0.859183	-0.167838	0.0170525	7.3926e-23
Blood	rs2284923	RNF8	ENSG00000112130	T	C	eQTLGen	0.478413	-0.0437141	0.00568763	1.52e-14	0.472209	0.116891	0.0118813	7.7077e-23
Blood	rs7742431	IRAK1BP1	ENSG00000146243	G	A	eQTLGen	0.49561	0.0804974	0.0066263	5.87e-34	0.518697	-0.116469	0.0118714	1.0116e-22
Blood	rs28587148	GFOD2	ENSG00000141098	C	A	eQTLGen	0.145769	-0.048859	0.00874408	2.3e-08	0.161072	0.15827	0.016136	1.036e-22
Blood	rs62157805	RPIA	ENSG00000153574	C	T	eQTLGen	0.288233	0.0786265	0.00842889	1.08e-20	0.312394	-0.125038	0.0127985	1.5175e-22
Blood	rs13362	LYNX1	ENSG00000180155	G	C	eQTLGen	0.272818	0.0667173	0.00980258	1e-11	0.263476	-0.131354	0.0134655	1.756e-22
Blood	rs11704438	CLTCL1	ENSG00000070371	A	C	eQTLGen	0.0589128	0.541046	0.0195919	7.17e-168	0.0668163	-0.231556	0.0237554	1.8888e-22
Blood	rs11739677	ZNF300	ENSG00000145908	G	A	eQTLGen	0.086062	0.148021	0.0211007	2.3e-12	0.0915902	-0.198377	0.0205661	5.1111e-22
Blood	rs73149929	YPEL1	ENSG00000100027	G	T	eQTLGen	0.185422	0.0684311	0.0115071	2.73e-09	0.165543	-0.152945	0.0159617	9.4999e-22
Blood	rs3796908	GRPEL1	ENSG00000109519	A	G	eQTLGen	0.798322	-0.0726066	0.00723155	1.01e-23	0.797249	0.140744	0.0147561	1.4533e-21
Blood	rs1348611	PPP1R7	ENSG00000115685	T	A	eQTLGen	0.759585	0.0485183	0.00493438	8.14e-23	0.786647	-0.137598	0.0144817	2.0709e-21
Blood	rs10041262	SLF1	ENSG00000133302	G	A	eQTLGen	0.259564	0.0742077	0.00814912	8.53e-20	0.263579	-0.127699	0.0134663	2.4708e-21
Blood	rs78022502	MYO7B	ENSG00000169994	C	A	eQTLGen	0.0642235	0.673018	0.0946583	3.52e-12	0.0479826	-0.262683	0.0277592	2.9923e-21
Blood	rs4695836	SCRG1	ENSG00000164106	A	G	eQTLGen	0.440989	0.305799	0.0112781	6.67e-162	0.442981	-0.112571	0.0119441	4.3011e-21
Blood	rs2294247	TMX4	ENSG00000125827	A	C	eQTLGen	0.382324	0.0625735	0.00702917	5.49e-19	0.414688	-0.112955	0.0120432	6.6349e-21
Blood	rs56302947	UTP18	ENSG00000011260	T	G	eQTLGen	0.466455	0.06801	0.00547707	2.11e-35	0.462914	-0.111443	0.0118995	7.5763e-21
Blood	rs12662412	CCDC170	ENSG00000120262	A	T	eQTLGen	0.127143	0.321027	0.024555	4.65e-39	0.130071	-0.165015	0.0176389	8.3284e-21
Blood	rs139842	MICALL1	ENSG00000100139	T	C	eQTLGen	0.396818	-0.055804	0.00820246	1.02e-11	0.411257	0.112793	0.0120582	8.4394e-21
Blood	rs669195	EHD3	ENSG00000013016	A	G	eQTLGen	0.110551	0.0578525	0.010138	1.15e-08	0.104119	-0.18125	0.0194276	1.0627e-20
Blood	rs11633933	FAM214A	ENSG00000047346	C	T	eQTLGen	0.778578	0.053875	0.00797977	1.46e-11	0.777255	-0.1329	0.0142602	1.1678e-20
Blood	rs6687387	GCLM	ENSG00000023909	G	A	eQTLGen	0.35752	-0.0768163	0.00808044	1.97e-21	0.349137	0.115838	0.0124472	1.3249e-20
Blood	rs77152455	ZNF876P	ENSG00000198155	G	A	eQTLGen	0.292516	0.108041	0.011205	5.3e-22	0.297297	-0.120804	0.0129818	1.3299e-20
Blood	rs1051179	SNRPB2	ENSG00000125870	G	T	eQTLGen	0.37504	-0.0319428	0.00480062	2.85e-11	0.401481	0.112213	0.0121047	1.858e-20
Blood	rs57658834	URB1-AS1	ENSG00000256073	A	G	eQTLGen	0.0977737	-0.140758	0.0179466	4.39e-15	0.0958403	0.186561	0.0201574	2.1423e-20
Blood	rs1171830	CCDC6	ENSG00000108091	A	C	eQTLGen	0.474108	-0.0428822	0.00657076	6.75e-11	0.482356	0.109735	0.011875	2.4466e-20
Blood	rs7939264	PLEKHB1	ENSG00000021300	G	A	eQTLGen	0.747516	-0.0852588	0.0107341	1.98e-15	0.741755	0.125258	0.0135578	2.4881e-20
Blood	rs9795665	NAP1L1	ENSG00000187109	T	C	eQTLGen	0.603045	-0.0289778	0.00503556	8.68e-09	0.616918	0.112677	0.0122061	2.6712e-20
Blood	rs2478869	SLC2A5	ENSG00000142583	A	C	eQTLGen	0.592366	0.136815	0.0142616	8.54e-22	0.605003	-0.111942	0.0121385	2.9161e-20
Blood	rs2743388	SDC4	ENSG00000124145	C	A	eQTLGen	0.501132	0.120122	0.016294	1.68e-13	0.503724	-0.109348	0.0118682	3.1596e-20
Blood	rs10114327	BSPRY	ENSG00000119411	G	A	eQTLGen	0.549762	0.382679	0.0148639	3.61e-146	0.543255	-0.1095	0.0119127	3.8632e-20
Blood	rs12371561	LRRC43	ENSG00000158113	A	G	eQTLGen	0.29131	0.0850546	0.0101328	4.7e-17	0.327302	-0.116112	0.0126464	4.2473e-20
Blood	rs1672758	CRBN	ENSG00000113851	A	C	eQTLGen	0.802548	-0.0338325	0.00501711	1.55e-11	0.789397	0.133556	0.0145537	4.4409e-20
Blood	rs886568	XYLT2	ENSG00000015532	A	G	eQTLGen	0.475495	0.0295188	0.0051068	7.46e-09	0.43796	-0.109174	0.011961	7.0035e-20
Blood	rs11697370	STAU1	ENSG00000124214	T	C	eQTLGen	0.371232	0.0303929	0.00391144	7.83e-15	0.375495	-0.111709	0.0122546	7.8092e-20
Blood	rs148654444	GATS	ENSG00000239521	C	T	eQTLGen	0.0153286	-0.250822	0.0347813	5.54e-13	0.0170859	0.415686	0.0457935	1.112e-19
Blood	rs598468	FBXO27	ENSG00000161243	A	G	eQTLGen	0.341583	-0.0444266	0.0072464	8.74e-10	0.354777	0.11252	0.0124037	1.175e-19
Blood	rs12582913	ITPR2	ENSG00000123104	G	A	eQTLGen	0.549631	0.102694	0.00831901	5.21e-35	0.524522	-0.106972	0.0118838	2.2286e-19
Blood	rs389663	DCBLD1	ENSG00000164465	C	T	eQTLGen	0.67177	0.0693404	0.00798007	3.65e-18	0.684656	-0.114943	0.0127724	2.2737e-19
Blood	rs3087585	OMA1	ENSG00000162600	A	G	eQTLGen	0.278814	-0.151787	0.00998531	3.48e-52	0.271243	0.120043	0.0133485	2.4057e-19
Blood	rs3853641	ARPIN	ENSG00000242498	C	G	eQTLGen	0.312101	-0.0471161	0.0083213	1.5e-08	0.318976	0.114444	0.0127334	2.5269e-19
Blood	rs17818315	PIGF	ENSG00000151665	T	C	eQTLGen	0.284573	-0.0723714	0.00959534	4.62e-14	0.282	0.117406	0.0131899	5.5346e-19
Blood	rs12433120	TMED8	ENSG00000100580	G	T	eQTLGen	0.260348	-0.0438024	0.00531934	1.8e-16	0.26207	0.119479	0.0134966	8.5657e-19
Blood	rs57825218	NKIRAS2	ENSG00000168256	A	G	eQTLGen	0.139512	0.0435751	0.00772741	1.71e-08	0.14515	-0.148375	0.01685	1.2992e-18
Blood	rs9549650	MCF2L	ENSG00000126217	C	A	eQTLGen	0.796557	-0.0564161	0.0079032	9.44e-13	0.800294	0.129559	0.0148476	2.6384e-18
Blood	rs1891240	LGALS8	ENSG00000116977	G	A	eQTLGen	0.692722	-0.0405389	0.0067976	2.47e-09	0.69024	0.111619	0.0128373	3.4683e-18
Blood	rs11060180	HIP1R	ENSG00000130787	G	A	eQTLGen	0.462988	0.045473	0.00786446	7.38e-09	0.4288	-0.104282	0.011994	3.4805e-18
Blood	rs775658	CAND1	ENSG00000111530	T	C	eQTLGen	0.667296	0.023761	0.00434068	4.4e-08	0.641711	-0.107541	0.0123794	3.7214e-18
Blood	rs2761884	BMP4	ENSG00000125378	T	G	eQTLGen	0.438859	0.221293	0.0190849	4.36e-31	0.4389	-0.103671	0.0119616	4.4288e-18
Blood	rs4761965	SLC4A8	ENSG00000050438	T	C	eQTLGen	0.527709	-0.0767645	0.00706355	1.64e-27	0.538032	0.102432	0.0119069	7.7794e-18
Blood	rs11177430	CPM	ENSG00000135678	T	C	eQTLGen	0.169257	-0.129846	0.0148451	2.2e-18	0.171265	0.135236	0.0157569	9.2752e-18
Blood	rs6979676	EIF2AK1	ENSG00000086232	A	G	eQTLGen	0.247289	-0.0511112	0.00623393	2.43e-16	0.240435	0.118796	0.0138912	1.2118e-17
Blood	rs1419399	ZNF800	ENSG00000048405	A	G	eQTLGen	0.17546	0.0733119	0.00813316	1.99e-19	0.170668	-0.134555	0.0157793	1.4967e-17
Blood	rs7196726	HSD3B7	ENSG00000099377	A	G	eQTLGen	0.393099	0.0944505	0.0139574	1.31e-11	0.41047	-0.102826	0.012068	1.5873e-17
Blood	rs617599	CASQ1	ENSG00000143318	A	G	eQTLGen	0.387109	-0.333059	0.0121372	8.86e-166	0.390256	0.103292	0.01217	2.1131e-17
Blood	rs80267219	KCTD9	ENSG00000104756	G	T	eQTLGen	0.199764	0.0637411	0.00916673	3.56e-12	0.210004	-0.123298	0.0145754	2.6876e-17
Blood	rs35778860	FAM86B1	ENSG00000186523	T	C	eQTLGen	0.546024	0.153557	0.0184351	8.11e-17	0.563862	-0.100447	0.011972	4.8532e-17
Blood	rs4809184	AKAP8	ENSG00000105127	C	T	eQTLGen	0.75403	-0.124049	0.00712647	7.32e-68	0.771212	0.117563	0.0141345	8.9762e-17
Blood	rs56357623	TMEM63C	ENSG00000165548	A	C	eQTLGen	0.144957	0.0949312	0.0127177	8.36e-14	0.124702	-0.149258	0.0179709	9.9316e-17
Blood	rs2979331	OSBPL11	ENSG00000144909	C	T	eQTLGen	0.147946	0.139025	0.012026	6.54e-31	0.140226	-0.141973	0.0170994	1.0169e-16
Blood	rs457386	ELMO2	ENSG00000062598	G	A	eQTLGen	0.330639	0.0290166	0.00507399	1.07e-08	0.313766	-0.105671	0.0127955	1.4739e-16
Blood	rs8356	YWHAB	ENSG00000166913	T	C	eQTLGen	0.26751	-0.0977897	0.00774575	1.54e-36	0.276273	0.109392	0.0132784	1.7482e-16
Blood	rs734111	ACSS2	ENSG00000131069	C	A	eQTLGen	0.627302	0.0407133	0.00605926	1.83e-11	0.637073	-0.100496	0.0123488	4.0186e-16
Blood	rs5751608	RAB36	ENSG00000100228	G	T	eQTLGen	0.329899	0.0736818	0.00881474	6.33e-17	0.345616	-0.100371	0.0124865	9.0871e-16
Blood	rs59997441	ABHD8	ENSG00000127220	C	T	eQTLGen	0.407982	-0.0463231	0.00711549	7.51e-11	0.405466	0.09677	0.0120947	1.2361e-15
Blood	rs145185045	BRIP1	ENSG00000136492	C	T	eQTLGen	0.218761	-0.17719	0.0291809	2.74e-09	0.209962	0.116531	0.0145804	1.3255e-15
Blood	rs11740244	DAP	ENSG00000112977	G	C	eQTLGen	0.764009	-0.0837811	0.00895339	8.17e-21	0.739026	0.10805	0.0135218	1.3385e-15
Blood	rs2194381	CYP1B1	ENSG00000138061	C	T	eQTLGen	0.14508	-0.140444	0.0240179	4.99e-09	0.148394	0.133194	0.0167048	1.5437e-15
Blood	rs7181902	KATNBL1	ENSG00000134152	G	A	eQTLGen	0.286669	-0.0472512	0.00781048	1.45e-09	0.288278	0.103843	0.0131105	2.3675e-15
Blood	rs3020004	GPR83	ENSG00000123901	C	T	eQTLGen	0.412183	0.260966	0.0169159	1.07e-53	0.427694	-0.0950339	0.0120033	2.4253e-15
Blood	rs3803687	DEF8	ENSG00000140995	C	T	eQTLGen	0.196319	-0.0384617	0.00562955	8.37e-12	0.172315	0.124169	0.0157251	2.88e-15
Blood	rs6743376	PSD4	ENSG00000125637	A	C	eQTLGen	0.645838	-0.094978	0.0105926	3.06e-19	0.644332	0.0977763	0.0124055	3.227e-15
Blood	rs4841078	ERI1	ENSG00000104626	C	G	eQTLGen	0.182518	-0.0575455	0.00897743	1.45e-10	0.174741	0.123246	0.0156386	3.2529e-15
Blood	rs9872440	ACKR2	ENSG00000144648	C	T	eQTLGen	0.37682	0.166623	0.0227729	1.22e-12	0.365433	-0.0971599	0.0123324	3.3107e-15
Blood	rs10830400	NAALAD2	ENSG00000077616	A	G	eQTLGen	0.341832	-0.0890601	0.00796959	5.41e-29	0.363437	0.0968948	0.0123471	4.2407e-15
Blood	rs1549428	LINC00987	ENSG00000237248	G	A	eQTLGen	0.477867	-0.225297	0.0200774	3.2e-29	0.489866	0.0932086	0.0118801	4.302e-15
Blood	rs1990366	FAM126A	ENSG00000122591	A	G	eQTLGen	0.239511	-0.0895002	0.0113572	3.26e-15	0.239923	0.108947	0.0139071	4.7334e-15
Blood	rs16902835	NADK2	ENSG00000152620	T	C	eQTLGen	0.400009	0.047905	0.00678989	1.72e-12	0.397788	-0.0946006	0.0121342	6.3799e-15
Blood	rs113047773	RHOBTB1	ENSG00000072422	A	T	eQTLGen	0.0178537	0.385142	0.0342868	2.81e-29	0.0142507	-0.390341	0.0501085	6.7009e-15
Blood	rs148654444	STAG3	ENSG00000066923	C	T	eQTLGen	0.0153286	-0.309557	0.0350588	1.05e-18	0.0170859	0.355353	0.0458295	8.9323e-15
Blood	rs62086795	MFSD11	ENSG00000092931	A	G	eQTLGen	0.0749037	-0.0897261	0.0119754	6.75e-14	0.0740311	0.175818	0.0226839	9.1315e-15
Blood	rs17770620	ZNF600	ENSG00000189190	G	A	eQTLGen	0.27024	0.226678	0.015627	1.12e-47	0.29082	-0.100864	0.013078	1.2328e-14
Blood	rs220376	ZNF200	ENSG00000010539	T	G	eQTLGen	0.250213	0.0622287	0.00838649	1.17e-13	0.24866	-0.10582	0.0137408	1.3479e-14
Blood	rs71314758	P2RX6	ENSG00000099957	G	A	eQTLGen	0.0889198	0.214243	0.0179948	1.1e-32	0.0736517	-0.175046	0.0227382	1.3778e-14
Blood	rs55916822	MRPL10	ENSG00000159111	C	T	eQTLGen	0.049827	-0.138056	0.0108868	7.54e-37	0.0486921	0.211823	0.0275963	1.6439e-14
Blood	rs35045096	VIPR2	ENSG00000106018	T	C	eQTLGen	0.321259	0.240708	0.014614	5.92e-61	0.295022	-0.0998095	0.0130235	1.8051e-14
Blood	rs2170625	CHSY1	ENSG00000131873	C	T	eQTLGen	0.162209	-0.0648259	0.0101792	1.91e-10	0.148131	0.12742	0.0167203	2.525e-14
Blood	rs3857685	AC006001.3	ENSG00000229180	C	T	eQTLGen	0.377305	-0.0630836	0.00916767	5.94e-12	0.378671	0.0932867	0.0122451	2.5724e-14
Blood	rs6747294	ST3GAL5-AS1	ENSG00000232504	G	A	eQTLGen	0.415848	-0.281692	0.0235631	6.13e-33	0.421876	0.091576	0.0120268	2.6533e-14
Blood	rs12441451	RPUSD2	ENSG00000166133	T	C	eQTLGen	0.775054	-0.0485761	0.00817725	2.84e-09	0.756341	0.104243	0.0138364	4.9209e-14
Blood	rs7937415	KCNK7	ENSG00000173338	G	A	eQTLGen	0.264172	-0.104588	0.0153382	9.18e-12	0.224875	0.107108	0.0142271	5.1366e-14
Blood	rs17023468	AFF3	ENSG00000144218	C	T	eQTLGen	0.176513	0.157449	0.00981954	7.37e-58	0.169032	-0.118841	0.0158491	6.4602e-14
Blood	rs12795081	STIM1	ENSG00000167323	T	C	eQTLGen	0.224271	0.0481025	0.00696401	4.94e-12	0.237819	-0.104598	0.0139518	6.5195e-14
Blood	rs1047631	DTNBP1	ENSG00000047579	C	T	eQTLGen	0.151969	0.11851	0.0103005	1.24e-30	0.153726	-0.122854	0.0164688	8.6654e-14
Blood	rs1052690	UBQLN1	ENSG00000135018	C	A	eQTLGen	0.180167	0.0301948	0.00539575	2.19e-08	0.178112	-0.115309	0.0155255	1.1092e-13
Blood	rs805685	SLK	ENSG00000065613	C	T	eQTLGen	0.755093	0.0324675	0.00576028	1.74e-08	0.747106	-0.101272	0.013666	1.2592e-13
Blood	rs710177	YDJC	ENSG00000161179	G	A	eQTLGen	0.38434	0.0542524	0.00789022	6.16e-12	0.399678	-0.0896474	0.0121271	1.442e-13
Blood	rs2427267	PSMA7	ENSG00000101182	C	T	eQTLGen	0.804203	-0.0343883	0.00546738	3.18e-10	0.804828	0.110765	0.0149881	1.4661e-13
Blood	rs12751360	LYST	ENSG00000143669	C	T	eQTLGen	0.306101	0.0279426	0.0046669	2.13e-09	0.269079	-0.0984767	0.0133949	1.9526e-13
Blood	rs4242004	IGFBP7	ENSG00000163453	A	C	eQTLGen	0.651558	0.248087	0.0140534	9.61e-70	0.645529	-0.0912891	0.0124184	1.9673e-13
Blood	rs2270450	TDRD6	ENSG00000180113	T	C	eQTLGen	0.266088	-0.139521	0.0104845	2.1e-40	0.295821	0.0955844	0.0130155	2.0761e-13
Blood	rs12764297	LINC00843	ENSG00000178440	G	A	eQTLGen	0.317788	0.123573	0.0196521	7.77e-10	0.319798	-0.0931671	0.012737	2.5777e-13
Blood	rs7300939	A2MP1	ENSG00000256069	A	G	eQTLGen	0.449638	0.192107	0.0214576	9.87e-18	0.434588	-0.0875984	0.011984	2.6794e-13
Blood	rs11031025	ARL14EP	ENSG00000152219	A	G	eQTLGen	0.351761	-0.077113	0.00501234	2.08e-53	0.346357	0.0908145	0.0124853	3.5003e-13
Blood	rs72834453	HTRA1	ENSG00000166033	G	T	eQTLGen	0.12536	0.0825586	0.0136348	1.4e-09	0.118645	-0.132924	0.0183713	4.6348e-13
Blood	rs4702	FURIN	ENSG00000140564	A	G	eQTLGen	0.558611	0.056908	0.00663413	9.65e-18	0.552465	-0.0863243	0.0119475	5.0036e-13
Blood	rs11147134	CHFR	ENSG00000072609	G	T	eQTLGen	0.200286	0.0527086	0.00676297	6.51e-15	0.190458	-0.108157	0.0151301	8.7667e-13
Blood	rs11120288	SMYD2	ENSG00000143499	G	A	eQTLGen	0.417083	-0.0572224	0.00938285	1.07e-09	0.427994	0.0858141	0.0120072	8.8824e-13
Blood	rs4908554	PLEKHG5	ENSG00000171680	C	T	eQTLGen	0.622007	-0.0890795	0.00905585	7.82e-23	0.601143	0.0866143	0.0121329	9.4149e-13
Blood	rs71395304	ZFPM1	ENSG00000179588	T	G	eQTLGen	0.0835258	-0.0815035	0.0144217	1.59e-08	0.0797515	0.156211	0.0219302	1.056e-12
Blood	rs9534360	LRRC63	ENSG00000173988	A	C	eQTLGen	0.251775	-0.178058	0.0279513	1.89e-10	0.256087	0.096835	0.0136117	1.1273e-12
Blood	rs390485	TRIM7	ENSG00000146054	A	G	eQTLGen	0.199593	0.127033	0.0150613	3.33e-17	0.207369	-0.104051	0.0146542	1.244e-12
Blood	rs73088769	TM7SF3	ENSG00000064115	G	A	eQTLGen	0.158073	-0.0491708	0.00831488	3.35e-09	0.158904	0.114968	0.0162512	1.501e-12
Blood	rs9982533	AF165147.1	ENSG00000232855	C	A	eQTLGen	0.760724	-0.593326	0.0332586	6.23e-54	0.753114	0.097405	0.0137784	1.5538e-12
Blood	rs6962076	HNRNPCP7	ENSG00000228653	A	G	eQTLGen	0.336732	-0.0682346	0.0125082	4.89e-08	0.329531	0.089173	0.0126399	1.7285e-12
Blood	rs6821561	TBCK	ENSG00000145348	T	A	eQTLGen	0.709019	0.0288999	0.00483779	2.32e-09	0.695563	-0.0910144	0.0129111	1.7995e-12
Blood	rs1053539	AL035587.1	ENSG00000231113	G	T	eQTLGen	0.504571	-0.0572117	0.00919617	4.93e-10	0.491543	0.0835107	0.0118844	2.1132e-12
Blood	rs8021734	GSKIP	ENSG00000100744	A	C	eQTLGen	0.919431	-0.101734	0.0120228	2.63e-17	0.911527	0.146281	0.020922	2.7138e-12
Blood	rs11673490	LYPD5	ENSG00000159871	A	C	eQTLGen	0.415657	-0.0688628	0.00920207	7.24e-14	0.416184	0.0841135	0.0120536	2.9899e-12
Blood	rs8182261	MRPL10	ENSG00000159111	T	C	eQTLGen	0.277046	-0.0352511	0.00637853	3.27e-08	0.269903	0.0930183	0.0133847	3.6684e-12
Blood	rs2323371		ENSG00000246448	T	C	eQTLGen	0.228217	0.320936	0.0305057	3.1e-23	0.221246	-0.0992607	0.0143142	4.0737e-12
Blood	rs8077141	LINC00672	ENSG00000263874	T	C	eQTLGen	0.291265	0.0585666	0.00783839	7.91e-14	0.277694	-0.0919542	0.0132667	4.1729e-12
Blood	rs12019638	RASA3	ENSG00000185989	G	A	eQTLGen	0.193831	-0.0816011	0.00792878	7.68e-25	0.160626	0.111788	0.0161818	4.9084e-12
Blood	rs10773921	OGFOD2	ENSG00000111325	T	C	eQTLGen	0.684554	0.227854	0.0217404	1.06e-25	0.699256	-0.0890518	0.0129569	6.2954e-12
Blood	rs78829815	EVPL	ENSG00000167880	A	G	eQTLGen	0.174671	0.377572	0.0528303	8.88e-13	0.157006	-0.112054	0.0163324	6.8476e-12
Blood	rs62076520	AC024361.1	ENSG00000262410	A	G	eQTLGen	0.353834	-0.098535	0.013559	3.67e-13	0.355988	0.0850481	0.0124096	7.2115e-12
Blood	rs12593327	SNX33	ENSG00000173548	G	A	eQTLGen	0.801633	-0.0648797	0.0118055	3.89e-08	0.80018	0.101752	0.0148597	7.5099e-12
Blood	rs7245848	ZNF738	ENSG00000172687	C	T	eQTLGen	0.243385	-0.237923	0.0119689	6.25e-88	0.230769	0.0958328	0.0141032	1.0831e-11
Blood	rs78016885	DEPTOR	ENSG00000155792	A	C	eQTLGen	0.0975865	0.0908813	0.0157914	8.66e-09	0.100759	-0.13392	0.0197405	1.1673e-11
Blood	rs8079468	USP22	ENSG00000124422	T	A	eQTLGen	0.234241	0.0388727	0.00622893	4.36e-10	0.236016	-0.0947391	0.0139935	1.286e-11
Blood	rs62115496	ZNF347	ENSG00000197937	A	G	eQTLGen	0.132138	0.0985577	0.0110251	3.91e-19	0.112916	-0.127071	0.018775	1.3039e-11
Blood	rs7522389	NBL1	ENSG00000158747	T	G	eQTLGen	0.234888	-0.129308	0.0103041	4.02e-36	0.217464	0.096794	0.0144047	1.8222e-11
Blood	rs9837307	AC018809.2	ENSG00000269982	A	G	eQTLGen	0.235334	0.0700502	0.00904474	9.57e-15	0.226581	-0.0953514	0.0141949	1.85e-11
Blood	rs742630	DNMT3B	ENSG00000088305	G	C	eQTLGen	0.400909	0.120281	0.0113316	2.55e-26	0.413508	-0.08099	0.0120665	1.9197e-11
Blood	rs510600	RAD18	ENSG00000070950	G	A	eQTLGen	0.724068	0.055186	0.00932552	3.26e-09	0.721338	-0.0889405	0.0132539	1.9409e-11
Blood	rs114758186	CASZ1	ENSG00000130940	T	C	eQTLGen	0.0370889	0.449967	0.043603	5.74e-25	0.0373707	-0.210029	0.0313299	2.0279e-11
Blood	rs4143047	FKBP15	ENSG00000119321	C	T	eQTLGen	0.83272	0.0351219	0.00608889	8.01e-09	0.815196	-0.102426	0.0153098	2.2287e-11
Blood	rs2061778	ZNF793	ENSG00000188227	A	T	eQTLGen	0.746424	-0.0542334	0.00719386	4.74e-14	0.752584	0.0921061	0.013771	2.2532e-11
Blood	rs11671164	ZNF324B	ENSG00000249471	C	T	eQTLGen	0.293143	0.0498474	0.00841893	3.2e-09	0.296136	-0.086988	0.0130157	2.3346e-11
Blood	rs1962412	CALCOCO2	ENSG00000136436	C	T	eQTLGen	0.684471	0.0381889	0.00659516	7.02e-09	0.732741	-0.0894741	0.0134283	2.6829e-11
Blood	rs352343	PCYOX1L	ENSG00000145882	G	A	eQTLGen	0.157184	-0.0929724	0.0142434	6.69e-11	0.143629	0.112711	0.0169439	2.8953e-11
Blood	rs910679	MYO6	ENSG00000196586	C	T	eQTLGen	0.522144	0.051814	0.00577019	2.72e-19	0.542467	-0.0792272	0.011928	3.0945e-11
Blood	rs4983550	ADSSL1	ENSG00000185100	G	T	eQTLGen	0.351726	-0.111327	0.0128118	3.64e-18	0.356821	0.0812832	0.0124049	5.662e-11
Blood	rs28508289	ANXA2	ENSG00000182718	A	C	eQTLGen	0.425065	0.107746	0.016282	3.65e-11	0.427436	-0.0784671	0.0120127	6.4811e-11
Blood	rs72794132	CCDC69	ENSG00000198624	T	C	eQTLGen	0.166356	0.103888	0.0144319	6.09e-13	0.164518	-0.104612	0.0160293	6.7369e-11
Blood	rs4486993	CABYR	ENSG00000154040	A	G	eQTLGen	0.645122	0.0976416	0.00832506	9.09e-32	0.638469	-0.0805931	0.0123694	7.2496e-11
Blood	rs13277721	AGO2	ENSG00000123908	A	G	eQTLGen	0.508074	-0.0405364	0.00658717	7.56e-10	0.506134	0.0773756	0.0118866	7.5452e-11
Blood	rs13168506	TGFBI	ENSG00000120708	G	A	eQTLGen	0.482823	-0.195874	0.0251067	6.11e-15	0.497764	0.0772023	0.0118859	8.2813e-11
Blood	rs1771644	ZNF438	ENSG00000183621	C	G	eQTLGen	0.682762	0.0589893	0.00783087	4.96e-14	0.671435	-0.0813481	0.0126531	1.2845e-10
Blood	rs111253559	RASSF7	ENSG00000099849	C	T	eQTLGen	0.20912	-0.0717137	0.0116469	7.4e-10	0.18759	0.0975704	0.0152237	1.4648e-10
Blood	rs7258433	CDKN2D	ENSG00000129355	G	A	eQTLGen	0.680147	-0.0548242	0.00752135	3.12e-13	0.666598	0.0807868	0.0126066	1.4705e-10
Blood	rs28714268	DDX49	ENSG00000105671	C	T	eQTLGen	0.475476	0.0475481	0.00674358	1.78e-12	0.445415	-0.0761694	0.0119579	1.8903e-10
Blood	rs1421378	PLA2G7	ENSG00000146070	G	A	eQTLGen	0.377306	0.230231	0.0148521	3.39e-54	0.38977	-0.0775535	0.0121863	1.9657e-10
Blood	rs354861	UBA6	ENSG00000033178	T	C	eQTLGen	0.244522	-0.0461448	0.00583458	2.6e-15	0.251453	0.0868394	0.013699	2.3126e-10
Blood	rs4905125	ASB2	ENSG00000100628	T	C	eQTLGen	0.780262	0.16612	0.0168395	5.91e-23	0.788738	-0.0919203	0.0145598	2.7332e-10
Blood	rs2295283	MIIP	ENSG00000116691	G	A	eQTLGen	0.714083	0.0617241	0.00762673	5.82e-16	0.729659	-0.0840607	0.013382	3.3511e-10
Blood	rs12518640	FAM153C	ENSG00000204677	G	A	eQTLGen	0.53086	-0.174189	0.0138825	4.11e-36	0.51033	0.0745542	0.0118895	3.592e-10
Blood	rs112275268	AFMID	ENSG00000183077	A	G	eQTLGen	0.269706	-0.0894732	0.0104151	8.64e-18	0.240693	0.0870232	0.0139028	3.8646e-10
Blood	rs850719	SLC25A39	ENSG00000013306	G	A	eQTLGen	0.589009	-0.0786907	0.0058314	1.69e-41	0.612611	0.0762228	0.0122005	4.1681e-10
Blood	rs11627412	ZNF839	ENSG00000022976	C	T	eQTLGen	0.174404	-0.0501179	0.00875164	1.02e-08	0.165531	0.0992524	0.0159922	5.4281e-10
Blood	rs12818844	CPNE8	ENSG00000139117	G	A	eQTLGen	0.350705	0.0655395	0.00824286	1.85e-15	0.327577	-0.0785392	0.0126641	5.5821e-10
Blood	rs4752857	MTCH2	ENSG00000109919	T	C	eQTLGen	0.372112	0.0499304	0.00594826	4.69e-17	0.341996	-0.0775484	0.0125294	6.0394e-10
Blood	rs4818992	LINC01547	ENSG00000183250	C	A	eQTLGen	0.337667	-0.174907	0.0130687	7.53e-41	0.323638	0.0782342	0.0127041	7.3576e-10
Blood	rs61436917	PLEKHD1	ENSG00000175985	T	C	eQTLGen	0.151059	0.235697	0.0192224	1.46e-34	0.153727	-0.101442	0.0164791	7.4699e-10
Blood	rs707303	ZNF611	ENSG00000213020	G	T	eQTLGen	0.645341	-0.0510385	0.00659407	9.94e-15	0.625651	0.0753831	0.0122818	8.3567e-10
Blood	rs4808112	ARRDC2	ENSG00000105643	G	A	eQTLGen	0.53973	-0.0688476	0.0124084	2.88e-08	0.524817	0.0728712	0.0119024	9.2061e-10
Blood	rs170159	GNA15	ENSG00000060558	C	G	eQTLGen	0.740887	-0.336731	0.0154735	5.34e-105	0.759903	0.0851375	0.0139154	9.452e-10
Blood	rs329744	ZNF816	ENSG00000180257	A	C	eQTLGen	0.844743	-0.215729	0.0258211	6.56e-17	0.847701	0.101015	0.0165425	1.0178e-09
Blood	rs11048752	ITPR2	ENSG00000123104	A	C	eQTLGen	0.134363	0.0702681	0.0125004	1.9e-08	0.134392	-0.106196	0.0174272	1.1026e-09
Blood	rs61940957	ARPC3	ENSG00000111229	G	A	eQTLGen	0.218786	0.0471457	0.00712965	3.78e-11	0.216055	-0.0879564	0.0144428	1.1291e-09
Blood	rs4804647	ZNF440	ENSG00000171295	G	C	eQTLGen	0.368307	0.0418858	0.00627852	2.54e-11	0.363429	-0.0751728	0.0123578	1.1781e-09
Blood	rs67175576	RASGRF2-AS1	ENSG00000251450	T	A	eQTLGen	0.26545	-0.201717	0.0260711	7.04e-14	0.233345	0.0851748	0.0140534	1.3561e-09
Blood	rs10908829	PCP4L1	ENSG00000248485	G	A	eQTLGen	0.245847	0.106598	0.0169301	3.05e-10	0.253937	-0.0825536	0.0136563	1.4922e-09
Blood	rs1234414	ORC4	ENSG00000115947	G	A	eQTLGen	0.190557	-0.0347549	0.00634999	4.42e-08	0.167818	0.0961171	0.0159058	1.5146e-09
Blood	rs75465804	PIP5KL1	ENSG00000167103	C	T	eQTLGen	0.0422395	-0.190336	0.0263476	5.05e-13	0.0396512	0.184059	0.0304608	1.5184e-09
Blood	rs929199	MDFIC	ENSG00000135272	G	A	eQTLGen	0.560232	-0.0662277	0.0107339	6.83e-10	0.568902	0.0722398	0.0120028	1.7593e-09
Blood	rs2162944	CPNE7	ENSG00000178773	C	G	eQTLGen	0.0971928	0.138234	0.0216817	1.82e-10	0.114744	-0.112017	0.0186505	1.8992e-09
Blood	rs2877858	DYNLL2	ENSG00000264364	G	A	eQTLGen	0.674683	0.0378301	0.0059973	2.83e-10	0.697057	-0.0770377	0.0129356	2.5944e-09
Blood	rs62069929	TRPV1	ENSG00000196689	C	T	eQTLGen	0.244486	0.0942739	0.010424	1.51e-19	0.227506	-0.0842724	0.0141794	2.7917e-09
Blood	rs17045435	GPR75	ENSG00000119737	G	A	eQTLGen	0.0787747	0.141057	0.0218065	9.89e-11	0.0763249	-0.132242	0.022388	3.4882e-09
Blood	rs11666579	SLC27A1	ENSG00000130304	T	G	eQTLGen	0.51257	-0.0484718	0.00874231	2.95e-08	0.506404	0.0696921	0.01189	4.5843e-09
Blood	rs2334411	IFITM10	ENSG00000244242	G	T	eQTLGen	0.232438	0.097123	0.0119963	5.68e-16	0.228519	-0.0827636	0.0141578	5.0414e-09
Blood	rs4985462	WWP2	ENSG00000198373	C	T	eQTLGen	0.383396	0.0513644	0.00586331	1.95e-18	0.345112	-0.0730022	0.0125042	5.2768e-09
Blood	rs832187	THOC7	ENSG00000163634	T	C	eQTLGen	0.622932	0.0524882	0.00556157	3.81e-21	0.6389	-0.0720837	0.0123764	5.7387e-09
Blood	rs2294487	AL031282.1	ENSG00000227775	A	G	eQTLGen	0.40151	0.194285	0.0237686	2.98e-16	0.421491	-0.0701053	0.0120386	5.7593e-09
Blood	rs2848626	SLC43A1	ENSG00000149150	T	C	eQTLGen	0.77563	-0.117558	0.0114022	6.34e-25	0.787802	0.0845957	0.0145393	5.9343e-09
Blood	rs5992639	ADA2	ENSG00000093072	A	G	eQTLGen	0.541337	0.16413	0.0116318	3.28e-45	0.52327	-0.0690816	0.0119022	6.4751e-09
Blood	rs4971077	EFNA1	ENSG00000169242	C	T	eQTLGen	0.466931	-0.0936609	0.0116199	7.61e-16	0.457758	0.0691937	0.011932	6.6712e-09
Blood	rs67121368	AL355355.1	ENSG00000228330	T	A	eQTLGen	0.28316	0.376639	0.016343	1.62e-117	0.267807	-0.0778055	0.0134247	6.7996e-09
Blood	rs2292750	TUBG2	ENSG00000037042	T	C	eQTLGen	0.548774	-0.0871728	0.00725539	2.97e-33	0.561845	0.0693221	0.0119814	7.2168e-09
Blood	rs10807976	ATP6V0E2-AS1	ENSG00000204934	T	C	eQTLGen	0.63586	0.124168	0.00896992	1.41e-43	0.596235	-0.0697269	0.0121161	8.6744e-09
Blood	rs7811344	ZC3HAV1	ENSG00000105939	T	C	eQTLGen	0.209164	0.0827723	0.0122415	1.36e-11	0.210287	-0.0838825	0.014588	8.9138e-09
Blood	rs11867353	TNK1	ENSG00000174292	C	G	eQTLGen	0.0597649	-0.274665	0.0242848	1.17e-29	0.056764	0.147365	0.0256917	9.7053e-09
Blood	rs11084390	TNNT1	ENSG00000105048	T	C	eQTLGen	0.239237	-0.19613	0.0214155	5.27e-20	0.24054	0.0797676	0.0139089	9.7627e-09
Blood	rs1730765	LRPAP1	ENSG00000163956	A	G	eQTLGen	0.347996	0.128118	0.00612816	4.68e-97	0.33708	-0.0719815	0.012576	1.0417e-08
Blood	rs1201378	WDHD1	ENSG00000198554	C	T	eQTLGen	0.555287	0.0708343	0.00827854	1.16e-17	0.564889	-0.0681454	0.0119913	1.3251e-08
Blood	rs7701391	HMGCS1	ENSG00000112972	C	T	eQTLGen	0.565934	-0.0689856	0.012496	3.38e-08	0.535801	0.067699	0.0119205	1.3533e-08
Blood	rs9829125	PLS1	ENSG00000120756	C	T	eQTLGen	0.432112	0.063966	0.00946096	1.37e-11	0.413011	-0.0685577	0.0120741	1.3612e-08
Blood	rs2479756	DCUN1D2	ENSG00000150401	G	T	eQTLGen	0.302983	-0.0417977	0.00703136	2.77e-09	0.314026	0.0727252	0.0128089	1.366e-08
Blood	rs3771501	TGFA	ENSG00000163235	G	A	eQTLGen	0.52526	0.129476	0.0120076	4.15e-27	0.536181	-0.0676551	0.0119212	1.3869e-08
Blood	rs58740162	CHMP3	ENSG00000115561	A	G	eQTLGen	0.166452	-0.0452274	0.00825602	4.3e-08	0.154527	0.0932242	0.0164475	1.4464e-08
Blood	rs278372	ST3GAL6	ENSG00000064225	A	C	eQTLGen	0.153402	0.0616966	0.00878797	2.21e-12	0.143955	-0.0957739	0.0169352	1.5548e-08
Blood	rs59421767	CTSF	ENSG00000174080	T	A	eQTLGen	0.247984	0.0519876	0.00786395	3.82e-11	0.258557	-0.0767687	0.013578	1.5676e-08
Blood	rs56041036	AC116552.1	ENSG00000261744	G	A	eQTLGen	0.0841606	-0.223378	0.0404948	3.46e-08	0.0848515	0.120556	0.0213343	1.597e-08
Blood	rs232776	MYSM1	ENSG00000162601	T	C	eQTLGen	0.602708	-0.106671	0.00531427	1.28e-89	0.598003	0.0683928	0.0121253	1.6946e-08
Blood	rs61873921	HPS1	ENSG00000107521	T	G	eQTLGen	0.296266	-0.0608203	0.00562824	3.22e-27	0.293626	0.0735512	0.013054	1.7567e-08
Blood	rs4898533	BCDIN3D	ENSG00000186666	G	C	eQTLGen	0.0573366	-0.118857	0.0183751	9.9e-11	0.0756956	0.126003	0.022476	2.0706e-08
Blood	rs72719263	AC026412.1	ENSG00000188002	G	T	eQTLGen	0.180992	-0.128643	0.0186286	5e-12	0.160195	0.0908562	0.0162087	2.0777e-08
Blood	rs13319192	PRKCD	ENSG00000163932	T	G	eQTLGen	0.047414	-0.276685	0.0280529	6.02e-23	0.0399272	0.169875	0.0303653	2.2164e-08
Blood	rs1032376	FAM19A1	ENSG00000183662	C	T	eQTLGen	0.20271	-0.0735851	0.0124127	3.06e-09	0.196437	0.0836359	0.0149638	2.2812e-08
Blood	rs2562191	NPRL3	ENSG00000103148	A	G	eQTLGen	0.372368	-0.153015	0.00662376	4.53e-118	0.380554	0.0681605	0.012245	2.6006e-08
Blood	rs10769055	CD82	ENSG00000085117	G	A	eQTLGen	0.303449	-0.0807669	0.0145132	2.62e-08	0.31082	0.0711296	0.0128455	3.0735e-08
Blood	rs10743075	STK33	ENSG00000130413	C	T	eQTLGen	0.336066	-0.0728339	0.0115869	3.26e-10	0.339221	0.0694696	0.0125575	3.166e-08
Blood	rs3747787	CRYBG1	ENSG00000112297	C	T	eQTLGen	0.252909	0.0932933	0.0107437	3.84e-18	0.245857	-0.0763016	0.0138073	3.2724e-08
Blood	rs10520163	CLCN3	ENSG00000109572	C	T	eQTLGen	0.505978	-0.0273445	0.00431876	2.43e-10	0.505129	0.0652911	0.0118914	4.0102e-08
Blood	rs531046	GLT1D1	ENSG00000151948	A	G	eQTLGen	0.45485	0.0626091	0.0081609	1.7e-14	0.473344	-0.0653129	0.0119078	4.1347e-08
Blood	rs8111055	ZNF607	ENSG00000198182	A	G	eQTLGen	0.788459	-0.0989224	0.00800872	4.76e-35	0.797286	0.0810841	0.0147888	4.1817e-08
Blood	rs3120122	TIE1	ENSG00000066056	A	G	eQTLGen	0.630523	0.172049	0.0129927	5.02e-40	0.644842	-0.0681046	0.0124235	4.2102e-08
Blood	rs17507637	DDX18	ENSG00000088205	T	C	eQTLGen	0.127739	-0.0591891	0.00815703	3.98e-13	0.135735	0.0947941	0.0173587	4.7399e-08
Blood	rs447989	OSGIN2	ENSG00000164823	G	A	eQTLGen	0.644868	0.0923801	0.00759807	5.18e-34	0.633389	-0.0670151	0.0123382	5.5914e-08
Blood	rs1357370	PIF1	ENSG00000140451	A	G	eQTLGen	0.619792	-0.212013	0.0143581	2.42e-49	0.643981	0.0669934	0.0124172	6.8371e-08
Blood	rs17635335	FAM53B	ENSG00000189319	A	C	eQTLGen	0.0568183	-0.103509	0.0150756	6.6e-12	0.0498758	0.145776	0.0273131	9.4497e-08
Blood	rs1805433	NLRP1	ENSG00000091592	T	C	eQTLGen	0.0951975	0.0887203	0.0139275	1.89e-10	0.0875838	-0.110892	0.0210334	1.3465e-07
Blood	rs34997499	BLOC1S2	ENSG00000196072	C	A	eQTLGen	0.047545	-0.106701	0.0141268	4.25e-14	0.0371925	0.165492	0.0314211	1.3882e-07
Blood	rs79780963	CNNM2	ENSG00000148842	T	C	eQTLGen	0.0996529	0.078243	0.00941061	9.23e-17	0.154545	-0.0863623	0.0164493	1.5177e-07
Blood	rs4567	DPP7	ENSG00000176978	G	A	eQTLGen	0.461306	-0.0568346	0.00670039	2.21e-17	0.455091	0.0624856	0.0119402	1.666e-07
Blood	rs11627489	HHIPL1	ENSG00000182218	G	T	eQTLGen	0.58408	0.0778271	0.0077786	1.44e-23	0.600524	-0.0634769	0.0121399	1.7061e-07
Blood	rs2021091	PHLDB3	ENSG00000176531	T	C	eQTLGen	0.56429	0.151424	0.00962771	9.74e-56	0.571313	-0.0621719	0.0120151	2.2864e-07
Blood	rs4950949	KDM5B	ENSG00000117139	T	C	eQTLGen	0.625624	-0.037819	0.0050695	8.65e-14	0.650682	0.0645105	0.0124721	2.3086e-07
Blood	rs381048	PCM1	ENSG00000078674	T	G	eQTLGen	0.0915227	0.0601369	0.0092437	7.73e-11	0.101702	-0.10107	0.0196727	2.7797e-07
Blood	rs11714515	KCTD6	ENSG00000168301	G	A	eQTLGen	0.477444	-0.0405255	0.00719474	1.77e-08	0.443765	0.0613272	0.0119684	2.9912e-07
Blood	rs5743595	TLR1	ENSG00000174125	G	A	eQTLGen	0.17075	0.174717	0.0252798	4.8e-12	0.173795	-0.080124	0.0156921	3.287e-07
Blood	rs61949223	RUBCNL	ENSG00000102445	C	G	eQTLGen	0.139092	-0.126617	0.0156882	6.98e-16	0.133634	0.0890356	0.0174758	3.4948e-07
Blood	rs12924886	TXNL4B	ENSG00000140830	T	A	eQTLGen	0.186303	0.118958	0.0111394	1.28e-26	0.202352	-0.0751192	0.0148009	3.8668e-07
Blood	rs78631600	LRP6	ENSG00000070018	T	G	eQTLGen	0.0700394	-0.0714537	0.0111631	1.54e-10	0.0755803	0.113524	0.0224965	4.5068e-07
Blood	rs58231493	ACOT1	ENSG00000184227	T	C	eQTLGen	0.419718	-0.641968	0.0284427	8.44e-113	0.444595	0.0603099	0.0119665	4.6602e-07
Blood	rs2927743	ZNF573	ENSG00000189144	G	A	eQTLGen	0.617721	0.0572321	0.00728565	3.98e-15	0.596978	-0.0610201	0.012123	4.8186e-07
Blood	rs11671112	LINC00665	ENSG00000232677	G	A	eQTLGen	0.319012	0.0461685	0.00686721	1.78e-11	0.306534	-0.0647918	0.0128975	5.0712e-07
Blood	rs669598	ZCCHC2	ENSG00000141664	G	C	eQTLGen	0.22774	0.0380596	0.00634815	2.03e-09	0.233988	-0.0705191	0.0140457	5.1457e-07
Blood	rs1233441	ZNF233	ENSG00000159915	A	G	eQTLGen	0.665448	0.0506304	0.00781432	9.22e-11	0.671913	-0.0634204	0.0126651	5.517e-07
Blood	rs11738760	SLC38A9	ENSG00000177058	T	G	eQTLGen	0.756675	-0.0432413	0.00676584	1.65e-10	0.768929	0.0705957	0.0141073	5.6036e-07
Blood	rs61922366	LINC00937	ENSG00000226091	G	T	eQTLGen	0.0962676	0.259644	0.024666	6.53e-26	0.0817638	-0.10824	0.0217022	6.1134e-07
Blood	rs2467838	SHF	ENSG00000138606	T	A	eQTLGen	0.644084	0.0985981	0.00841136	9.83e-32	0.616725	-0.0609153	0.012231	6.3453e-07
Blood	rs12528273	C6orf89	ENSG00000198663	A	T	eQTLGen	0.356578	-0.0339384	0.00437382	8.53e-15	0.38676	0.0606953	0.0122104	6.6746e-07
Blood	rs921973	LMBRD1	ENSG00000168216	C	T	eQTLGen	0.505294	0.0335327	0.0046786	7.65e-13	0.474614	-0.0591494	0.0119085	6.8067e-07
Blood	rs2482338	AUH	ENSG00000148090	C	T	eQTLGen	0.372294	0.0485079	0.00587515	1.5e-16	0.368635	-0.0609876	0.0123262	7.5057e-07
Blood	rs6441224	AC080013.1	ENSG00000240207	C	T	eQTLGen	0.520736	0.234067	0.0102109	2.72e-116	0.541659	-0.0590218	0.0119347	7.6066e-07
Blood	rs8055	FAAP100	ENSG00000185504	C	T	eQTLGen	0.895555	-0.0812596	0.0112101	4.2e-13	0.907293	0.101284	0.020504	7.8203e-07
Blood	rs7870439	CORO2A	ENSG00000106789	T	G	eQTLGen	0.245458	0.076502	0.0102561	8.71e-14	0.225845	-0.0701982	0.0142217	7.9659e-07
Blood	rs7963212	AC010168.2	ENSG00000261324	A	G	eQTLGen	0.371726	-0.0704349	0.0112059	3.27e-10	0.368221	0.0605084	0.0123293	9.2198e-07
Blood	rs222836	SLC2A4	ENSG00000181856	A	G	eQTLGen	0.512542	0.183652	0.0207965	1.04e-18	0.531205	-0.0583426	0.0119166	9.7907e-07
Blood	rs10870152	LCN12	ENSG00000184925	A	T	eQTLGen	0.631349	-0.142708	0.0200857	1.2e-12	0.626741	0.0598794	0.0122951	1.1137e-06
Blood	rs10197626	ASAP2	ENSG00000151693	C	T	eQTLGen	0.373485	-0.0660884	0.00878506	5.36e-14	0.35229	0.0604968	0.0124492	1.1774e-06
Blood	rs7866783	CDKN2A	ENSG00000147889	G	A	eQTLGen	0.575123	0.128564	0.0211168	1.14e-09	0.579747	-0.0583116	0.0120479	1.2984e-06
Blood	rs13196661	FAM184A	ENSG00000111879	T	C	eQTLGen	0.528853	-0.0678573	0.00732191	1.9e-20	0.54173	0.0577596	0.0119353	1.3023e-06
Blood	rs1951765	SDCBP2	ENSG00000125775	A	T	eQTLGen	0.239858	0.0912669	0.0101096	1.75e-19	0.247188	-0.0664776	0.0137857	1.4184e-06
Blood	rs890813	COL23A1	ENSG00000050767	T	C	eQTLGen	0.368337	0.0712754	0.0126864	1.93e-08	0.378068	-0.0590621	0.012264	1.4646e-06
Blood	rs12985137	ZNF160	ENSG00000170949	T	C	eQTLGen	0.54888	0.0642221	0.00591234	1.74e-27	0.556503	-0.0575933	0.0119704	1.5003e-06
Blood	rs17791808	HDAC2	ENSG00000196591	C	T	eQTLGen	0.118125	0.0499917	0.00795097	3.23e-10	0.12515	-0.0862086	0.0179725	1.6122e-06
Blood	rs6556883	GLRX	ENSG00000173221	G	A	eQTLGen	0.790539	-0.0784935	0.0110164	1.04e-12	0.794374	0.0704963	0.0147143	1.6595e-06
Blood	rs2241025	CLEC4A	ENSG00000111729	G	A	eQTLGen	0.571725	-0.129004	0.0225732	2.03e-08	0.554768	0.0572841	0.0119658	1.6896e-06
Blood	rs329744	ZNF702P	ENSG00000242779	A	C	eQTLGen	0.844743	-0.3914	0.0261295	1e-50	0.847701	0.0791996	0.016551	1.7065e-06
Blood	rs11880244	ZNF254	ENSG00000213096	G	T	eQTLGen	0.189069	0.062696	0.00847372	1.37e-13	0.180781	-0.0739047	0.0154531	1.7304e-06
Blood	rs9449559	UBE3D	ENSG00000118420	T	C	eQTLGen	0.184844	-0.0505568	0.00926708	4.88e-08	0.176613	0.0742442	0.0155949	1.9283e-06
Blood	rs2066721	HHAT	ENSG00000054392	C	G	eQTLGen	0.784214	-0.137346	0.0117287	1.13e-31	0.779935	0.0683322	0.0143546	1.9321e-06
Blood	rs4075482	BAIAP2	ENSG00000175866	A	C	eQTLGen	0.364361	-0.0401948	0.00703451	1.1e-08	0.363079	0.0587283	0.0123667	2.0463e-06
Blood	rs113279801	ALOX5	ENSG00000012779	A	G	eQTLGen	0.104861	0.220508	0.0234787	5.9e-21	0.0984181	-0.0946319	0.0199645	2.1351e-06
Blood	rs4799064	NFATC1	ENSG00000131196	T	C	eQTLGen	0.335946	-0.0872375	0.0151684	8.86e-09	0.341074	0.0594564	0.0125446	2.1435e-06
Blood	rs13624	UBC	ENSG00000150991	C	T	eQTLGen	0.803327	-0.0683471	0.00904339	4.1e-14	0.777394	0.0675668	0.0142959	2.2854e-06
Blood	rs11676489	PECR	ENSG00000115425	T	A	eQTLGen	0.268827	-0.0486141	0.00812644	2.2e-09	0.278575	0.0623552	0.0132659	2.5991e-06
Blood	rs4660841	ZSWIM5	ENSG00000162415	C	T	eQTLGen	0.150883	0.065526	0.00857588	2.16e-14	0.144944	-0.0791459	0.0168931	2.7969e-06
Blood	rs1549957	ZNF283	ENSG00000167637	C	T	eQTLGen	0.409398	-0.0665268	0.0063605	1.33e-25	0.427342	0.0562456	0.0120219	2.8884e-06
Blood	rs11665713	DENND1C	ENSG00000205744	C	A	eQTLGen	0.62451	0.124082	0.0134858	3.55e-20	0.621666	-0.0572432	0.0122629	3.0415e-06
Blood	rs9316145	COG3	ENSG00000136152	C	G	eQTLGen	0.823302	0.037833	0.00659452	9.63e-09	0.811983	-0.0707559	0.0152209	3.3452e-06
Blood	rs4586057	RPP30	ENSG00000148688	G	T	eQTLGen	0.21636	-0.0422868	0.00590169	7.77e-13	0.20442	0.0682253	0.0147473	3.7244e-06
Blood	rs10442705	TNFRSF25	ENSG00000215788	C	A	eQTLGen	0.59686	-0.0739092	0.0115919	1.82e-10	0.584802	0.0558304	0.0120693	3.7316e-06
Blood	rs2180460	TTC28	ENSG00000100154	G	A	eQTLGen	0.546168	0.0474764	0.0058912	7.7e-16	0.558145	-0.0553328	0.0119758	3.83e-06
Blood	rs4896251	IFNGR1	ENSG00000027697	G	A	eQTLGen	0.0904485	0.110401	0.0152867	5.12e-13	0.105998	-0.089218	0.0193196	3.8708e-06
Blood	rs724037	TOP1MT	ENSG00000184428	G	T	eQTLGen	0.534402	0.0545112	0.00690355	2.88e-15	0.552821	-0.0550911	0.0119615	4.1128e-06
Blood	rs10520253	GALNT7	ENSG00000109586	C	T	eQTLGen	0.216731	0.0476682	0.00867966	3.98e-08	0.237551	-0.0636435	0.0139747	5.2535e-06
Blood	rs13006442	AC009404.1	ENSG00000236255	C	T	eQTLGen	0.394067	-0.0694674	0.0117176	3.06e-09	0.408169	0.0549346	0.0121007	5.6308e-06
Blood	rs1047208	AC079336.5	ENSG00000266718	T	A	eQTLGen	0.387714	0.104254	0.0177047	3.9e-09	0.391114	-0.0550371	0.0121874	6.3019e-06
Blood	rs10908447	KCNN3	ENSG00000143603	T	C	eQTLGen	0.392637	-0.102786	0.0120204	1.22e-17	0.411697	0.0545064	0.0120849	6.4767e-06
Blood	rs2477562	CFAP57	ENSG00000243710	A	C	eQTLGen	0.410253	-0.209732	0.0213269	9.3e-21	0.420397	0.053876	0.0120488	7.7709e-06
Blood	rs1982872	C8orf37	ENSG00000156172	T	C	eQTLGen	0.053573	-0.146647	0.020341	5.62e-13	0.0537412	0.117906	0.0263742	7.8073e-06
Blood	rs56151856	TRIM73	ENSG00000178809	G	C	eQTLGen	0.119582	0.297657	0.0506821	1.32e-08	0.120651	-0.0815347	0.0182596	7.9919e-06
Blood	rs10954732	TMEM120A	ENSG00000189077	A	G	eQTLGen	0.678935	0.0434921	0.00707476	7.87e-10	0.660021	-0.0559436	0.0125555	8.3659e-06
Blood	rs12509328	TLR6	ENSG00000174130	T	C	eQTLGen	0.2465	-0.212003	0.0238607	6.39e-19	0.227555	0.0631565	0.0141861	8.5153e-06
Blood	rs112568446	ZNF45	ENSG00000124459	C	T	eQTLGen	0.119685	-0.0858801	0.00988335	3.64e-18	0.121539	0.0804758	0.0182023	9.8154e-06
Blood	rs55684420	SH3D19	ENSG00000109686	G	A	eQTLGen	0.350862	0.0537391	0.00784555	7.4e-12	0.343361	-0.0552665	0.0125258	1.0233e-05
Blood	rs72845886	DCAF7	ENSG00000136485	T	C	eQTLGen	0.0691141	0.0810798	0.00888667	7.26e-20	0.0704896	-0.101302	0.0232361	1.3018e-05
Blood	rs113740606	TARBP1	ENSG00000059588	A	C	eQTLGen	0.0518241	0.120403	0.0202247	2.63e-09	0.0483605	-0.120623	0.027725	1.3564e-05
Blood	rs11227448	AP000759.1	ENSG00000255320	A	G	eQTLGen	0.16643	0.540472	0.0513601	9.35e-22	0.165113	-0.0686946	0.0160198	1.8013e-05
Blood	rs73467261	TSPAN33	ENSG00000158457	A	G	eQTLGen	0.0491018	-0.124598	0.0226578	3.82e-08	0.0634106	0.104392	0.0244066	1.8943e-05
Blood	rs10782485	SYNE3	ENSG00000176438	T	C	eQTLGen	0.41966	-0.0783323	0.0120733	8.69e-11	0.418975	0.0515417	0.0120551	1.9079e-05
Blood	rs3794140	AP003486.1	ENSG00000255455	T	G	eQTLGen	0.601519	-0.105554	0.00706318	1.7e-50	0.599985	0.0518241	0.012141	1.967e-05
Blood	rs2305481	MED24	ENSG00000008838	A	G	eQTLGen	0.37191	-0.0594735	0.00504	3.89e-32	0.375897	0.0523918	0.0122801	1.9865e-05
Blood	rs6760926	FAM110C	ENSG00000184731	T	C	eQTLGen	0.0540375	0.187997	0.0252446	9.55e-14	0.053469	-0.112364	0.0264392	2.1377e-05
Blood	rs562020	KL	ENSG00000133116	G	A	eQTLGen	0.656141	-0.115552	0.0210279	3.9e-08	0.664079	0.0532409	0.0125934	2.3599e-05
Blood	rs17132645	RNF4	ENSG00000063978	A	G	eQTLGen	0.378455	-0.0317154	0.00473158	2.04e-11	0.386316	0.0516269	0.0122159	2.3788e-05
Blood	rs10281646	CRCP	ENSG00000241258	G	A	eQTLGen	0.514487	0.0683194	0.00539886	1.06e-36	0.49564	-0.0499773	0.0118965	2.6574e-05
Blood	rs58763793	TC2N	ENSG00000165929	T	C	eQTLGen	0.402494	0.400031	0.018938	4.87e-99	0.432636	-0.0499244	0.0120057	3.2048e-05
Blood	rs10495547	RNF144A-AS1	ENSG00000228203	A	G	eQTLGen	0.332037	0.0969551	0.0106115	6.44e-20	0.325545	-0.0527586	0.012694	3.233e-05
Blood	rs2281175	SLC35E2	ENSG00000215790	C	T	eQTLGen	0.39852	0.240487	0.0191681	4.17e-36	0.381775	-0.0506292	0.0122435	3.5465e-05
Blood	rs535679	MINDY2	ENSG00000128923	C	T	eQTLGen	0.927893	0.0699434	0.0104079	1.81e-11	0.931185	-0.0967984	0.0234976	3.7986e-05
Blood	rs7609494	GRB14	ENSG00000115290	C	T	eQTLGen	0.762572	0.136104	0.0166371	2.82e-16	0.772207	-0.0583163	0.0141823	3.9259e-05
Blood	rs35151234	ALOX12	ENSG00000108839	G	C	eQTLGen	0.583003	0.117116	0.00988718	2.28e-32	0.601644	-0.0498022	0.0121501	4.153e-05
Blood	rs436739	ZNF155	ENSG00000204920	G	A	eQTLGen	0.277306	0.130243	0.0150952	6.24e-18	0.288556	-0.0535077	0.0131282	4.5817e-05
Blood	rs6565648	SGSH	ENSG00000181523	T	C	eQTLGen	0.358249	-0.0442918	0.00811402	4.8e-08	0.345229	0.0509185	0.012511	4.7054e-05
Blood	rs1528533	IFT172	ENSG00000138002	C	G	eQTLGen	0.375795	0.0348705	0.00561881	5.43e-10	0.399917	-0.0493038	0.0121423	4.8947e-05
Blood	rs3760128	TRIM65	ENSG00000141569	G	A	eQTLGen	0.332859	0.108553	0.00739342	8.35e-49	0.321816	-0.0514676	0.0127326	5.2952e-05
Blood	rs4834291	LARP7	ENSG00000174720	A	G	eQTLGen	0.563223	0.051071	0.00652452	4.97e-15	0.574491	-0.0484546	0.0120309	5.6397e-05
Blood	rs11054848	DUSP16	ENSG00000111266	G	A	eQTLGen	0.638353	-0.0467455	0.00744706	3.45e-10	0.615844	0.049221	0.0122294	5.6975e-05
Blood	rs6067015	DDX27	ENSG00000124228	C	T	eQTLGen	0.399488	0.028505	0.00515324	3.18e-08	0.387916	-0.0490431	0.0122074	5.8794e-05
Blood	rs2246121	MTMR7	ENSG00000003987	C	G	eQTLGen	0.15221	-0.103747	0.00869428	7.98e-33	0.178555	0.0623927	0.0155318	5.8944e-05
Blood	rs59311588	ARAP1	ENSG00000186635	G	A	eQTLGen	0.247095	-0.0539701	0.00809381	2.59e-11	0.279441	0.0531294	0.0132562	6.1287e-05
Blood	rs11670008	GP6	ENSG00000088053	A	G	eQTLGen	0.0829354	0.204954	0.026669	1.53e-14	0.0834466	-0.0861532	0.0215087	6.186e-05
Blood	rs16908224	MRVI1	ENSG00000072952	G	A	eQTLGen	0.255709	-0.256662	0.0147234	4.69e-68	0.241384	0.0556593	0.0139006	6.228e-05
Blood	rs10842453	LRMP	ENSG00000118308	T	G	eQTLGen	0.537694	-0.0704138	0.0107876	6.7e-11	0.531268	0.0475387	0.0119201	6.6577e-05
Blood	rs12358952	BICC1	ENSG00000122870	C	A	eQTLGen	0.423086	-0.0935221	0.0094405	3.9e-23	0.415182	0.0481337	0.0120718	6.6858e-05
Blood	rs11729626	SLC25A4	ENSG00000151729	G	A	eQTLGen	0.526397	-0.0428598	0.00581135	1.64e-13	0.540062	0.04757	0.0119352	6.7253e-05
Blood	rs56129543	ZNF14	ENSG00000105708	C	G	eQTLGen	0.31934	0.121187	0.00727292	2.45e-62	0.310045	-0.0511975	0.0128611	6.8626e-05
Blood	rs11994	NDST1	ENSG00000070614	A	G	eQTLGen	0.425834	0.062608	0.00537754	2.51e-31	0.429138	-0.0475777	0.0120182	7.5264e-05
Blood	rs1046446	FBF1	ENSG00000188878	T	C	eQTLGen	0.215135	0.0752289	0.00953181	2.96e-15	0.203839	-0.0583195	0.0147659	7.8282e-05
Blood	rs743422	CBR1	ENSG00000159228	G	T	eQTLGen	0.716569	-0.114313	0.0118083	3.64e-22	0.721786	0.0523764	0.0132743	7.9534e-05
Blood	rs2918333	COX7A1	ENSG00000161281	A	G	eQTLGen	0.076884	-0.319088	0.0284518	3.44e-29	0.0618661	0.0973485	0.0246915	8.0603e-05
Blood	rs77915465	PQLC2	ENSG00000040487	A	G	eQTLGen	0.0512874	0.100535	0.0160198	3.48e-10	0.0430972	-0.115135	0.029292	8.4664e-05
Blood	rs772817	HLTF	ENSG00000071794	G	A	eQTLGen	0.691179	0.0834717	0.00652099	1.63e-37	0.689732	-0.0504835	0.0128588	8.637e-05
Blood	rs28871341	ZNF443	ENSG00000180855	T	C	eQTLGen	0.274743	0.0830974	0.00923502	2.3e-19	0.27999	-0.0519289	0.0132485	8.8696e-05
Blood	rs2369364	CPNE4	ENSG00000196353	C	T	eQTLGen	0.595746	0.0678838	0.0108033	3.31e-10	0.602202	-0.0476264	0.0121536	8.9065e-05
Blood	rs3806675	OXTR	ENSG00000180914	A	G	eQTLGen	0.393148	0.493385	0.0235895	3.88e-97	0.400627	-0.0475153	0.0121392	9.0704e-05
Blood	rs6462027	HIBADH	ENSG00000106049	C	T	eQTLGen	0.724913	-0.055099	0.00709544	8.14e-15	0.723078	0.0519987	0.0132935	9.1687e-05
Blood	rs55970645	ARMC9	ENSG00000135931	A	G	eQTLGen	0.318427	-0.0400112	0.00621419	1.21e-10	0.33654	0.0492259	0.0125888	9.222e-05
Blood	rs588132	NRAV	ENSG00000248008	G	A	eQTLGen	0.824445	-0.085232	0.0101784	5.58e-17	0.833778	0.0621684	0.0159787	9.9914e-05
Blood	rs78752371	CAMTA1	ENSG00000171735	T	G	eQTLGen	0.202315	0.0539776	0.00946863	1.19e-08	0.205363	-0.057242	0.0147254	0.00010132
Blood	rs2738792	TMEM231	ENSG00000205084	A	G	eQTLGen	0.0932875	-0.101119	0.0110562	5.91e-20	0.125565	0.0696416	0.0179521	0.0001048
Blood	rs112191041	SULT1A1	ENSG00000196502	G	A	eQTLGen	0.384	-0.157219	0.0103474	3.87e-52	0.383319	0.0471087	0.0122351	0.00011802
Blood	rs12980182	OSCAR	ENSG00000170909	G	T	eQTLGen	0.53032	-0.1126	0.0206233	4.77e-08	0.517741	0.0457667	0.0119048	0.00012075
Blood	rs942650	TEX29	ENSG00000153495	C	T	eQTLGen	0.333189	0.391579	0.0173968	3.41e-112	0.313555	-0.0490754	0.0128221	0.0001295
Blood	rs9931359	TPPP3	ENSG00000159713	A	G	eQTLGen	0.0732601	-0.152187	0.0263455	7.62e-09	0.0751215	0.0858518	0.0225682	0.00014238
Blood	rs2092582	HINT3	ENSG00000111911	G	A	eQTLGen	0.62777	0.0331344	0.00562743	3.91e-09	0.653472	-0.0475457	0.0125008	0.00014272
Blood	rs1400	LMO7	ENSG00000136153	C	A	eQTLGen	0.565473	-0.0488168	0.00762224	1.51e-10	0.560825	0.0454323	0.0119865	0.0001504
Blood	rs2516520	TRAPPC10	ENSG00000160218	T	C	eQTLGen	0.935824	-0.082961	0.0122049	1.07e-11	0.950291	0.103689	0.0273701	0.0001515
Blood	rs866929	SLC15A2	ENSG00000163406	A	G	eQTLGen	0.461478	0.120047	0.010215	6.89e-32	0.458554	-0.0452148	0.0119385	0.00015223
Blood	rs10870159	PAXX	ENSG00000148362	C	G	eQTLGen	0.698442	0.114606	0.00658545	7.83e-68	0.698717	-0.0490857	0.0129654	0.00015321
Blood	rs296519	KIF21B	ENSG00000116852	T	C	eQTLGen	0.239374	0.087479	0.00972364	2.33e-19	0.235108	-0.0528907	0.0140279	0.00016286
Blood	rs159679	ZNF329	ENSG00000181894	T	C	eQTLGen	0.586681	0.0472023	0.00665846	1.35e-12	0.588448	-0.0452402	0.0120882	0.00018227
Blood	rs11675139	WIPF1	ENSG00000115935	A	G	eQTLGen	0.519764	-0.161597	0.0106259	3.14e-52	0.532226	0.0446124	0.0119224	0.00018256
Blood	rs10967906	MOB3B	ENSG00000120162	A	G	eQTLGen	0.399134	0.0615574	0.0111043	2.96e-08	0.40056	-0.0453895	0.0121401	0.00018475
Blood	rs76577526	IPO9	ENSG00000198700	A	G	eQTLGen	0.055604	-0.0796857	0.00802887	3.24e-23	0.054236	0.0980223	0.0262661	0.00019012
Blood	rs10116264	ENHO	ENSG00000168913	G	A	eQTLGen	0.277001	-0.126768	0.0151468	5.79e-17	0.261261	0.0503953	0.0135409	0.00019796
Blood	rs12878701	ZFYVE1	ENSG00000165861	T	A	eQTLGen	0.383879	-0.0276492	0.00499228	3.05e-08	0.368847	0.045715	0.0123294	0.00020923
Blood	rs367922	MICAL3	ENSG00000243156	A	G	eQTLGen	0.617198	-0.0373698	0.00600599	4.91e-10	0.610515	0.0449856	0.0121995	0.00022638
Blood	rs12933120	CLUAP1	ENSG00000103351	A	C	eQTLGen	0.143292	0.242223	0.00920598	1.42e-152	0.122216	-0.0669382	0.0181626	0.00022816
Blood	rs4735541	NIPAL2	ENSG00000104361	A	G	eQTLGen	0.442551	0.0880259	0.0112785	5.96e-15	0.46397	-0.0439159	0.0119288	0.00023177
Blood	rs1043810	RBM19	ENSG00000122965	C	T	eQTLGen	0.527154	-0.0377734	0.00541576	3.07e-12	0.505498	0.0435773	0.0118986	0.00024986
Blood	rs113973451	DMTN	ENSG00000158856	T	G	eQTLGen	0.176206	-0.078515	0.00969009	5.38e-16	0.16877	0.0580695	0.0158829	0.00025618
Blood	rs6771541	SLC4A7	ENSG00000033867	T	C	eQTLGen	0.391414	-0.0485918	0.0083777	6.63e-09	0.361908	0.0452305	0.0123794	0.00025859
Blood	rs140708162	CYB5RL	ENSG00000215883	A	G	eQTLGen	0.0283208	-0.284465	0.0372193	2.12e-14	0.0318173	0.123762	0.0338945	0.00026102
Blood	rs3782153	B3GNT4	ENSG00000176383	C	A	eQTLGen	0.263933	-0.0741052	0.0104615	1.4e-12	0.268711	0.0488663	0.01342	0.00027137
Blood	rs11977507	AC004967.1	ENSG00000243554	A	C	eQTLGen	0.201448	-0.059445	0.0102896	7.59e-09	0.185542	0.0556505	0.0153033	0.00027647
Blood	rs2453567	MORN1	ENSG00000116151	T	C	eQTLGen	0.532933	-0.0625091	0.00774074	6.73e-16	0.533415	0.0433352	0.0119246	0.00027884
Blood	rs34376649	RBM20	ENSG00000203867	A	G	eQTLGen	0.40065	-0.127216	0.014596	2.89e-18	0.424117	0.0436969	0.0120374	0.00028342
Blood	rs12284055	TMEM135	ENSG00000166575	G	A	eQTLGen	0.142765	-0.0549434	0.00910856	1.62e-09	0.137083	0.0625265	0.0172969	0.00030058
Blood	rs484353	EVI5L	ENSG00000142459	A	G	eQTLGen	0.537052	0.0377142	0.00478488	3.22e-15	0.548391	-0.0429908	0.0119542	0.0003229
Blood	rs1671769	COX6A1	ENSG00000111775	T	C	eQTLGen	0.333848	-0.0788097	0.0099596	2.51e-15	0.341751	0.0450953	0.0125428	0.00032414
Blood	rs10936031	SSR3	ENSG00000114850	G	A	eQTLGen	0.111923	-0.0571815	0.00852208	1.95e-11	0.123254	0.0648799	0.0180971	0.00033708
Blood	rs6979882	AC073343.1	ENSG00000198580	T	C	eQTLGen	0.268125	-0.352338	0.0226814	2.04e-54	0.292514	0.0467054	0.0130772	0.00035508
Blood	rs1020411	LNPK	ENSG00000144320	A	C	eQTLGen	0.235535	-0.0566723	0.00576129	7.82e-23	0.20283	0.0525747	0.0147948	0.00038029
Blood	rs1467687	NDUFAF4	ENSG00000123545	G	C	eQTLGen	0.876716	-0.172697	0.00920774	1.74e-78	0.868525	0.062352	0.0176051	0.00039741
Blood	rs67756935	SUSD5	ENSG00000173705	T	C	eQTLGen	0.381812	0.067186	0.00987202	1.01e-11	0.384653	-0.0430869	0.0122281	0.00042541
Blood	rs11630722	SPATA41	ENSG00000189419	A	G	eQTLGen	0.49239	0.0757901	0.0132634	1.1e-08	0.502718	-0.0418909	0.0118984	0.00043057
Blood	rs394671	GNA15	ENSG00000060558	C	T	eQTLGen	0.74579	-0.144499	0.0239669	1.65e-09	0.721748	0.0466505	0.0132752	0.00044108
Blood	rs7513934	CC2D1B	ENSG00000154222	A	G	eQTLGen	0.507891	0.037384	0.00516711	4.66e-13	0.491816	-0.0414762	0.0119	0.00049177
Blood	rs12462338	CCER2	ENSG00000262484	T	C	eQTLGen	0.174947	0.135451	0.016739	5.87e-16	0.166799	-0.0553978	0.0159583	0.00051737
Blood	rs10088428	HMBOX1	ENSG00000147421	T	C	eQTLGen	0.264798	-0.098143	0.0082248	8.01e-33	0.270153	0.046175	0.013398	0.00056853
Blood	rs4806656	HSPBP1	ENSG00000133265	G	A	eQTLGen	0.487169	0.0380301	0.00592583	1.38e-10	0.488292	-0.0410051	0.0119018	0.00057021
Blood	rs61990159	RDH11	ENSG00000072042	G	A	eQTLGen	0.128632	-0.0522678	0.00855969	1.02e-09	0.124209	0.0621153	0.0180379	0.00057402
Blood	rs1183781	PXN	ENSG00000089159	G	T	eQTLGen	0.125159	0.0871828	0.0133507	6.57e-11	0.132392	-0.0603411	0.0175538	0.00058689
Blood	rs3825681	ITPK1	ENSG00000100605	C	G	eQTLGen	0.263809	-0.0385568	0.00494706	6.5e-15	0.291577	0.0448583	0.01309	0.00061074
Blood	rs6510082	ZNF419	ENSG00000105136	G	A	eQTLGen	0.705149	-0.141377	0.00719983	7.59e-86	0.705065	0.0447044	0.0130463	0.00061119
Blood	rs2927717	CERS4	ENSG00000090661	C	G	eQTLGen	0.406062	0.0476664	0.0065965	4.97e-13	0.401916	-0.041143	0.0121344	0.00069689
Blood	rs28729561	RABGEF1	ENSG00000154710	A	G	eQTLGen	0.147341	0.110902	0.0123401	2.54e-19	0.168434	-0.0538196	0.0158966	0.00070971
Blood	rs112548538	MAP2K2	ENSG00000126934	T	C	eQTLGen	0.07329	0.0955261	0.0127127	5.73e-14	0.0604754	-0.0838897	0.024959	0.00077605
Blood	rs7740535	AARS2	ENSG00000124608	C	T	eQTLGen	0.963974	0.117928	0.0165587	1.07e-12	0.971712	-0.120259	0.0358842	0.00080462
Blood	rs118109038	SPX	ENSG00000134548	T	C	eQTLGen	0.0198724	-0.618236	0.0543316	5.32e-30	0.0160781	0.15682	0.0473018	0.00091578
Blood	rs6767869	SKIL	ENSG00000136603	C	T	eQTLGen	0.866789	0.0515605	0.00922129	2.25e-08	0.878441	-0.060278	0.0182065	0.0009303
Blood	rs9918836	BAALC	ENSG00000164929	A	G	eQTLGen	0.175631	0.0852625	0.00980504	3.44e-18	0.190075	-0.0501039	0.0151632	0.0009518
Blood	rs7278132	MIR155HG	ENSG00000234883	C	G	eQTLGen	0.753919	0.15731	0.0217785	2.26e-12	0.716219	-0.0432534	0.0131967	0.00104694
Blood	rs1469088	MEIS3	ENSG00000105419	G	C	eQTLGen	0.593012	0.0878031	0.0134141	5.93e-11	0.580453	-0.039486	0.0120561	0.00105587
Blood	rs8103385	PTPRS	ENSG00000105426	C	G	eQTLGen	0.787064	-0.036223	0.00568922	1.93e-10	0.787544	0.047281	0.0145449	0.00115081
Blood	rs34648216	ZNF846	ENSG00000196605	A	T	eQTLGen	0.0572912	-0.129406	0.0144585	3.55e-19	0.0720972	0.074461	0.0230024	0.00120793
Blood	rs7766091	PHACTR2	ENSG00000112419	A	G	eQTLGen	0.477763	0.0369271	0.00649559	1.31e-08	0.479462	-0.0385237	0.0119091	0.00121643
Blood	rs4499930	PRPH2	ENSG00000112619	C	T	eQTLGen	0.720195	-0.620455	0.0191123	1e-200	0.730005	0.0431453	0.0134012	0.0012837
Blood	rs3468	AL590235.1	ENSG00000261643	A	G	eQTLGen	0.339665	-0.156136	0.0126811	7.75e-35	0.364665	0.0397354	0.0123605	0.00130626
Blood	rs9471809	MRPS10	ENSG00000048544	C	A	eQTLGen	0.204397	0.0907188	0.00602263	2.84e-51	0.211544	-0.0464922	0.014568	0.00141487
Blood	rs56015123	TRPM7	ENSG00000092439	A	G	eQTLGen	0.403777	0.0320306	0.00478401	2.15e-11	0.407637	-0.0381513	0.0121077	0.00162712
Blood	rs3863293	TMPRSS5	ENSG00000166682	C	T	eQTLGen	0.280584	0.66122	0.0173444	1e-200	0.293878	-0.041131	0.0130608	0.00163606
Blood	rs7140570	DNAL1	ENSG00000119661	G	A	eQTLGen	0.687539	0.0475055	0.00598471	2.06e-15	0.663757	-0.0396545	0.0125939	0.00164055
Blood	rs118132909	PXMP2	ENSG00000176894	T	G	eQTLGen	0.113075	0.13973	0.0158242	1.05e-18	0.108248	-0.0598582	0.0191497	0.00177202
Blood	rs4745814	LRMDA	ENSG00000148655	T	A	eQTLGen	0.373176	-0.495262	0.0165546	1.19e-196	0.345657	0.039096	0.0125103	0.00177805
Blood	rs7728463	SDHAP3	ENSG00000185986	T	A	eQTLGen	0.139142	-0.17104	0.0124449	5.55e-43	0.130938	0.054932	0.0176375	0.00184319
Blood	rs2273758	PHTF1	ENSG00000116793	C	A	eQTLGen	0.639479	0.0326007	0.0058138	2.05e-08	0.619227	-0.0381076	0.0122529	0.00187087
Blood	rs8041579	DENND4A	ENSG00000174485	C	G	eQTLGen	0.197272	0.0462341	0.00570156	5.1e-16	0.199958	-0.0460441	0.0148755	0.00196548
Blood	rs3004316	ALG6	ENSG00000088035	A	T	eQTLGen	0.697725	0.0743356	0.00726582	1.44e-24	0.68817	-0.0396704	0.0128437	0.00201102
Blood	rs11936752	PIGG	ENSG00000174227	C	T	eQTLGen	0.117296	0.0848306	0.00782851	2.32e-27	0.126978	-0.0551643	0.0178699	0.00202052
Blood	rs414956	ZC3H12D	ENSG00000178199	C	A	eQTLGen	0.261532	0.105993	0.0139284	2.74e-14	0.252367	-0.0422496	0.0136974	0.00203826
Blood	rs115611598	LINC01252	ENSG00000247157	C	T	eQTLGen	0.077325	0.160519	0.0217183	1.46e-13	0.0833585	-0.0663564	0.021524	0.00204925
Blood	rs8050894	ZNF646	ENSG00000167395	G	C	eQTLGen	0.38492	-0.0408653	0.00592155	5.16e-12	0.376537	0.0376032	0.0122798	0.00219863
Blood	rs2302554	SEC14L5	ENSG00000103184	T	G	eQTLGen	0.45675	0.0497803	0.00803232	5.74e-10	0.44351	-0.0365934	0.0119762	0.00224611
Blood	rs2306120	ACBD3	ENSG00000182827	G	T	eQTLGen	0.583716	-0.0375204	0.00509698	1.82e-13	0.579581	0.0368189	0.0120532	0.00225211
Blood	rs12422724	C1R	ENSG00000159403	T	A	eQTLGen	0.386344	0.0927756	0.016976	4.63e-08	0.399519	-0.0370678	0.0121474	0.00227625
Blood	rs11597534	CFAP46	ENSG00000171811	A	G	eQTLGen	0.476241	0.0935353	0.00928252	7.02e-24	0.481924	-0.0362139	0.0119074	0.00235481
Blood	rs828889	BOLA3	ENSG00000163170	A	G	eQTLGen	0.432623	0.0604784	0.009	1.82e-11	0.419839	-0.0366416	0.0120555	0.0023705
Blood	rs7193713	KIAA0895L	ENSG00000196123	G	A	eQTLGen	0.0738582	0.0868624	0.012223	1.19e-12	0.0740338	-0.0686185	0.0227244	0.00252942
Blood	rs10774779	MVK	ENSG00000110921	A	T	eQTLGen	0.379921	0.0648364	0.0084404	1.57e-14	0.383061	-0.0369535	0.0122391	0.00253276
Blood	rs10857714	SCART1	ENSG00000214279	A	C	eQTLGen	0.317237	-0.447921	0.0198058	3.04e-113	0.290064	0.0393696	0.0131114	0.00267684
Blood	rs10951098	AC005165.1	ENSG00000223561	T	G	eQTLGen	0.226092	0.265229	0.0339288	4.04e-14	0.250359	-0.0410648	0.0137341	0.00278977
Blood	rs62055006	RPH3AL	ENSG00000181031	T	C	eQTLGen	0.0667176	-0.223816	0.0290959	1.44e-14	0.0546107	0.0783002	0.0261856	0.00278977
Blood	rs114007697	AC127024.4	ENSG00000265791	A	T	eQTLGen	0.193514	0.11546	0.0149587	1.18e-14	0.17157	-0.0470806	0.0157819	0.00285065
Blood	rs166101	ZNF597	ENSG00000167981	T	C	eQTLGen	0.229578	0.0717633	0.0106639	1.7e-11	0.228258	-0.0419234	0.0141762	0.00310245
Blood	rs11191385	WBP1L	ENSG00000166272	T	G	eQTLGen	0.328107	0.0365493	0.00522499	2.65e-12	0.304805	-0.0378821	0.0129255	0.0033809
Blood	rs59319088	37316	ENSG00000099785	T	C	eQTLGen	0.314526	-0.0600952	0.00678912	8.62e-19	0.317751	0.0374157	0.012779	0.0034137
Blood	rs61856987	SNCG	ENSG00000173267	A	T	eQTLGen	0.1898	0.116587	0.0161995	6.16e-13	0.194892	-0.0435511	0.0150207	0.00373639
Blood	rs62117472	ZNF28	ENSG00000198538	A	C	eQTLGen	0.202544	-0.0708665	0.0117269	1.51e-09	0.187964	0.0439514	0.0152297	0.0039042
Blood	rs910557	TNRC6C-AS1	ENSG00000204282	A	G	eQTLGen	0.141743	-0.122748	0.0220505	2.6e-08	0.135916	0.0497688	0.0173622	0.00415169
Blood	rs11246278	EPS8L2	ENSG00000177106	G	C	eQTLGen	0.160618	0.244627	0.019234	4.67e-37	0.134974	-0.0498958	0.0174132	0.00416483
Blood	rs118170730	PDE3B	ENSG00000152270	G	A	eQTLGen	0.0130397	-0.154178	0.0282344	4.74e-08	0.0121232	0.155373	0.0543699	0.00426858
Blood	rs12812	MRPL23	ENSG00000214026	A	G	eQTLGen	0.152362	-0.384545	0.016892	1.02e-114	0.162269	0.0457788	0.016138	0.00455967
Blood	rs75199173	CYB5R2	ENSG00000166394	G	A	eQTLGen	0.0428517	0.237874	0.0426687	2.48e-08	0.0483638	-0.0785922	0.0277348	0.00459981
Blood	rs12677998	LETM2	ENSG00000165046	A	G	eQTLGen	0.118117	0.08358	0.014729	1.39e-08	0.103553	-0.0547945	0.019529	0.00501918
Blood	rs1215506	LRRC8C-DT	ENSG00000231999	C	T	eQTLGen	0.45212	0.0574735	0.00980938	4.66e-09	0.436542	-0.0335934	0.0119972	0.0051071
Blood	rs3799727	TPD52L1	ENSG00000111907	A	G	eQTLGen	0.0744935	-0.180564	0.0228246	2.56e-15	0.0788643	0.061749	0.0220761	0.00515795
Blood	rs10758258	MYORG	ENSG00000164976	T	C	eQTLGen	0.38694	0.0691518	0.0126161	4.22e-08	0.417447	-0.0337118	0.0120658	0.00520283
Blood	rs76990668	PTPRH	ENSG00000080031	C	T	eQTLGen	0.0648208	-0.336926	0.041886	8.7e-16	0.0551023	0.0727688	0.0260764	0.00526104
Blood	rs10173339	LINC00299	ENSG00000236790	C	T	eQTLGen	0.268317	-0.169519	0.0162392	1.65e-25	0.277964	0.0370464	0.0132816	0.00528384
Blood	rs4837304	PKN3	ENSG00000160447	G	A	eQTLGen	0.965365	-0.185261	0.0317099	5.15e-09	0.957958	0.0823205	0.029649	0.00549307
Blood	rs2239760	ACADS	ENSG00000122971	A	C	eQTLGen	0.40134	0.158743	0.00916786	3.61e-67	0.40609	-0.0334811	0.0121159	0.00572026
Blood	rs13279049	FZD3	ENSG00000104290	C	T	eQTLGen	0.572343	-0.0671384	0.00571059	6.51e-32	0.570191	0.0332105	0.0120193	0.00572377
Blood	rs12871262	LACC1	ENSG00000179630	T	C	eQTLGen	0.546633	0.168189	0.0144286	2.12e-31	0.519578	-0.0328355	0.0119094	0.00583344
Blood	rs6995018	PLEKHA2	ENSG00000169499	G	A	eQTLGen	0.44393	-0.0403674	0.00711861	1.42e-08	0.43027	0.0330848	0.0120177	0.00590519
Blood	rs10916851	ECE1	ENSG00000117298	A	G	eQTLGen	0.145555	0.0609669	0.00947306	1.23e-10	0.149962	-0.0458735	0.0166655	0.00591241
Blood	rs3756803	CLIC5	ENSG00000112782	C	T	eQTLGen	0.524022	-0.148246	0.015945	1.44e-20	0.534594	0.0327997	0.0119289	0.00596681
Blood	rs74735005	PLK2	ENSG00000145632	C	T	eQTLGen	0.197685	-0.0636127	0.0114206	2.55e-08	0.199264	0.0408419	0.014896	0.00611407
Blood	rs7040520	ARPC5L	ENSG00000136950	G	A	eQTLGen	0.617373	-0.044861	0.0067057	2.23e-11	0.604739	0.0332945	0.0121704	0.00622288
Blood	rs10737429	OBSCN	ENSG00000154358	G	A	eQTLGen	0.67616	-0.117466	0.0113322	3.55e-25	0.672631	0.0346547	0.0126801	0.00627603
Blood	rs55750514	NDUFA6-AS1	ENSG00000237037	C	G	eQTLGen	0.0751761	0.159801	0.0169617	4.46e-21	0.0643112	-0.066287	0.0242561	0.00627603
Blood	rs10908362	DNALI1	ENSG00000163879	C	G	eQTLGen	0.599691	-0.165952	0.0100353	1.99e-61	0.586584	0.0329416	0.0120829	0.00640294
Blood	rs6447133	BEND4	ENSG00000188848	C	T	eQTLGen	0.198825	0.102915	0.0171197	1.84e-09	0.181029	-0.0418647	0.0154534	0.00674457
Blood	rs2140287	LIPH	ENSG00000163898	C	A	eQTLGen	0.446351	-0.214191	0.0159455	3.89e-41	0.442535	0.0323251	0.0119798	0.00697155
Blood	rs4785612	SPATA33	ENSG00000167523	A	C	eQTLGen	0.776718	-0.0514124	0.00894081	8.91e-09	0.786567	0.039123	0.0145223	0.00706002
Blood	rs2647395	C1orf52	ENSG00000162642	G	C	eQTLGen	0.401895	0.0488224	0.00540037	1.56e-19	0.41728	-0.0324631	0.0120667	0.00713664
Blood	rs4807505	TJP3	ENSG00000105289	A	G	eQTLGen	0.120827	-0.364545	0.0251377	1.18e-47	0.133406	0.0468861	0.0175	0.00737983
Blood	rs4552007	NGRN	ENSG00000182768	T	G	eQTLGen	0.389721	0.0676949	0.00785819	7.02e-18	0.389152	-0.0325217	0.0122042	0.00769883
Blood	rs11190245	ENTPD7	ENSG00000198018	C	T	eQTLGen	0.317752	0.124116	0.00902316	4.74e-43	0.294543	-0.0343491	0.0130535	0.00849839
Blood	rs2159043	SCIN	ENSG00000006747	T	G	eQTLGen	0.187101	-0.269203	0.0298291	1.8e-19	0.171065	0.0415768	0.0158015	0.0085134
Blood	rs4661727	FBXO42	ENSG00000037637	C	T	eQTLGen	0.373817	-0.0534001	0.00496977	6.26e-27	0.348833	0.0328351	0.0124848	0.00853849
Blood	rs485073	FUT2	ENSG00000176920	G	A	eQTLGen	0.516953	0.158642	0.0108946	4.93e-48	0.448724	-0.0314596	0.0119637	0.00854854
Blood	rs9848153	NFKBIZ	ENSG00000144802	C	T	eQTLGen	0.0904832	0.155003	0.0201372	1.39e-14	0.0996641	-0.052143	0.019864	0.0086649
Blood	rs10417686	MFSD12	ENSG00000161091	C	T	eQTLGen	0.159149	-0.0405618	0.00714927	1.4e-08	0.178753	0.0406284	0.0155302	0.00889666
Blood	rs6684101	AL589765.4	ENSG00000249602	T	G	eQTLGen	0.500807	0.156983	0.0221054	3.72e-12	0.505511	-0.0310685	0.0119013	0.00904364
Blood	rs62487694	GPR85	ENSG00000164604	C	A	eQTLGen	0.333395	0.0658769	0.00998392	4.16e-11	0.343965	-0.0325506	0.0125262	0.00936048
Blood	rs3007298	LINC01341	ENSG00000227953	T	C	eQTLGen	0.490365	-0.238774	0.0162304	5.43e-49	0.48828	0.0308955	0.0119039	0.00944809
Blood	rs7414227	GATAD2B	ENSG00000143614	A	G	eQTLGen	0.531456	-0.0413185	0.0048284	1.15e-17	0.50109	0.0307717	0.0119007	0.00971533
Blood	rs4807519	ZFR2	ENSG00000105278	A	C	eQTLGen	0.645112	0.0515455	0.00905726	1.26e-08	0.66588	-0.0325837	0.0126152	0.00980021
Blood	rs2061694	AP005432.1	ENSG00000266805	C	T	eQTLGen	0.732291	-0.145776	0.0252222	1.42e-08	0.746254	0.0353038	0.0136741	0.00982296
Blood	rs77984864	SFRP1	ENSG00000104332	G	A	eQTLGen	0.0413652	-0.389178	0.0432143	2.14e-19	0.0522132	0.0690615	0.0267483	0.00982865
Blood	rs9858682	SERP1	ENSG00000120742	C	T	eQTLGen	0.880624	-0.0553544	0.00996624	2.79e-08	0.875615	0.046509	0.0180302	0.00989148
Blood	rs7209918	AC006435.2	ENSG00000263345	C	G	eQTLGen	0.048296	0.192414	0.0292617	4.84e-11	0.0548293	-0.0667972	0.0261386	0.0106005
Blood	rs569511	PKD2L1	ENSG00000107593	T	C	eQTLGen	0.131127	0.4021	0.0280175	1.04e-46	0.141914	-0.0435294	0.0170516	0.0106861
Blood	rs8079731	HIGD1B	ENSG00000131097	G	A	eQTLGen	0.470603	0.105585	0.0149543	1.66e-12	0.476662	-0.0301931	0.0119138	0.011264
Blood	rs1793958	AC024257.3	ENSG00000269514	G	A	eQTLGen	0.648828	-0.120782	0.0202923	2.65e-09	0.6389	0.0313675	0.0123884	0.0113349
Blood	rs16966354	KSR1	ENSG00000141068	G	A	eQTLGen	0.117844	0.0562895	0.00913895	7.31e-10	0.124712	-0.0455386	0.0180101	0.0114518
Blood	rs2280214	HAPLN3	ENSG00000140511	T	C	eQTLGen	0.0995054	-0.372448	0.0309142	1.99e-33	0.0902172	0.0523026	0.0207699	0.0117956
Blood	rs236164	TRMT6	ENSG00000089195	T	C	eQTLGen	0.154745	-0.055257	0.00995757	2.87e-08	0.152505	0.0415228	0.0165515	0.0121211
Blood	rs10474606	THBS4	ENSG00000113296	A	G	eQTLGen	0.317034	0.0638744	0.0110737	8.02e-09	0.300323	-0.0325094	0.0129809	0.012259
Blood	rs6661539	IBA57-AS1	ENSG00000203684	C	T	eQTLGen	0.364354	0.11376	0.0161895	2.11e-12	0.341074	-0.0313105	0.0125518	0.0126099
Blood	rs2526272	CLDN9	ENSG00000213937	T	G	eQTLGen	0.623673	0.317169	0.0154859	3.17e-93	0.622971	-0.0306262	0.012278	0.0126241
Blood	rs12966234	IMPA2	ENSG00000141401	A	G	eQTLGen	0.673917	0.110835	0.0115473	8.12e-22	0.647034	-0.0310302	0.0124514	0.0127026
Blood	rs2235368	CD83	ENSG00000112149	G	C	eQTLGen	0.194576	-0.142464	0.0118016	1.49e-33	0.198925	0.0369914	0.0149063	0.0130794
Blood	rs9904503	LRRC46	ENSG00000141294	C	T	eQTLGen	0.125979	0.264211	0.0214311	6.37e-35	0.120743	-0.0453074	0.0182625	0.0131014
Blood	rs11923228	CHL1	ENSG00000134121	C	G	eQTLGen	0.0952814	0.0769769	0.0100424	1.79e-14	0.106293	-0.047432	0.0193064	0.0140181
Blood	rs12966886	TXNL4A	ENSG00000141759	C	G	eQTLGen	0.778277	-0.0604504	0.00649243	1.27e-20	0.801597	0.0366371	0.014921	0.014065
Blood	rs2566	LAMB3	ENSG00000196878	A	G	eQTLGen	0.264731	0.127437	0.0149621	1.63e-17	0.272052	-0.0328294	0.0133714	0.0140806
Blood	rs12912022	HYKK	ENSG00000188266	G	A	eQTLGen	0.421049	-0.0973071	0.0100453	3.43e-22	0.396533	0.0296857	0.0121643	0.0146791
Blood	rs56186868	AGL	ENSG00000162688	A	T	eQTLGen	0.174805	-0.0807117	0.00884597	7.23e-20	0.171039	0.0384976	0.015803	0.0148507
Blood	rs113741660	TRPV2	ENSG00000187688	T	C	eQTLGen	0.305932	-0.42592	0.0119549	1e-200	0.290645	0.0318742	0.0131051	0.0150157
Blood	rs6687563	SDF4	ENSG00000078808	C	T	eQTLGen	0.0952916	0.0681966	0.0094285	4.72e-13	0.0849238	-0.0519042	0.0213457	0.015024
Blood	rs1044595	STX6	ENSG00000135823	T	C	eQTLGen	0.603352	-0.0594373	0.00406483	2.02e-48	0.588977	0.0293825	0.012094	0.0151155
Blood	rs12436417	ADCY4	ENSG00000129467	G	C	eQTLGen	0.294705	0.151195	0.0166297	9.73e-20	0.306221	-0.0311919	0.01291	0.0156834
Blood	rs79418450	GAS8	ENSG00000141013	C	G	eQTLGen	0.0847005	0.371844	0.0149913	8.11e-136	0.0634377	-0.0588269	0.0244126	0.0159613
Blood	rs55906289	SELENBP1	ENSG00000143416	A	G	eQTLGen	0.36414	-0.125033	0.0108625	1.17e-30	0.332573	0.0303327	0.0126302	0.0163235
Blood	rs2304824	IDH3A	ENSG00000166411	C	T	eQTLGen	0.500337	0.045081	0.00749725	1.82e-09	0.505872	-0.0284301	0.0119019	0.0169127
Blood	rs60359999	ADGRV1	ENSG00000164199	A	G	eQTLGen	0.149249	0.093515	0.0168989	3.13e-08	0.16678	-0.0379928	0.0159627	0.0173032
Blood	rs7928576	ARHGAP42	ENSG00000165895	T	C	eQTLGen	0.517396	-0.0773846	0.0101565	2.55e-14	0.51227	0.0282808	0.0119047	0.0175204
Blood	rs1879169	CP	ENSG00000047457	C	T	eQTLGen	0.104626	-0.402391	0.0522121	1.29e-14	0.104296	0.0460072	0.019469	0.0181277
Blood	rs2459399	AC066613.1	ENSG00000259668	G	T	eQTLGen	0.200928	0.12361	0.0222493	4.8e-08	0.190704	-0.0357499	0.015147	0.0182552
Blood	rs1047652	CHCHD5	ENSG00000125611	C	A	eQTLGen	0.810864	-0.0758685	0.011442	3.34e-11	0.791148	0.0344295	0.014639	0.0186728
Blood	rs11212617	ATM	ENSG00000149311	A	C	eQTLGen	0.552435	-0.0354795	0.00616099	8.47e-09	0.565707	0.0282256	0.0120053	0.018713
Blood	rs113387472	TP53BP2	ENSG00000143514	G	A	eQTLGen	0.0490955	-0.184956	0.0307389	1.78e-09	0.0375409	0.0735421	0.0313052	0.0188239
Blood	rs6667182	AGMAT	ENSG00000116771	T	C	eQTLGen	0.299762	0.21597	0.0128276	1.32e-63	0.307996	-0.0302734	0.0128894	0.018834
Blood	rs1553656	TRANK1	ENSG00000168016	C	T	eQTLGen	0.544766	-0.0634363	0.00978444	8.97e-11	0.534443	0.0280165	0.0119295	0.0188441
Blood	rs1057465	CSNK1E	ENSG00000213923	C	T	eQTLGen	0.72983	-0.0417296	0.00591142	1.68e-12	0.708697	0.0307507	0.0130966	0.0188745
Blood	rs710124	CERK	ENSG00000100422	C	T	eQTLGen	0.367484	0.0389121	0.00642989	1.43e-09	0.358463	-0.0291307	0.0124087	0.0188948
Blood	rs3856462	ID2-AS1	ENSG00000235092	A	C	eQTLGen	0.0629208	-0.267172	0.031765	4.07e-17	0.0587391	0.05935	0.025307	0.0190169
Blood	rs78258707	PPP2R5C	ENSG00000078304	A	G	eQTLGen	0.023742	-0.0941591	0.0150621	4.07e-10	0.0200826	0.0992932	0.0424185	0.0192528
Blood	rs9536163	HNRNPA1L2	ENSG00000139675	T	G	eQTLGen	0.370974	-0.107248	0.00798768	4.22e-41	0.334965	0.0294997	0.0126078	0.0192941
Blood	rs12731385	MXRA8	ENSG00000162576	A	C	eQTLGen	0.937232	0.220372	0.0197145	5.21e-29	0.917573	-0.0506207	0.0216374	0.0193147
Blood	rs749213	TINCR	ENSG00000223573	A	T	eQTLGen	0.645601	-0.183377	0.01624	1.44e-29	0.639364	0.0289843	0.0123923	0.0193354
Blood	rs10199279	SLC20A1	ENSG00000144136	T	C	eQTLGen	0.835024	0.0545106	0.00915329	2.6e-09	0.830156	-0.0370652	0.0158473	0.0193458
Blood	rs13358989	TRIP13	ENSG00000071539	G	A	eQTLGen	0.0540163	0.202649	0.0296827	8.66e-12	0.0533381	-0.060593	0.0264818	0.0221259
Blood	rs7831227	ST3GAL1	ENSG00000008513	C	T	eQTLGen	0.170002	-0.0917609	0.0101343	1.37e-19	0.172286	0.0360384	0.0157579	0.0221958
Blood	rs11189591	PYROXD2	ENSG00000119943	G	T	eQTLGen	0.338628	0.124379	0.0101322	1.22e-34	0.36061	-0.0283233	0.0123926	0.0222777
Blood	rs7403727	GOLGA8H	ENSG00000261794	C	T	eQTLGen	0.437513	0.219297	0.0348819	7.83e-10	0.413236	-0.0276086	0.0120846	0.0223246
Blood	rs3825079	AC025165.5	ENSG00000270039	T	C	eQTLGen	0.321454	-0.0907347	0.0111122	3.21e-16	0.334242	0.0284966	0.0126147	0.0238834
Blood	rs4499491	KCNS1	ENSG00000124134	A	C	eQTLGen	0.409908	0.0937568	0.0125813	9.19e-14	0.3957	-0.027451	0.0121691	0.0240706
Blood	rs59746564	HOMER2	ENSG00000103942	C	T	eQTLGen	0.145584	-0.0852483	0.00877889	2.72e-22	0.141787	0.0383859	0.0170589	0.0244362
Blood	rs10483168	SYN3	ENSG00000185666	T	G	eQTLGen	0.183767	-0.101959	0.0148001	5.62e-12	0.166274	0.0359557	0.0159824	0.0244743
Blood	rs57670688	SPTBN4	ENSG00000160460	C	A	eQTLGen	0.177152	-0.0940962	0.00965385	1.9e-22	0.158355	0.0365283	0.0163	0.025039
Blood	rs600388	ETAA1	ENSG00000143971	G	A	eQTLGen	0.615081	-0.0627738	0.00839924	7.79e-14	0.607772	0.0272911	0.0121879	0.0251429
Blood	rs4722725	TAX1BP1	ENSG00000106052	C	T	eQTLGen	0.163587	0.0371675	0.00555491	2.22e-11	0.158984	-0.0363313	0.0162738	0.0255753
Blood	rs12248515	ACADSB	ENSG00000196177	T	C	eQTLGen	0.449779	-0.0351443	0.00623887	1.77e-08	0.420741	0.0268607	0.0120538	0.0258539
Blood	rs1643481	KCNJ14	ENSG00000182324	C	G	eQTLGen	0.892386	-0.131906	0.0205282	1.31e-10	0.890176	0.041975	0.019032	0.027412
Blood	rs73224417	CHMP7	ENSG00000147457	T	C	eQTLGen	0.302876	-0.0345735	0.00485979	1.13e-12	0.286621	0.0289244	0.01316	0.0279634
Blood	rs116523531	ETHE1	ENSG00000105755	A	C	eQTLGen	0.0791662	-0.0949197	0.0161269	3.96e-09	0.0860745	0.0465728	0.0212167	0.0281636
Blood	rs2509715	ACY3	ENSG00000132744	A	G	eQTLGen	0.832232	0.501098	0.0711998	1.95e-12	0.844489	-0.0360107	0.0164207	0.0283074
Blood	rs4868649	CDHR2	ENSG00000074276	A	G	eQTLGen	0.693417	-0.0774809	0.0105098	1.68e-13	0.677302	0.0275538	0.0127287	0.030403
Blood	rs6035078	POLR3F	ENSG00000132664	A	T	eQTLGen	0.190984	0.0479026	0.00720537	2.97e-11	0.2053	-0.0318428	0.0147325	0.030649
Blood	rs12592302	ADAM10	ENSG00000137845	T	A	eQTLGen	0.116594	-0.0487316	0.00691627	1.84e-12	0.122164	0.0390873	0.0181717	0.031492
Blood	rs4794096	PDK2	ENSG00000005882	G	T	eQTLGen	0.394456	-0.0543884	0.00889543	9.7e-10	0.414487	0.025971	0.0120795	0.0315552
Blood	rs1810494	BMP8B	ENSG00000116985	A	G	eQTLGen	0.0247318	0.272555	0.0364868	8.02e-14	0.0251776	-0.0810359	0.0379844	0.0328755
Blood	rs9977612	DOPEY2	ENSG00000142197	T	C	eQTLGen	0.516861	0.0516894	0.00706183	2.49e-13	0.499453	-0.025354	0.0119016	0.0331551
Blood	rs13195950	JARID2	ENSG00000008083	C	T	eQTLGen	0.272358	-0.0377436	0.00641777	4.08e-09	0.259247	0.0288929	0.0135794	0.0333703
Blood	rs4744113	ROR2	ENSG00000169071	T	C	eQTLGen	0.232668	-0.268779	0.0347842	7.56e-14	0.246128	0.0293552	0.0138148	0.0336033
Blood	rs1043159	SLC4A11	ENSG00000088836	T	C	eQTLGen	0.271465	0.24857	0.0227486	8.58e-28	0.263313	-0.0286386	0.0135113	0.0340229
Blood	rs6669509	PIK3CD	ENSG00000171608	G	T	eQTLGen	0.472027	0.126317	0.00826926	1.11e-52	0.496335	-0.0251619	0.0119019	0.0344982
Blood	rs4879782	KIF24	ENSG00000186638	G	C	eQTLGen	0.779436	-0.114139	0.0133235	1.06e-17	0.787848	0.0307633	0.0145556	0.0345495
Blood	rs8100973	OLFM2	ENSG00000105088	G	C	eQTLGen	0.336635	0.089118	0.0111033	1e-15	0.327967	-0.0267517	0.0126755	0.0348067
Blood	rs2303949	WLS	ENSG00000116729	T	C	eQTLGen	0.155983	-0.114521	0.0139168	1.89e-16	0.162013	0.0339497	0.0161504	0.0355533
Blood	rs62411570	PI4K2B	ENSG00000038210	G	A	eQTLGen	0.0882732	-0.125955	0.0154264	3.22e-16	0.0840285	0.0450852	0.0214497	0.0355708
Blood	rs78105327	MIA3	ENSG00000154305	G	A	eQTLGen	0.0778487	0.047367	0.00833027	1.3e-08	0.0734608	-0.0478773	0.0228096	0.0358169
Blood	rs12030427	DISP3	ENSG00000204624	A	G	eQTLGen	0.290779	0.167688	0.014062	8.78e-33	0.273423	-0.027952	0.0133512	0.0362956
Blood	rs11637194	CTXND1	ENSG00000259417	A	G	eQTLGen	0.620859	0.155979	0.0137282	6.47e-30	0.631309	-0.0258175	0.0123346	0.0363491
Blood	rs17619893	RECQL	ENSG00000004700	T	C	eQTLGen	0.0458472	-0.118906	0.0182239	6.81e-11	0.0427528	0.06125	0.029416	0.0373242
Blood	rs9295357	RPS6KA2	ENSG00000071242	G	T	eQTLGen	0.275601	0.0368361	0.00630254	5.08e-09	0.292965	-0.0270828	0.0130753	0.0383214
Blood	rs10501	TBC1D1	ENSG00000065882	G	T	eQTLGen	0.411745	-0.0564351	0.00653972	6.16e-18	0.418166	0.0249913	0.0120644	0.0383214
Blood	rs2869511	EPHB2	ENSG00000133216	T	C	eQTLGen	0.711666	0.0547623	0.00717124	2.23e-14	0.695882	-0.0267795	0.0129357	0.0384523
Blood	rs7321485	CENPJ	ENSG00000151849	C	G	eQTLGen	0.32654	-0.0693073	0.0101656	9.24e-12	0.316994	0.0264326	0.0127891	0.0387719
Blood	rs7693	APOPT1	ENSG00000256053	T	C	eQTLGen	0.373172	0.0504369	0.00607143	9.79e-17	0.364294	-0.0255046	0.0123659	0.0391507
Blood	rs35360794	POLE	ENSG00000177084	G	T	eQTLGen	0.564958	-0.331384	0.0107365	1e-200	0.570902	0.0246404	0.0120232	0.0404035
Blood	rs61992495	PPM1A	ENSG00000100614	C	T	eQTLGen	0.160193	0.0328428	0.0059235	2.95e-08	0.139112	-0.034851	0.0171959	0.0426829
Blood	rs261269	ALDH1A2	ENSG00000128918	C	T	eQTLGen	0.69474	-0.130945	0.020955	4.13e-10	0.71548	0.0265781	0.0131895	0.0438837
Blood	rs7663650	TMEM165	ENSG00000134851	T	C	eQTLGen	0.33767	-0.087141	0.00986942	1.05e-18	0.349468	0.0248083	0.0124809	0.046856
Blood	rs115353622	PLCH1	ENSG00000114805	T	G	eQTLGen	0.0527445	0.277593	0.0277439	1.44e-23	0.0526507	-0.0525454	0.0266457	0.0486096
Adipose_Subcutaneous	rs6998397	XKR9	ENSG00000221947	A	G	GTEx tissue version 7	0.505907	-0.201611	0.0185557	1.62e-24	NA	1.10824	0.038216	2.61766e-91
Adipose_Subcutaneous	rs1141221	SLC25A41	ENSG00000181240	T	C	GTEx tissue version 7	0.460235	0.239917	0.0133077	1.17e-72	NA	-0.895551	0.0466559	4.47142e-55
Adipose_Subcutaneous	rs823154	PM20D1	ENSG00000162877	T	C	GTEx tissue version 7	0.397537	0.0300492	0.00518916	7.01e-09	NA	-0.900489	0.0511336	6.28529e-49
Adipose_Subcutaneous	rs10931936	CASP8	ENSG00000064012	C	T	GTEx tissue version 7	0.740854	-0.44713	0.0128677	1e-200	NA	0.644708	0.0392358	2.36e-44
Adipose_Subcutaneous	rs66514313	RAD51C	ENSG00000108384	T	C	GTEx tissue version 7	0.210535	-0.200354	0.00758548	9.78e-154	NA	0.697225	0.0462395	3.90321e-39
Adipose_Subcutaneous	rs28445596	GBAP1	ENSG00000160766	C	T	GTEx tissue version 7	0.495161	0.121325	0.0105872	2.1e-30	NA	-0.431715	0.0288053	8.72909e-39
Adipose_Subcutaneous	rs2532518	MRPL51	ENSG00000111639	T	C	GTEx tissue version 7	0.515415	-0.0374848	0.00617264	1.26e-09	NA	0.459411	0.0324979	1.5247e-35
Adipose_Subcutaneous	rs1324551	FAS	ENSG00000026103	T	C	GTEx tissue version 7	0.500861	0.448352	0.0146483	1e-200	NA	-0.423083	0.0307099	3.48949e-34
Adipose_Subcutaneous	rs6459698	LINC01006	ENSG00000182648	T	C	GTEx tissue version 7	0.396835	-0.14032	0.00963844	5.17e-48	NA	0.43329	0.0365348	4.11327e-27
Adipose_Subcutaneous	rs724037	TOP1MT	ENSG00000184428	G	T	GTEx tissue version 7	0.534402	0.0545112	0.00690355	2.88e-15	NA	-0.417371	0.037044	5.30747e-25
Adipose_Subcutaneous	rs4471699	SMG1P5	ENSG00000183604	T	G	GTEx tissue version 7	0.461071	0.552621	0.0182465	1e-200	NA	-0.507387	0.05016	4.89373e-21
Adipose_Subcutaneous	rs13196661	FAM184A	ENSG00000111879	T	C	GTEx tissue version 7	0.528853	-0.0678573	0.00732191	1.9e-20	NA	0.380371	0.0380356	1.18674e-20
Adipose_Subcutaneous	rs17821469	SMYD4	ENSG00000186532	A	G	GTEx tissue version 7	0.310275	0.0431728	0.00553276	6.04e-15	NA	-0.362543	0.0370063	5.62414e-20
Adipose_Subcutaneous	rs11855912	LARP6	ENSG00000166173	T	C	GTEx tissue version 7	0.608079	-0.0696085	0.00839311	1.1e-16	NA	0.339276	0.0350548	1.37915e-19
Adipose_Subcutaneous	rs11084499	ZNF772	ENSG00000197128	G	A	GTEx tissue version 7	0.292473	-0.080809	0.00721736	4.24e-29	NA	0.498538	0.0517735	1.99921e-19
Adipose_Subcutaneous	rs17184588	SRSF10	ENSG00000188529	C	T	GTEx tissue version 7	0.497554	0.0460045	0.00440574	1.6e-25	NA	-0.382624	0.0451885	9.39489e-16
Adipose_Subcutaneous	rs6566817	LINC00909	ENSG00000264247	T	C	GTEx tissue version 7	0.839379	-0.149234	0.0108071	2.26e-43	NA	0.502259	0.0597341	1.41917e-15
Adipose_Subcutaneous	rs12621714	DNAH7	ENSG00000118997	A	C	GTEx tissue version 7	0.612412	-0.127698	0.0115375	1.79e-28	NA	0.462877	0.0551164	1.5224e-15
Adipose_Subcutaneous	rs7826059	CCAR2	ENSG00000158941	C	T	GTEx tissue version 7	0.629215	0.0343788	0.00367917	9.26e-21	NA	-0.226181	0.0269693	1.64979e-15
Adipose_Subcutaneous	rs9471809	MRPS10	ENSG00000048544	C	A	GTEx tissue version 7	0.204397	0.0907188	0.00602263	2.84e-51	NA	-0.375136	0.0453237	3.53299e-15
Adipose_Subcutaneous	rs8014854	ATXN3	ENSG00000066427	A	G	GTEx tissue version 7	0.33572	-0.0400506	0.00569286	1.99e-12	NA	0.320778	0.0394555	9.67663e-15
Adipose_Subcutaneous	rs10206196	ADCY3	ENSG00000138031	C	T	GTEx tissue version 7	0.45495	-0.105613	0.00721914	1.82e-48	NA	0.234019	0.0296892	5.17234e-14
Adipose_Subcutaneous	rs11650210	MRPL45P2	ENSG00000228782	T	G	GTEx tissue version 7	0.41611	0.108121	0.00876709	6.05e-35	NA	-0.398471	0.0506266	5.58545e-14
Adipose_Subcutaneous	rs4792019	SCO1	ENSG00000133028	C	T	GTEx tissue version 7	0.437517	0.0705547	0.00614328	1.57e-30	NA	-0.2469	0.0316576	9.01196e-14
Adipose_Subcutaneous	rs7562297	BOLA3-AS1	ENSG00000225439	A	G	GTEx tissue version 7	0.428264	-0.20732	0.010059	2.21e-94	NA	0.29944	0.0388907	1.74238e-13
Adipose_Subcutaneous	rs2477562	CFAP57	ENSG00000243710	A	C	GTEx tissue version 7	0.410253	-0.209732	0.0213269	9.3e-21	NA	0.418311	0.0548275	2.75977e-13
Adipose_Subcutaneous	rs13085272	CCDC13-AS1	ENSG00000173811	T	C	GTEx tissue version 7	0.18298	-0.214289	0.0339112	2.63e-10	NA	0.597846	0.0787726	3.58725e-13
Adipose_Subcutaneous	rs4072425	S100A13	ENSG00000189171	A	G	GTEx tissue version 7	0.482852	0.260483	0.0120121	2.84e-104	NA	-0.252426	0.0342298	1.4427e-12
Adipose_Subcutaneous	rs36222	PPWD1	ENSG00000113593	T	C	GTEx tissue version 7	0.310707	0.0438773	0.0057385	2.07e-14	NA	-0.303423	0.0418155	3.06471e-12
Adipose_Subcutaneous	rs8107238	AC006504.5	ENSG00000267575	G	A	GTEx tissue version 7	0.827839	0.104356	0.0103695	7.99e-24	NA	-0.374227	0.0521103	4.916e-12
Adipose_Subcutaneous	rs6990452	C8orf59	ENSG00000176731	G	A	GTEx tissue version 7	0.738018	-0.125309	0.0108814	1.1e-30	NA	0.300928	0.0424079	8.39564e-12
Adipose_Subcutaneous	rs6502892	TLCD2	ENSG00000185561	C	T	GTEx tissue version 7	0.706199	-0.203635	0.0228269	4.63e-19	NA	0.244248	0.0347828	1.32989e-11
Adipose_Subcutaneous	rs4930716	AC055713.1	ENSG00000247373	G	A	GTEx tissue version 7	0.82416	0.133571	0.0164291	4.29e-16	NA	-0.56802	0.0812435	1.6063e-11
Adipose_Subcutaneous	rs750866	MRPL43	ENSG00000055950	G	A	GTEx tissue version 7	0.203846	-0.057031	0.0065029	1.79e-18	NA	0.234345	0.0342656	4.09215e-11
Adipose_Subcutaneous	rs598468	FBXO27	ENSG00000161243	A	G	GTEx tissue version 7	0.341583	-0.0444266	0.0072464	8.74e-10	NA	0.174713	0.0264415	1.64563e-10
Adipose_Subcutaneous	rs2282130	CDC25B	ENSG00000101224	A	G	GTEx tissue version 7	0.508358	0.0650091	0.00651859	2e-23	NA	-0.319954	0.0485431	1.81385e-10
Adipose_Subcutaneous	rs11057400	CCDC92	ENSG00000119242	T	C	GTEx tissue version 7	0.323334	-0.042187	0.00720188	4.69e-09	NA	0.2502	0.0388194	4.27654e-10
Adipose_Subcutaneous	rs1668868	TMCC2	ENSG00000133069	T	G	GTEx tissue version 7	0.394284	-0.0789699	0.00781995	5.61e-24	NA	0.235495	0.0367331	5.22029e-10
Adipose_Subcutaneous	rs7733939	AC126768.2	ENSG00000248994	C	T	GTEx tissue version 7	0.804559	0.164908	0.0275141	4.28e-09	NA	-0.475423	0.0747146	6.88523e-10
Adipose_Subcutaneous	rs2742122	DAGLB	ENSG00000164535	C	T	GTEx tissue version 7	0.499642	-0.0336103	0.00594596	1.58e-08	NA	0.341946	0.0539412	7.90496e-10
Adipose_Subcutaneous	rs1549957	ZNF283	ENSG00000167637	C	T	GTEx tissue version 7	0.409398	-0.0665268	0.0063605	1.33e-25	NA	0.312823	0.0493862	8.13694e-10
Adipose_Subcutaneous	rs1879696	SPC25	ENSG00000152253	C	T	GTEx tissue version 7	0.0995104	-0.50892	0.051113	3.42e-21	NA	0.636788	0.101555	1.17359e-09
Adipose_Subcutaneous	rs3927686	CFH	ENSG00000000971	C	T	GTEx tissue version 7	0.683856	0.133019	0.0192238	4.53e-12	NA	-0.300084	0.0483866	1.73402e-09
Adipose_Subcutaneous	rs4722245	FAM221A	ENSG00000188732	A	G	GTEx tissue version 7	0.476861	0.156844	0.00838382	4.26e-78	NA	-0.223535	0.0360555	1.75427e-09
Adipose_Subcutaneous	rs4678621	PDCD6IP	ENSG00000170248	G	A	GTEx tissue version 7	0.275779	0.0263505	0.00434753	1.35e-09	NA	-0.222161	0.0360324	2.12814e-09
Adipose_Subcutaneous	rs1820173	EMB	ENSG00000170571	T	G	GTEx tissue version 7	0.543823	-0.0748015	0.00917095	3.45e-16	NA	0.149986	0.0244015	2.36855e-09
Adipose_Subcutaneous	rs34324679	WDR97	ENSG00000179698	A	C	GTEx tissue version 7	0.13083	0.0519787	0.00920706	1.65e-08	NA	-0.610968	0.100811	3.83632e-09
Adipose_Subcutaneous	rs10127446	DIEXF	ENSG00000117597	G	A	GTEx tissue version 7	0.756736	0.0884894	0.0068097	1.31e-38	NA	-0.262727	0.0439821	6.21466e-09
Adipose_Subcutaneous	rs10924961	AL390728.4	ENSG00000227671	A	G	GTEx tissue version 7	0.420011	-0.0561194	0.0101319	3.04e-08	NA	0.1959	0.0328012	6.25417e-09
Adipose_Subcutaneous	rs75465804	PIP5KL1	ENSG00000167103	C	T	GTEx tissue version 7	0.0422395	-0.190336	0.0263476	5.05e-13	NA	0.992781	0.166269	6.30353e-09
Adipose_Subcutaneous	rs672189	HINFP	ENSG00000172273	T	G	GTEx tissue version 7	0.414035	0.0313573	0.00508894	7.19e-10	NA	-0.219531	0.0377913	1.52438e-08
Adipose_Subcutaneous	rs11130181	NICN1	ENSG00000145029	A	G	GTEx tissue version 7	0.76293	-0.0600314	0.00797019	5e-14	NA	0.202959	0.035552	2.60994e-08
Adipose_Subcutaneous	rs7594144	KCNIP3	ENSG00000115041	C	T	GTEx tissue version 7	0.768105	-0.0922572	0.0122283	4.54e-14	NA	0.190112	0.0336649	3.61862e-08
Adipose_Subcutaneous	rs11637572	ZSCAN29	ENSG00000140265	C	A	GTEx tissue version 7	0.342594	0.0596371	0.00661636	1.99e-19	NA	-0.24374	0.0435932	4.85791e-08
Adipose_Subcutaneous	rs7044035	GARNL3	ENSG00000136895	G	A	GTEx tissue version 7	0.321955	0.0391843	0.00615762	1.97e-10	NA	-0.135025	0.0246116	8.39186e-08
Adipose_Subcutaneous	rs11977507	AC004967.1	ENSG00000243554	A	C	GTEx tissue version 7	0.201448	-0.059445	0.0102896	7.59e-09	NA	0.306454	0.0565391	1.1786e-07
Adipose_Subcutaneous	rs791471	PCSK4	ENSG00000115257	C	T	GTEx tissue version 7	0.30778	-0.0990453	0.0156765	2.65e-10	NA	0.228785	0.0423309	1.27601e-07
Adipose_Subcutaneous	rs2306120	ACBD3	ENSG00000182827	G	T	GTEx tissue version 7	0.583716	-0.0375204	0.00509698	1.82e-13	NA	0.179155	0.0333838	1.54976e-07
Adipose_Subcutaneous	rs6873233	YIPF5	ENSG00000145817	C	T	GTEx tissue version 7	0.155335	0.0560549	0.00822816	9.59e-12	NA	-0.251033	0.0468598	1.6258e-07
Adipose_Subcutaneous	rs1983177	SLC13A5	ENSG00000141485	C	T	GTEx tissue version 7	0.457187	0.106662	0.017775	1.96e-09	NA	-0.321823	0.0601499	1.68244e-07
Adipose_Subcutaneous	rs2330556	AP000347.1	ENSG00000272578	C	T	GTEx tissue version 7	0.490443	-0.12482	0.00961763	1.62e-38	NA	0.214277	0.0402147	1.88067e-07
Adipose_Subcutaneous	rs4723191	DPY19L1P1	ENSG00000229358	T	C	GTEx tissue version 7	0.243457	-0.0810114	0.00942719	8.44e-18	NA	0.269395	0.0509101	2.26336e-07
Adipose_Subcutaneous	rs113982866	HOPX	ENSG00000171476	T	C	GTEx tissue version 7	0.14425	-0.0963719	0.0169165	1.22e-08	NA	0.314026	0.0593531	2.27201e-07
Adipose_Subcutaneous	rs7679218	ANXA3	ENSG00000138772	T	G	GTEx tissue version 7	0.687023	-0.160699	0.0178664	2.37e-19	NA	0.214458	0.0406989	2.53008e-07
Adipose_Subcutaneous	rs12005972	PBX3	ENSG00000167081	G	A	GTEx tissue version 7	0.365057	0.0678382	0.00897903	4.18e-14	NA	-0.225021	0.0428299	2.73458e-07
Adipose_Subcutaneous	rs11246306	GATD1	ENSG00000177225	T	C	GTEx tissue version 7	0.71235	0.044183	0.00768847	9.1e-09	NA	-0.20004	0.0381275	2.83522e-07
Adipose_Subcutaneous	rs4675894	ING5	ENSG00000168395	G	T	GTEx tissue version 7	0.459779	-0.0296368	0.00534632	2.97e-08	NA	0.167224	0.0322054	3.7119e-07
Adipose_Subcutaneous	rs7308850	PABPC1P4	ENSG00000255642	G	A	GTEx tissue version 7	0.175639	0.181098	0.0260453	3.57e-12	NA	-0.282844	0.0548876	4.50606e-07
Adipose_Subcutaneous	rs838134	FUT1	ENSG00000174951	C	A	GTEx tissue version 7	0.290825	-0.15671	0.0143055	6.33e-28	NA	0.238794	0.0463732	4.58999e-07
Adipose_Subcutaneous	rs7656361	AASDH	ENSG00000157426	A	G	GTEx tissue version 7	0.430577	0.0810609	0.0058629	1.77e-43	NA	-0.21093	0.0415974	6.74274e-07
Adipose_Subcutaneous	rs7146599	CARMIL3	ENSG00000186648	A	G	GTEx tissue version 7	0.511294	0.0716782	0.00985253	3.46e-13	NA	-0.266048	0.0529364	8.38303e-07
Adipose_Subcutaneous	rs4546744	CCDC183	ENSG00000213213	G	T	GTEx tissue version 7	0.222898	0.195604	0.0115562	2.88e-64	NA	-0.275079	0.0549754	9.32631e-07
Adipose_Subcutaneous	rs8089114	C18orf32	ENSG00000177576	C	T	GTEx tissue version 7	0.572388	-0.0804358	0.00965237	7.86e-17	NA	0.174768	0.0355132	1.38315e-06
Adipose_Subcutaneous	rs7184567	STX4	ENSG00000103496	T	C	GTEx tissue version 7	0.381577	-0.0377036	0.00555931	1.18e-11	NA	0.129755	0.0264933	1.54652e-06
Adipose_Subcutaneous	rs74616085	MOB1A	ENSG00000114978	A	G	GTEx tissue version 7	0.116609	0.0595531	0.00766137	7.66e-15	NA	-0.197592	0.0405733	1.76205e-06
Adipose_Subcutaneous	rs12871262	LACC1	ENSG00000179630	T	C	GTEx tissue version 7	0.546633	0.168189	0.0144286	2.12e-31	NA	-0.195802	0.0404753	2.05185e-06
Adipose_Subcutaneous	rs7978725	TESC	ENSG00000088992	A	G	GTEx tissue version 7	0.133521	-0.221305	0.0155101	3.44e-46	NA	0.304958	0.0633215	2.2694e-06
Adipose_Subcutaneous	rs72844798	RPLP2	ENSG00000177600	A	G	GTEx tissue version 7	0.22517	0.0509491	0.00779547	6.33e-11	NA	-0.127196	0.0264846	2.41537e-06
Adipose_Subcutaneous	rs11627489	HHIPL1	ENSG00000182218	G	T	GTEx tissue version 7	0.58408	0.0778271	0.0077786	1.44e-23	NA	-0.224468	0.0469717	2.69887e-06
Adipose_Subcutaneous	rs910679	MYO6	ENSG00000196586	C	T	GTEx tissue version 7	0.522144	0.051814	0.00577019	2.72e-19	NA	-0.143762	0.0302467	3.04109e-06
Adipose_Subcutaneous	rs79754687	MESD	ENSG00000117899	C	T	GTEx tissue version 7	0.137351	0.113363	0.00782798	1.58e-47	NA	-0.231831	0.0489113	3.23151e-06
Adipose_Subcutaneous	rs28362641	SCN11A	ENSG00000168356	T	C	GTEx tissue version 7	0.16147	0.241997	0.0261415	9.34e-19	NA	-0.266895	0.0563467	3.27895e-06
Adipose_Subcutaneous	rs3009540	MICU1	ENSG00000107745	C	T	GTEx tissue version 7	0.706605	0.0424145	0.00487958	3.55e-18	NA	-0.190044	0.0403333	3.67544e-06
Adipose_Subcutaneous	rs2255723	FAM69A	ENSG00000154511	T	G	GTEx tissue version 7	0.639376	-0.0539558	0.00631725	1.33e-17	NA	0.212504	0.0452584	3.96368e-06
Adipose_Subcutaneous	rs3789649	AGT	ENSG00000135744	T	C	GTEx tissue version 7	0.214887	-0.198204	0.0146896	1.72e-41	NA	0.330376	0.0704208	4.03479e-06
Adipose_Subcutaneous	rs4586057	RPP30	ENSG00000148688	G	T	GTEx tissue version 7	0.21636	-0.0422868	0.00590169	7.77e-13	NA	0.179776	0.0392376	6.63186e-06
Adipose_Subcutaneous	rs4275	TPST2	ENSG00000128294	G	A	GTEx tissue version 7	0.419843	0.0880329	0.00779133	1.33e-29	NA	-0.18265	0.0401559	7.69332e-06
Adipose_Subcutaneous	rs8042782	FAH	ENSG00000103876	G	T	GTEx tissue version 7	0.359384	-0.0539884	0.00989684	4.89e-08	NA	0.100742	0.0222043	8.09653e-06
Adipose_Subcutaneous	rs3823208	RNASET2	ENSG00000026297	C	T	GTEx tissue version 7	0.332477	-0.0869072	0.0106318	2.98e-16	NA	0.121868	0.0268886	8.26845e-06
Adipose_Subcutaneous	rs1057523	STK17A	ENSG00000164543	A	G	GTEx tissue version 7	0.354682	0.0403229	0.00671538	1.92e-09	NA	-0.209991	0.0468139	1.01678e-05
Adipose_Subcutaneous	rs7162107	ZNF774	ENSG00000196391	G	A	GTEx tissue version 7	0.302749	-0.0490174	0.00876653	2.25e-08	NA	0.20254	0.0451944	1.0354e-05
Adipose_Subcutaneous	rs10902782	AC084125.2	ENSG00000255182	A	G	GTEx tissue version 7	0.457307	-0.127378	0.0160156	1.82e-15	NA	0.228945	0.0512659	1.10943e-05
Adipose_Subcutaneous	rs878367	PARP1	ENSG00000143799	T	C	GTEx tissue version 7	0.167932	0.0371474	0.00628116	3.34e-09	NA	-0.160466	0.0361659	1.25921e-05
Adipose_Subcutaneous	rs698719	ZFP90	ENSG00000184939	T	C	GTEx tissue version 7	0.766557	-0.0391429	0.00590786	3.46e-11	NA	0.173221	0.0398324	1.84606e-05
Adipose_Subcutaneous	rs59997441	ABHD8	ENSG00000127220	C	T	GTEx tissue version 7	0.407982	-0.0463231	0.00711549	7.51e-11	NA	0.147845	0.0344885	2.4062e-05
Adipose_Subcutaneous	rs4766260	DYRK4	ENSG00000010219	G	A	GTEx tissue version 7	0.435337	0.042336	0.00661008	1.51e-10	NA	-0.203759	0.0477164	2.58175e-05
Adipose_Subcutaneous	rs2445855	ZNF544	ENSG00000198131	G	A	GTEx tissue version 7	0.235282	-0.0455172	0.00649405	2.4e-12	NA	0.217052	0.0508873	2.63557e-05
Adipose_Subcutaneous	rs2759409	PCK2	ENSG00000100889	A	C	GTEx tissue version 7	0.751143	-0.120104	0.0125541	1.1e-21	NA	0.148536	0.0355153	3.73607e-05
Adipose_Subcutaneous	rs17665621	FBXO25	ENSG00000147364	C	T	GTEx tissue version 7	0.404126	-0.0232314	0.00420273	3.24e-08	NA	0.134964	0.0324815	4.18328e-05
Adipose_Subcutaneous	rs10745621	EEA1	ENSG00000102189	C	T	GTEx tissue version 7	0.614316	-0.0406822	0.00650372	3.97e-10	NA	0.133796	0.0323478	4.52488e-05
Adipose_Subcutaneous	rs36000595	CACNB3	ENSG00000167535	T	C	GTEx tissue version 7	0.191885	-0.0855383	0.00890328	7.43e-22	NA	0.159847	0.0388401	4.92706e-05
Adipose_Subcutaneous	rs11852767	STRCP1	ENSG00000166763	C	T	GTEx tissue version 7	0.0872691	-0.14091	0.0217679	9.59e-11	NA	0.275369	0.0678411	6.20841e-05
Adipose_Subcutaneous	rs10857961	WNT2B	ENSG00000134245	A	C	GTEx tissue version 7	0.202488	0.168057	0.00908146	1.86e-76	NA	-0.220581	0.054562	6.63286e-05
Adipose_Subcutaneous	rs56315393	TTC23	ENSG00000103852	C	A	GTEx tissue version 7	0.476665	-0.109778	0.00726646	1.45e-51	NA	0.188292	0.0466895	6.90465e-05
Adipose_Subcutaneous	rs2731688	SH3PXD2B	ENSG00000174705	T	C	GTEx tissue version 7	0.314495	0.106553	0.0109077	1.53e-22	NA	-0.130471	0.0324535	7.26611e-05
Adipose_Subcutaneous	rs3778670	KIF25	ENSG00000125337	T	C	GTEx tissue version 7	0.14007	1.17077	0.0880945	2.65e-40	NA	-0.275154	0.0687637	7.83743e-05
Adipose_Subcutaneous	rs12485064	KIAA0930	ENSG00000100364	A	G	GTEx tissue version 7	0.333009	-0.0723684	0.00748141	3.92e-22	NA	0.153751	0.0384821	8.03054e-05
Adipose_Subcutaneous	rs3104185	AL596442.2	ENSG00000273100	G	T	GTEx tissue version 7	0.409415	0.521712	0.0369902	6.29e-39	NA	-0.22333	0.0561005	8.51172e-05
Adipose_Subcutaneous	rs3742778	ZC2HC1C	ENSG00000119703	T	G	GTEx tissue version 7	0.476791	0.0719515	0.00823633	2.42e-18	NA	-0.226331	0.0571984	9.36702e-05
Adipose_Subcutaneous	rs1616691	ACOT11	ENSG00000162390	C	T	GTEx tissue version 7	0.611545	0.103417	0.0120273	8.07e-18	NA	-0.146221	0.0370189	9.63354e-05
Adipose_Subcutaneous	rs10172196	FEZ2	ENSG00000171055	A	G	GTEx tissue version 7	0.288331	-0.0615307	0.00544681	1.36e-29	NA	0.119645	0.0304098	0.000102449
Adipose_Subcutaneous	rs6544125	RMDN2	ENSG00000115841	T	C	GTEx tissue version 7	0.127022	-0.0733073	0.0115777	2.42e-10	NA	0.271059	0.0692188	0.000110211
Adipose_Subcutaneous	rs61436917	PLEKHD1	ENSG00000175985	T	C	GTEx tissue version 7	0.151059	0.235697	0.0192224	1.46e-34	NA	-0.321021	0.0822919	0.000116925
Adipose_Subcutaneous	rs1982514	ROGDI	ENSG00000067836	G	A	GTEx tissue version 7	0.479981	-0.0651985	0.00604316	3.89e-27	NA	0.126679	0.0325086	0.000118879
Adipose_Subcutaneous	rs2742079	CYP4A22	ENSG00000162365	C	T	GTEx tissue version 7	0.352112	0.176245	0.0314827	3.82e-08	NA	-0.169654	0.0435641	0.000120023
Adipose_Subcutaneous	rs1007401	SH3TC2	ENSG00000169247	A	G	GTEx tissue version 7	0.200686	0.157841	0.0179114	1.23e-18	NA	-0.199882	0.0513513	0.000120936
Adipose_Subcutaneous	rs2913944	KANK3	ENSG00000186994	A	G	GTEx tissue version 7	0.224155	0.0981113	0.0141042	3.5e-12	NA	-0.141257	0.0363917	0.000126215
Adipose_Subcutaneous	rs6946143	RABGEF1	ENSG00000154710	T	G	GTEx tissue version 7	0.57788	0.0565573	0.00901687	3.56e-10	NA	-0.214951	0.0554021	0.000127074
Adipose_Subcutaneous	rs7012949	RSPO2	ENSG00000147655	G	A	GTEx tissue version 7	0.217228	0.12765	0.0141923	2.38e-19	NA	-0.26626	0.068693	0.000128956
Adipose_Subcutaneous	rs11220	MRPL48	ENSG00000175581	C	T	GTEx tissue version 7	0.278348	-0.0816456	0.00725033	2.05e-29	NA	0.141579	0.0366065	0.000133316
Adipose_Subcutaneous	rs116398005	PDGFRL	ENSG00000104213	A	G	GTEx tissue version 7	0.0197113	0.385367	0.0511591	4.97e-14	NA	-0.324727	0.0846621	0.000151062
Adipose_Subcutaneous	rs2293479	AP4M1	ENSG00000221838	C	T	GTEx tissue version 7	0.303662	0.0446966	0.00713787	3.8e-10	NA	-0.160476	0.0419227	0.000155633
Adipose_Subcutaneous	rs8077141	LINC00672	ENSG00000263874	T	C	GTEx tissue version 7	0.291265	0.0585666	0.00783839	7.91e-14	NA	-0.122192	0.032218	0.000178346
Adipose_Subcutaneous	rs7256171	MADCAM1	ENSG00000099866	T	C	GTEx tissue version 7	0.435428	-0.208235	0.0129857	7.19e-58	NA	0.201417	0.0532514	0.000185544
Adipose_Subcutaneous	rs13171669	ABLIM3	ENSG00000173210	G	A	GTEx tissue version 7	0.41942	-0.149781	0.00749915	9.46e-89	NA	0.137049	0.03628	0.000189043
Adipose_Subcutaneous	rs35360794	POLE	ENSG00000177084	G	T	GTEx tissue version 7	0.564958	-0.331384	0.0107365	1e-200	NA	0.104537	0.0277454	0.000196277
Adipose_Subcutaneous	rs777589	AC016747.1	ENSG00000212978	C	T	GTEx tissue version 7	0.62324	0.0718598	0.00934694	1.49e-14	NA	-0.179782	0.0477369	0.000197506
Adipose_Subcutaneous	rs9917306	FBLN7	ENSG00000144152	A	G	GTEx tissue version 7	0.373206	-0.195503	0.0158559	6.25e-35	NA	0.155472	0.0414026	0.000205984
Adipose_Subcutaneous	rs1047153	AL035701.1	ENSG00000231769	T	C	GTEx tissue version 7	0.637557	-0.297241	0.0213667	5.4e-44	NA	0.255194	0.0682	0.000216692
Adipose_Subcutaneous	rs4556992	SLC38A11	ENSG00000169507	A	G	GTEx tissue version 7	0.203475	-0.150106	0.0179952	7.34e-17	NA	0.26374	0.0706367	0.000223476
Adipose_Subcutaneous	rs460879	SPATA33	ENSG00000167523	T	C	GTEx tissue version 7	0.472051	-0.102468	0.00673124	2.5e-52	NA	0.158718	0.0427009	0.000238185
Adipose_Subcutaneous	rs12917712	SEZ6L2	ENSG00000174938	T	C	GTEx tissue version 7	0.327523	-0.0572193	0.00932146	8.33e-10	NA	0.169455	0.0456967	0.000246167
Adipose_Subcutaneous	rs1052690	UBQLN1	ENSG00000135018	C	A	GTEx tissue version 7	0.180167	0.0301948	0.00539575	2.19e-08	NA	-0.126585	0.0341653	0.000249163
Adipose_Subcutaneous	rs2651244	PTGER3	ENSG00000050628	A	G	GTEx tissue version 7	0.390505	0.665406	0.0377095	1.1e-69	NA	-0.0944775	0.02552	0.00025197
Adipose_Subcutaneous	rs9294978	BX322234.1	ENSG00000226445	G	A	GTEx tissue version 7	0.72825	0.102263	0.0163966	4.46e-10	NA	-0.241809	0.0660572	0.000294536
Adipose_Subcutaneous	rs11985898	ADAM9	ENSG00000168615	G	A	GTEx tissue version 7	0.533987	0.0437403	0.0063193	4.46e-12	NA	-0.0988981	0.0271201	0.000310275
Adipose_Subcutaneous	rs2305481	MED24	ENSG00000008838	A	G	GTEx tissue version 7	0.37191	-0.0594735	0.00504	3.89e-32	NA	0.17746	0.0489912	0.000339772
Adipose_Subcutaneous	rs7204439	PIGQ	ENSG00000007541	C	T	GTEx tissue version 7	0.423734	-0.0998734	0.00659772	9.16e-52	NA	0.116952	0.0323124	0.000343425
Adipose_Subcutaneous	rs6574126	STXBP6	ENSG00000168952	G	T	GTEx tissue version 7	0.474984	-0.0681421	0.00860428	2.38e-15	NA	0.125184	0.0348802	0.000384335
Adipose_Subcutaneous	rs1419399	ZNF800	ENSG00000048405	A	G	GTEx tissue version 7	0.17546	0.0733119	0.00813316	1.99e-19	NA	-0.145532	0.0405545	0.000384912
Adipose_Subcutaneous	rs62310829	LIAS	ENSG00000121897	A	G	GTEx tissue version 7	0.0883145	-0.0935344	0.0105913	1.03e-18	NA	0.213533	0.0595916	0.00039248
Adipose_Subcutaneous	rs3813770	FBN3	ENSG00000142449	C	T	GTEx tissue version 7	0.296398	0.141637	0.0194656	3.43e-13	NA	-0.197703	0.0555591	0.000429938
Adipose_Subcutaneous	rs12603332	ORMDL3	ENSG00000172057	C	T	GTEx tissue version 7	0.510009	0.0394699	0.00581996	1.19e-11	NA	-0.0882161	0.024791	0.000429991
Adipose_Subcutaneous	rs17046149	EML6	ENSG00000214595	C	T	GTEx tissue version 7	0.200532	-0.0547286	0.00913273	2.07e-09	NA	0.229117	0.064437	0.000434292
Adipose_Subcutaneous	rs12509328	TLR6	ENSG00000174130	T	C	GTEx tissue version 7	0.2465	-0.212003	0.0238607	6.39e-19	NA	0.134	0.0377129	0.000438298
Adipose_Subcutaneous	rs5771096	TRABD	ENSG00000170638	C	T	GTEx tissue version 7	0.927161	-0.162145	0.0126108	7.79e-38	NA	0.166145	0.0474992	0.000535831
Adipose_Subcutaneous	rs9489592	MCM9	ENSG00000111877	A	G	GTEx tissue version 7	0.30559	0.0448109	0.00799332	2.07e-08	NA	-0.182682	0.0524288	0.000562493
Adipose_Subcutaneous	rs3734688	DLK2	ENSG00000171462	G	A	GTEx tissue version 7	0.150824	0.0895981	0.0162095	3.25e-08	NA	-0.285871	0.0824811	0.000601074
Adipose_Subcutaneous	rs68042406	MICAL1	ENSG00000135596	A	G	GTEx tissue version 7	0.345261	-0.0885034	0.00874416	4.44e-24	NA	0.106321	0.0309093	0.000659834
Adipose_Subcutaneous	rs12912022	HYKK	ENSG00000188266	G	A	GTEx tissue version 7	0.421049	-0.0973071	0.0100453	3.43e-22	NA	0.153279	0.0445957	0.000666233
Adipose_Subcutaneous	rs6962076	HNRNPCP7	ENSG00000228653	A	G	GTEx tissue version 7	0.336732	-0.0682346	0.0125082	4.89e-08	NA	0.207562	0.0604162	0.000669876
Adipose_Subcutaneous	rs28514971	RPL23AP53	ENSG00000223508	G	A	GTEx tissue version 7	0.315503	-0.166853	0.0169606	7.75e-23	NA	0.234787	0.0687785	0.000723924
Adipose_Subcutaneous	rs3213263	XRCC1	ENSG00000073050	C	T	GTEx tissue version 7	0.58072	-0.0650681	0.00643967	5.29e-24	NA	0.108085	0.0318501	0.000777272
Adipose_Subcutaneous	rs47340	TTLL12	ENSG00000100304	T	G	GTEx tissue version 7	0.424327	0.0903094	0.00712848	8.8e-37	NA	-0.0871416	0.0258798	0.00085268
Adipose_Subcutaneous	rs61940957	ARPC3	ENSG00000111229	G	A	GTEx tissue version 7	0.218786	0.0471457	0.00712965	3.78e-11	NA	-0.109313	0.0324818	0.000858036
Adipose_Subcutaneous	rs12891224	SAV1	ENSG00000151748	G	T	GTEx tissue version 7	0.272361	0.0392277	0.00578076	1.15e-11	NA	-0.121662	0.0362382	0.000882656
Adipose_Subcutaneous	rs2848626	SLC43A1	ENSG00000149150	T	C	GTEx tissue version 7	0.77563	-0.117558	0.0114022	6.34e-25	NA	0.114066	0.03401	0.000893099
Adipose_Subcutaneous	rs2790176	IPMK	ENSG00000151151	G	A	GTEx tissue version 7	0.210745	0.0551478	0.00843499	6.24e-11	NA	-0.114189	0.0342744	0.000965123
Adipose_Subcutaneous	rs78095440	ERGIC3	ENSG00000125991	G	A	GTEx tissue version 7	0.127088	0.0629947	0.00719709	2.08e-18	NA	-0.114285	0.0343183	0.000970091
Adipose_Subcutaneous	rs1075645	ZFP41	ENSG00000181638	G	A	GTEx tissue version 7	0.465652	-0.0723559	0.00853564	2.31e-17	NA	0.142122	0.0427061	0.000977656
Adipose_Subcutaneous	rs35331152	OTUD6B-AS1	ENSG00000253738	A	G	GTEx tissue version 7	0.0727067	-0.0604081	0.00932069	9.11e-11	NA	0.229781	0.0695026	0.0010543
Adipose_Subcutaneous	rs35745506	DACT1	ENSG00000165617	A	G	GTEx tissue version 7	0.563544	0.0691657	0.0125276	3.37e-08	NA	-0.100797	0.0305876	0.00109394
Adipose_Subcutaneous	rs35176381	DBNDD1	ENSG00000003249	A	G	GTEx tissue version 7	0.639126	0.0585882	0.00932	3.25e-10	NA	-0.170339	0.0516956	0.0010952
Adipose_Subcutaneous	rs6745883	RAB17	ENSG00000124839	C	T	GTEx tissue version 7	0.207888	0.38922	0.0293577	3.95e-35	NA	-0.17366	0.0528282	0.00112482
Adipose_Subcutaneous	rs2447924	CARHSP1	ENSG00000153048	C	A	GTEx tissue version 7	0.531629	-0.0803578	0.00926848	4.32e-18	NA	0.150234	0.0457105	0.00112724
Adipose_Subcutaneous	rs12132521	CMPK1	ENSG00000162368	T	C	GTEx tissue version 7	0.313325	-0.0332368	0.00606307	4.21e-08	NA	0.0799012	0.0243531	0.0011495
Adipose_Subcutaneous	rs146276771	FAM136A	ENSG00000035141	A	G	GTEx tissue version 7	0.0278241	-0.14684	0.0232032	2.48e-10	NA	0.468716	0.142905	0.00115354
Adipose_Subcutaneous	rs72698591	TECPR2	ENSG00000196663	A	G	GTEx tissue version 7	0.31192	0.0384485	0.00492866	6.14e-15	NA	-0.119514	0.0364618	0.001162
Adipose_Subcutaneous	rs4803246	SUPT5H	ENSG00000196235	C	T	GTEx tissue version 7	0.534086	-0.0510258	0.00454725	3.21e-29	NA	0.0796782	0.0244058	0.00121508
Adipose_Subcutaneous	rs25415	ARSB	ENSG00000113273	G	T	GTEx tissue version 7	0.426801	-0.126486	0.00679	1.9e-77	NA	0.127786	0.0391613	0.00122197
Adipose_Subcutaneous	rs162981	TFB1M	ENSG00000029639	C	A	GTEx tissue version 7	0.604509	-0.0871472	0.00698935	1.11e-35	NA	0.166971	0.0512031	0.00123078
Adipose_Subcutaneous	rs1631848	MED16	ENSG00000175221	C	T	GTEx tissue version 7	0.294497	-0.0531529	0.00737207	5.59e-13	NA	0.145543	0.0448651	0.00130388
Adipose_Subcutaneous	rs7166578	HERC2P10	ENSG00000259845	A	C	GTEx tissue version 7	0.147731	-0.391975	0.0439648	4.85e-19	NA	0.317882	0.0987602	0.00142048
Adipose_Subcutaneous	rs6565648	SGSH	ENSG00000181523	T	C	GTEx tissue version 7	0.358249	-0.0442918	0.00811402	4.8e-08	NA	0.105206	0.0327156	0.00143468
Adipose_Subcutaneous	rs6125700	B4GALT5	ENSG00000158470	C	T	GTEx tissue version 7	0.153481	0.0721601	0.00789893	6.51e-20	NA	-0.158342	0.0492577	0.00144056
Adipose_Subcutaneous	rs7620790	ZNF148	ENSG00000163848	A	G	GTEx tissue version 7	0.770173	-0.0309193	0.005017	7.14e-10	NA	0.10208	0.031934	0.00153039
Adipose_Subcutaneous	rs12764297	LINC00843	ENSG00000178440	G	A	GTEx tissue version 7	0.317788	0.123573	0.0196521	7.77e-10	NA	-0.212752	0.066792	0.0015894
Adipose_Subcutaneous	rs9646635	ZNF667-AS1	ENSG00000166770	C	T	GTEx tissue version 7	0.247453	-0.168858	0.00834937	6.02e-91	NA	0.192107	0.0606325	0.00168183
Adipose_Subcutaneous	rs59526608	SNTG2	ENSG00000172554	T	G	GTEx tissue version 7	0.260763	0.380812	0.0429592	1.94e-17	NA	-0.162772	0.0514137	0.00169567
Adipose_Subcutaneous	rs4953592	STON1	ENSG00000243244	G	A	GTEx tissue version 7	0.141799	0.321798	0.0237099	5.84e-42	NA	-0.166328	0.0529946	0.00185673
Adipose_Subcutaneous	rs12019638	RASA3	ENSG00000185989	G	A	GTEx tissue version 7	0.193831	-0.0816011	0.00792878	7.68e-25	NA	0.178933	0.0576924	0.00209786
Adipose_Subcutaneous	rs4588582	ARSI	ENSG00000183876	C	T	GTEx tissue version 7	0.399739	-0.122866	0.0199123	6.81e-10	NA	0.148265	0.0478682	0.00212657
Adipose_Subcutaneous	rs4808979	GMIP	ENSG00000089639	G	A	GTEx tissue version 7	0.218483	0.0679034	0.0115351	3.94e-09	NA	-0.0857557	0.0276969	0.00213452
Adipose_Subcutaneous	rs569511	PKD2L1	ENSG00000107593	T	C	GTEx tissue version 7	0.131127	0.4021	0.0280175	1.04e-46	NA	-0.259554	0.0845183	0.00231773
Adipose_Subcutaneous	rs12912913	AEN	ENSG00000181026	T	C	GTEx tissue version 7	0.279372	-0.104001	0.012602	1.55e-16	NA	0.132127	0.0433492	0.00249724
Adipose_Subcutaneous	rs74791540	C7orf50	ENSG00000146540	A	C	GTEx tissue version 7	0.0945934	0.183916	0.0136729	3.03e-41	NA	-0.147708	0.0484769	0.00250512
Adipose_Subcutaneous	rs6743376	PSD4	ENSG00000125637	A	C	GTEx tissue version 7	0.645838	-0.094978	0.0105926	3.06e-19	NA	0.0959061	0.0314759	0.00250524
Adipose_Subcutaneous	rs17045435	GPR75	ENSG00000119737	G	A	GTEx tissue version 7	0.0787747	0.141057	0.0218065	9.89e-11	NA	-0.247576	0.0813108	0.00252278
Adipose_Subcutaneous	rs67818657	NUPR2	ENSG00000185290	G	A	GTEx tissue version 7	0.184353	0.346284	0.0607484	3.28e-08	NA	-0.232067	0.0762937	0.0025478
Adipose_Subcutaneous	rs2936818	POMGNT2	ENSG00000144647	A	G	GTEx tissue version 7	0.466056	0.0925231	0.00703333	1.59e-39	NA	-0.112544	0.0371044	0.00261929
Adipose_Subcutaneous	rs6691738	TNFSF18	ENSG00000120337	G	T	GTEx tissue version 7	0.304791	0.491144	0.0323235	3.35e-42	NA	-0.223458	0.0740467	0.00275189
Adipose_Subcutaneous	rs28493751	PITPNM3	ENSG00000091622	A	G	GTEx tissue version 7	0.0949955	0.0999275	0.0118058	2.58e-17	NA	-0.233357	0.0778142	0.00292341
Adipose_Subcutaneous	rs7219046	SLC26A11	ENSG00000181045	T	C	GTEx tissue version 7	0.329404	0.0459403	0.00822045	2.29e-08	NA	-0.0962804	0.0321361	0.00295034
Adipose_Subcutaneous	rs210621	GOPC	ENSG00000047932	A	G	GTEx tissue version 7	0.705014	-0.0493754	0.00500564	5.97e-23	NA	0.110767	0.0371589	0.00309569
Adipose_Subcutaneous	rs2905435	GATAD2A	ENSG00000167491	A	G	GTEx tissue version 7	0.655652	0.0618103	0.00549066	2.13e-29	NA	-0.0704913	0.0236692	0.00312258
Adipose_Subcutaneous	rs10770702	SLCO1C1	ENSG00000139155	G	T	GTEx tissue version 7	0.580924	0.105874	0.0169002	3.74e-10	NA	-0.123615	0.0416057	0.00319344
Adipose_Subcutaneous	rs148287687	B3GNT4	ENSG00000176383	A	G	GTEx tissue version 7	0.0284267	0.181977	0.0309408	4.07e-09	NA	-0.611937	0.207167	0.00337254
Adipose_Subcutaneous	rs10902480	PUS1	ENSG00000177192	T	G	GTEx tissue version 7	0.825673	-0.0534408	0.0085438	3.98e-10	NA	0.108939	0.0369559	0.00343721
Adipose_Subcutaneous	rs58740162	CHMP3	ENSG00000115561	A	G	GTEx tissue version 7	0.166452	-0.0452274	0.00825602	4.3e-08	NA	0.120435	0.0410304	0.00357538
Adipose_Subcutaneous	rs1264228	OPA3	ENSG00000125741	T	G	GTEx tissue version 7	0.634625	-0.0485293	0.0066768	3.64e-13	NA	0.0806579	0.0274864	0.00358427
Adipose_Subcutaneous	rs4715607	COL21A1	ENSG00000124749	A	G	GTEx tissue version 7	0.487233	0.0766216	0.0129883	3.65e-09	NA	-0.106634	0.0364048	0.00364488
Adipose_Subcutaneous	rs60638712	MRPS18C	ENSG00000163319	G	A	GTEx tissue version 7	0.0869102	-0.0706083	0.0129343	4.79e-08	NA	0.158281	0.0542191	0.00375885
Adipose_Subcutaneous	rs7218642	RHBDL3	ENSG00000141314	T	C	GTEx tissue version 7	0.250136	-0.102794	0.010603	3.17e-22	NA	0.196112	0.0673996	0.0038729
Adipose_Subcutaneous	rs935394	DBI	ENSG00000155368	C	A	GTEx tissue version 7	0.218606	0.0989235	0.0124978	2.47e-15	NA	-0.103086	0.0354455	0.00388965
Adipose_Subcutaneous	rs11697370	STAU1	ENSG00000124214	T	C	GTEx tissue version 7	0.371232	0.0303929	0.00391144	7.83e-15	NA	-0.0756338	0.0260778	0.00398753
Adipose_Subcutaneous	rs4934433	FAS	ENSG00000026103	A	C	GTEx tissue version 7	0.718533	-0.148758	0.0213152	2.97e-12	NA	0.124948	0.0434395	0.00429442
Adipose_Subcutaneous	rs10096891	VPS37A	ENSG00000155975	G	A	GTEx tissue version 7	0.1208	-0.0567676	0.0063132	2.43e-19	NA	0.0949358	0.0332138	0.00453991
Adipose_Subcutaneous	rs16906252	EBF3	ENSG00000108001	T	C	GTEx tissue version 7	0.0619857	-0.468957	0.0363908	5.35e-38	NA	0.168714	0.0590503	0.00455654
Adipose_Subcutaneous	rs4242004	IGFBP7	ENSG00000163453	A	C	GTEx tissue version 7	0.651558	0.248087	0.0140534	9.61e-70	NA	-0.0654309	0.0229121	0.00457606
Adipose_Subcutaneous	rs11865804	IL34	ENSG00000157368	T	C	GTEx tissue version 7	0.352123	-0.0791469	0.0131965	2e-09	NA	0.0834538	0.0292723	0.00464385
Adipose_Subcutaneous	rs2945253	FAM86B3P	ENSG00000173295	C	T	GTEx tissue version 7	0.495309	-0.604386	0.0280436	5.11e-103	NA	0.153026	0.0539122	0.00482523
Adipose_Subcutaneous	rs10938179	SLC30A9	ENSG00000014824	C	T	GTEx tissue version 7	0.74309	-0.0488673	0.00587815	9.3e-17	NA	0.113685	0.0401589	0.00493766
Adipose_Subcutaneous	rs4912874	FGF1	ENSG00000113578	C	T	GTEx tissue version 7	0.280407	0.0933033	0.0142976	6.76e-11	NA	-0.104708	0.0370439	0.00500264
Adipose_Subcutaneous	rs76990668	PTPRH	ENSG00000080031	C	T	GTEx tissue version 7	0.0648208	-0.336926	0.041886	8.7e-16	NA	0.225944	0.0802125	0.00515349
Adipose_Subcutaneous	rs173500	AC244517.1	ENSG00000272108	C	T	GTEx tissue version 7	0.180185	0.208345	0.0247573	3.91e-17	NA	-0.238172	0.0850251	0.0054032
Adipose_Subcutaneous	rs2295135	PTPN21	ENSG00000070778	G	T	GTEx tissue version 7	0.264104	0.0657383	0.00756515	3.64e-18	NA	-0.101237	0.0364147	0.00575766
Adipose_Subcutaneous	rs731720	PAQR4	ENSG00000162073	C	T	GTEx tissue version 7	0.38618	0.0758863	0.0101976	9.95e-14	NA	-0.111306	0.0400907	0.00582304
Adipose_Subcutaneous	rs62069929	TRPV1	ENSG00000196689	C	T	GTEx tissue version 7	0.244486	0.0942739	0.010424	1.51e-19	NA	-0.121473	0.0439002	0.00598817
Adipose_Subcutaneous	rs10512201	SYK	ENSG00000165025	A	C	GTEx tissue version 7	0.196478	0.0898759	0.0150221	2.19e-09	NA	-0.0628299	0.022758	0.006101
Adipose_Subcutaneous	rs3821867	AC012467.2	ENSG00000271976	A	G	GTEx tissue version 7	0.433232	-0.0800105	0.0075135	1.76e-26	NA	0.121013	0.0442129	0.00654795
Adipose_Subcutaneous	rs4728353	TMEM140	ENSG00000146859	C	T	GTEx tissue version 7	0.285904	-0.0742145	0.0130659	1.35e-08	NA	0.0886629	0.0324402	0.00662483
Adipose_Subcutaneous	rs174373	TRAF3IP2	ENSG00000056972	C	T	GTEx tissue version 7	0.781492	-0.0636327	0.00981128	8.83e-11	NA	0.117423	0.0430951	0.00679144
Adipose_Subcutaneous	rs6558167	AC037459.3	ENSG00000253200	C	T	GTEx tissue version 7	0.369962	-0.11652	0.0133042	1.99e-18	NA	0.100136	0.036991	0.00715529
Adipose_Subcutaneous	rs7690188	SPARCL1	ENSG00000152583	T	C	GTEx tissue version 7	0.123533	-0.0629826	0.0104489	1.66e-09	NA	0.120155	0.044698	0.00756306
Adipose_Subcutaneous	rs4147787	ACTL6A	ENSG00000136518	C	T	GTEx tissue version 7	0.0843879	0.106998	0.0140808	2.99e-14	NA	-0.142683	0.0536404	0.00821005
Adipose_Subcutaneous	rs3746395	NPEPL1	ENSG00000215440	A	C	GTEx tissue version 7	0.404111	0.073423	0.0103148	1.09e-12	NA	-0.080463	0.0303754	0.0084774
Adipose_Subcutaneous	rs1060525	SNX17	ENSG00000115234	G	A	GTEx tissue version 7	0.37536	0.0630155	0.0056448	6.15e-29	NA	-0.0741584	0.0281749	0.00890053
Adipose_Subcutaneous	rs75046124	GRID2IP	ENSG00000215045	T	C	GTEx tissue version 7	0.0656911	0.376158	0.0311006	1.12e-33	NA	-0.391042	0.148788	0.00900063
Adipose_Subcutaneous	rs7282122	RRP1B	ENSG00000160208	A	G	GTEx tissue version 7	0.607367	-0.0333049	0.00501939	3.24e-11	NA	0.0932975	0.0356267	0.00924792
Adipose_Subcutaneous	rs2221593	BATF3	ENSG00000123685	T	C	GTEx tissue version 7	0.143865	0.278904	0.0187285	3.72e-50	NA	-0.132722	0.0507529	0.00934605
Adipose_Subcutaneous	rs13031513	POLR2D	ENSG00000144231	T	G	GTEx tissue version 7	0.411094	-0.0717005	0.00551551	1.23e-38	NA	0.102301	0.0391944	0.00948048
Adipose_Subcutaneous	rs10842453	LRMP	ENSG00000118308	T	G	GTEx tissue version 7	0.537694	-0.0704138	0.0107876	6.7e-11	NA	0.102109	0.0391456	0.00952481
Adipose_Subcutaneous	rs4948727	AL450326.1	ENSG00000230555	T	C	GTEx tissue version 7	0.88	0.421988	0.0186469	2.17e-113	NA	-0.194263	0.0749813	0.0100159
Adipose_Subcutaneous	rs6975733	GNA12	ENSG00000146535	T	C	GTEx tissue version 7	0.207699	0.0709317	0.0113587	4.25e-10	NA	-0.118884	0.0462612	0.01063
Adipose_Subcutaneous	rs8079731	HIGD1B	ENSG00000131097	G	A	GTEx tissue version 7	0.470603	0.105585	0.0149543	1.66e-12	NA	-0.142482	0.0555232	0.0107407
Adipose_Subcutaneous	rs36053285	LINS1	ENSG00000140471	C	T	GTEx tissue version 7	0.423971	-0.0636669	0.00606649	9.12e-26	NA	0.124937	0.0487755	0.0108841
Adipose_Subcutaneous	rs9442234	FAM131C	ENSG00000185519	C	T	GTEx tissue version 7	0.510484	0.170984	0.0129317	6.54e-40	NA	-0.12802	0.0501096	0.0110905
Adipose_Subcutaneous	rs10436922	AL590094.1	ENSG00000233593	A	G	GTEx tissue version 7	0.159294	-0.0977183	0.0125726	7.71e-15	NA	0.165875	0.065065	0.0112609
Adipose_Subcutaneous	rs2708717	ZNF813	ENSG00000198346	T	C	GTEx tissue version 7	0.337774	0.114935	0.0143	9.17e-16	NA	-0.126925	0.0498872	0.0114244
Adipose_Subcutaneous	rs13418865	PKDCC	ENSG00000162878	T	C	GTEx tissue version 7	0.162632	-0.0891999	0.0120854	1.57e-13	NA	0.127704	0.0508068	0.0124469
Adipose_Subcutaneous	rs6058094	GGT7	ENSG00000131067	T	C	GTEx tissue version 7	0.464579	-0.0415186	0.0063577	6.56e-11	NA	0.0812498	0.032422	0.0127095
Adipose_Subcutaneous	rs56354828	MPP6	ENSG00000105926	G	A	GTEx tissue version 7	0.0377656	0.129015	0.0170334	3.61e-14	NA	-0.342857	0.137153	0.0129295
Adipose_Subcutaneous	rs4669765	LPIN1	ENSG00000134324	T	G	GTEx tissue version 7	0.647962	0.0399697	0.00728524	4.1e-08	NA	-0.0803496	0.0322608	0.0132617
Adipose_Subcutaneous	rs860891	CDIP1	ENSG00000089486	T	C	GTEx tissue version 7	0.263576	0.0667648	0.00618885	3.93e-27	NA	-0.114611	0.0460593	0.0133457
Adipose_Subcutaneous	rs12374570	POLR3G	ENSG00000113356	G	A	GTEx tissue version 7	0.154032	0.0748794	0.0107513	3.29e-12	NA	-0.176238	0.0710168	0.0135941
Adipose_Subcutaneous	rs308995	PCNX4	ENSG00000126773	G	A	GTEx tissue version 7	0.132862	-0.0752828	0.00675384	7.44e-29	NA	0.0977564	0.0394858	0.0138166
Adipose_Subcutaneous	rs7599453	TPRKB	ENSG00000144034	G	T	GTEx tissue version 7	0.65651	-0.0402483	0.00602908	2.46e-11	NA	0.10233	0.0414136	0.0140006
Adipose_Subcutaneous	rs6956980	STEAP1	ENSG00000164647	C	T	GTEx tissue version 7	0.55557	-0.180083	0.0186291	4.17e-22	NA	0.0747409	0.030295	0.0141476
Adipose_Subcutaneous	rs160702	WRNIP1	ENSG00000124535	A	G	GTEx tissue version 7	0.250092	-0.0370586	0.00580128	1.68e-10	NA	0.09923	0.0402446	0.0142032
Adipose_Subcutaneous	rs893805	TRIM2	ENSG00000109654	A	G	GTEx tissue version 7	0.483401	-0.0355093	0.00545923	7.8e-11	NA	0.0933934	0.0378864	0.014226
Adipose_Subcutaneous	rs591463	ALKBH8	ENSG00000137760	C	A	GTEx tissue version 7	0.671016	0.055445	0.00735309	4.69e-14	NA	-0.0997824	0.0404809	0.0142324
Adipose_Subcutaneous	rs34452993	ANKRD26	ENSG00000107890	C	T	GTEx tissue version 7	0.0807745	0.102366	0.0136256	5.79e-14	NA	-0.162224	0.0658169	0.0142382
Adipose_Subcutaneous	rs28408662	GABPB1	ENSG00000104064	T	C	GTEx tissue version 7	0.551652	0.0508524	0.00669063	2.95e-14	NA	-0.0871464	0.0355752	0.014839
Adipose_Subcutaneous	rs12677733	ADRA1A	ENSG00000120907	A	G	GTEx tissue version 7	0.0946476	-0.136354	0.020911	7e-11	NA	0.170657	0.0697637	0.0149781
Adipose_Subcutaneous	rs1115163	NBL1	ENSG00000158747	G	A	GTEx tissue version 7	0.465726	0.0579298	0.00930396	4.77e-10	NA	-0.0859616	0.0354523	0.0158774
Adipose_Subcutaneous	rs579111	SPEF1	ENSG00000101222	C	T	GTEx tissue version 7	0.633699	-0.116107	0.0119986	3.79e-22	NA	0.167488	0.0690965	0.0159093
Adipose_Subcutaneous	rs360063	TMEM63A	ENSG00000196187	G	A	GTEx tissue version 7	0.608376	-0.0880987	0.0144534	1.09e-09	NA	0.0754084	0.0311673	0.0161037
Adipose_Subcutaneous	rs2885805	CD53	ENSG00000143119	A	C	GTEx tissue version 7	0.285926	0.251837	0.0162336	2.82e-54	NA	-0.0451827	0.0186917	0.0161999
Adipose_Subcutaneous	rs10769055	CD82	ENSG00000085117	G	A	GTEx tissue version 7	0.303449	-0.0807669	0.0145132	2.62e-08	NA	0.144068	0.0598376	0.0166243
Adipose_Subcutaneous	rs12912071	RNF111	ENSG00000157450	A	G	GTEx tissue version 7	0.343813	-0.0317968	0.00535185	2.83e-09	NA	0.0740445	0.0307694	0.0166792
Adipose_Subcutaneous	rs4782889	NECAB2	ENSG00000103154	C	T	GTEx tissue version 7	0.492123	0.0753278	0.0129938	6.74e-09	NA	-0.136199	0.0566891	0.0168534
Adipose_Subcutaneous	rs1439130	WDR63	ENSG00000162643	C	A	GTEx tissue version 7	0.499953	0.190464	0.0268966	5.7e-12	NA	-0.149233	0.0623191	0.0172143
Adipose_Subcutaneous	rs7097656	TSPAN14	ENSG00000108219	C	T	GTEx tissue version 7	0.792248	0.0687875	0.00670161	1.02e-24	NA	-0.0856479	0.0358713	0.0175404
Adipose_Subcutaneous	rs707303	ZNF611	ENSG00000213020	G	T	GTEx tissue version 7	0.645341	-0.0510385	0.00659407	9.94e-15	NA	0.115884	0.0489952	0.0186195
Adipose_Subcutaneous	rs13059788	ARHGEF26-AS1	ENSG00000243069	C	T	GTEx tissue version 7	0.242187	0.112608	0.0116522	4.28e-22	NA	-0.160902	0.0685349	0.0195003
Adipose_Subcutaneous	rs2102862	ACSL1	ENSG00000151726	A	G	GTEx tissue version 7	0.264293	-0.0718723	0.01126	1.74e-10	NA	0.0513356	0.0219855	0.0201665
Adipose_Subcutaneous	rs2055983	UMPS	ENSG00000114491	G	A	GTEx tissue version 7	0.190437	0.0700731	0.00793279	1.02e-18	NA	-0.0893777	0.0385413	0.0210279
Adipose_Subcutaneous	rs35886508	UNC79	ENSG00000133958	A	G	GTEx tissue version 7	0.198279	0.0498432	0.00724371	5.95e-12	NA	-0.180314	0.0777726	0.021057
Adipose_Subcutaneous	rs521538	ABCA4	ENSG00000198691	G	A	GTEx tissue version 7	0.759787	-0.258103	0.0297793	8.61e-17	NA	0.16159	0.0697819	0.0212134
Adipose_Subcutaneous	rs77746574	APTX	ENSG00000137074	A	G	GTEx tissue version 7	0.115711	0.0450255	0.00792711	1.35e-08	NA	-0.18053	0.0781177	0.0214725
Adipose_Subcutaneous	rs8058883	MRPL28	ENSG00000086504	T	C	GTEx tissue version 7	0.551171	-0.0572335	0.00513292	7.14e-29	NA	0.0610888	0.026453	0.0215654
Adipose_Subcutaneous	rs34880771	MFGE8	ENSG00000140545	C	T	GTEx tissue version 7	0.316306	0.104533	0.0115404	1.33e-19	NA	-0.0735477	0.0319469	0.0219703
Adipose_Subcutaneous	rs6441324	KPNA4	ENSG00000186432	A	G	GTEx tissue version 7	0.539151	-0.0310615	0.00407778	2.59e-14	NA	0.0457546	0.0200373	0.0230617
Adipose_Subcutaneous	rs76134575	GNB5	ENSG00000069966	G	A	GTEx tissue version 7	0.0860458	0.0875048	0.01134	1.2e-14	NA	-0.186052	0.0815319	0.0231526
Adipose_Subcutaneous	rs6740224	STAM2	ENSG00000115145	C	A	GTEx tissue version 7	0.28871	-0.0449278	0.0057047	3.39e-15	NA	0.0841337	0.0368943	0.0232454
Adipose_Subcutaneous	rs13142756	ABRAXAS1	ENSG00000163322	G	T	GTEx tissue version 7	0.501211	0.17138	0.00828724	5.25e-95	NA	-0.0713491	0.0313426	0.0234849
Adipose_Subcutaneous	rs56015123	TRPM7	ENSG00000092439	A	G	GTEx tissue version 7	0.403777	0.0320306	0.00478401	2.15e-11	NA	-0.0758292	0.0334868	0.0242195
Adipose_Subcutaneous	rs11593659	TMEM26	ENSG00000196932	A	C	GTEx tissue version 7	0.216108	0.303586	0.028471	9.22e-24	NA	-0.138284	0.0619986	0.0264153
Adipose_Subcutaneous	rs820870	HEXB	ENSG00000049860	T	C	GTEx tissue version 7	0.567048	-0.05436	0.00543506	1.5e-23	NA	0.0611579	0.0274985	0.0268471
Adipose_Subcutaneous	rs10197626	ASAP2	ENSG00000151693	C	T	GTEx tissue version 7	0.373485	-0.0660884	0.00878506	5.36e-14	NA	0.0784518	0.0352943	0.0269329
Adipose_Subcutaneous	rs4905125	ASB2	ENSG00000100628	T	C	GTEx tissue version 7	0.780262	0.16612	0.0168395	5.91e-23	NA	-0.068609	0.0309281	0.0272377
Adipose_Subcutaneous	rs1243124	PPP4R4	ENSG00000119698	C	A	GTEx tissue version 7	0.825515	0.105843	0.0128157	1.47e-16	NA	-0.163087	0.0735985	0.0274064
Adipose_Subcutaneous	rs6660211	GGPS1	ENSG00000152904	A	G	GTEx tissue version 7	0.496415	-0.0340035	0.00470314	4.83e-13	NA	0.0750604	0.0338897	0.0274792
Adipose_Subcutaneous	rs2540626	DGCR9	ENSG00000273032	C	T	GTEx tissue version 7	0.346708	0.180033	0.0137448	3.37e-39	NA	-0.149923	0.0679437	0.0280584
Adipose_Subcutaneous	rs10773921	OGFOD2	ENSG00000111325	T	C	GTEx tissue version 7	0.684554	0.227854	0.0217404	1.06e-25	NA	-0.0830297	0.0376382	0.0280991
Adipose_Subcutaneous	rs4892190	CYB5A	ENSG00000166347	A	G	GTEx tissue version 7	0.167659	0.189568	0.0105967	1.43e-71	NA	-0.0731374	0.0331577	0.0281169
Adipose_Subcutaneous	rs1289748	IFT57	ENSG00000114446	A	G	GTEx tissue version 7	0.868839	-0.0841496	0.00921818	6.94e-20	NA	0.0973124	0.0441358	0.0281809
Adipose_Subcutaneous	rs28441502	LAP3	ENSG00000002549	A	G	GTEx tissue version 7	0.657585	-0.09416	0.01054	4.12e-19	NA	0.0902845	0.0410672	0.0286365
Adipose_Subcutaneous	rs8037112	GREM1	ENSG00000166923	G	A	GTEx tissue version 7	0.61872	0.283585	0.0221214	1.28e-37	NA	-0.104453	0.0476137	0.0289769
Adipose_Subcutaneous	rs2294487	AL031282.1	ENSG00000227775	A	G	GTEx tissue version 7	0.40151	0.194285	0.0237686	2.98e-16	NA	-0.127643	0.0586628	0.0303001
Adipose_Subcutaneous	rs1552842	SLC26A10	ENSG00000135502	G	A	GTEx tissue version 7	0.572612	-0.12817	0.016524	8.73e-15	NA	0.0548881	0.0252902	0.030722
Adipose_Subcutaneous	rs17037232	FAM198B	ENSG00000164125	T	C	GTEx tissue version 7	0.121524	-0.198406	0.0173836	3.58e-30	NA	0.138322	0.063768	0.030813
Adipose_Subcutaneous	rs9427104	ADAR	ENSG00000160710	T	C	GTEx tissue version 7	0.48112	0.0282866	0.00424512	2.68e-11	NA	-0.0718479	0.033223	0.0313174
Adipose_Subcutaneous	rs1563387	COL14A1	ENSG00000187955	T	G	GTEx tissue version 7	0.388183	-0.147198	0.0268187	4.05e-08	NA	0.058046	0.0269732	0.0321509
Adipose_Subcutaneous	rs73620883	SPOUT1	ENSG00000198917	A	G	GTEx tissue version 7	0.123498	0.0556289	0.0100481	3.09e-08	NA	-0.1032	0.0480348	0.0324335
Adipose_Subcutaneous	rs12433120	TMED8	ENSG00000100580	G	T	GTEx tissue version 7	0.260348	-0.0438024	0.00531934	1.8e-16	NA	0.105818	0.049345	0.0327544
Adipose_Subcutaneous	rs75718282	ALG1L9P	ENSG00000248671	T	C	GTEx tissue version 7	0.0351997	-0.322944	0.0322847	1.48e-23	NA	0.568038	0.265496	0.0331533
Adipose_Subcutaneous	rs10417686	MFSD12	ENSG00000161091	C	T	GTEx tissue version 7	0.159149	-0.0405618	0.00714927	1.4e-08	NA	0.0885555	0.0415116	0.0336676
Adipose_Subcutaneous	rs307739	DENND3	ENSG00000105339	A	G	GTEx tissue version 7	0.504072	-0.039206	0.00716943	4.54e-08	NA	0.0530636	0.0249352	0.0341012
Adipose_Subcutaneous	rs9881048	BCHE	ENSG00000114200	C	A	GTEx tissue version 7	0.795378	-0.170956	0.0175344	1.85e-22	NA	0.125863	0.0592282	0.0343528
Adipose_Subcutaneous	rs10041262	SLF1	ENSG00000133302	G	A	GTEx tissue version 7	0.259564	0.0742077	0.00814912	8.53e-20	NA	-0.111361	0.0529266	0.0361583
Adipose_Subcutaneous	rs55667375	PRSS36	ENSG00000178226	T	C	GTEx tissue version 7	0.297747	0.250696	0.0202068	1.96e-31	NA	-0.0724096	0.0344388	0.0362902
Adipose_Subcutaneous	rs4807780	TINCR	ENSG00000223573	C	T	GTEx tissue version 7	0.65941	-0.138648	0.0175811	3.12e-15	NA	0.123389	0.0587652	0.0365433
Adipose_Subcutaneous	rs2869511	EPHB2	ENSG00000133216	T	C	GTEx tissue version 7	0.711666	0.0547623	0.00717124	2.23e-14	NA	-0.0797616	0.0380474	0.036839
Adipose_Subcutaneous	rs61776497	MFN2	ENSG00000116688	G	T	GTEx tissue version 7	0.368959	0.0252298	0.00406954	5.66e-10	NA	-0.0620042	0.0296874	0.0375416
Adipose_Subcutaneous	rs7928842	FAM180B	ENSG00000196666	C	T	GTEx tissue version 7	0.42891	0.425617	0.063771	1.53e-10	NA	-0.0719494	0.0344623	0.0376138
Adipose_Subcutaneous	rs12539512	AC073349.1	ENSG00000189316	T	C	GTEx tissue version 7	0.0830026	0.344038	0.0503834	8.59e-12	NA	-0.246507	0.118167	0.0377664
Adipose_Subcutaneous	rs710184	KCTD17	ENSG00000100379	G	A	GTEx tissue version 7	0.859199	0.0638929	0.00775627	1.76e-16	NA	-0.0861294	0.0414072	0.0383206
Adipose_Subcutaneous	rs4806656	HSPBP1	ENSG00000133265	G	A	GTEx tissue version 7	0.487169	0.0380301	0.00592583	1.38e-10	NA	-0.048173	0.023166	0.0383754
Adipose_Subcutaneous	rs35352112	TPPP	ENSG00000171368	A	G	GTEx tissue version 7	0.185957	0.055254	0.00978278	1.62e-08	NA	-0.122149	0.0590477	0.0393874
Adipose_Subcutaneous	rs9318302	SPATA13	ENSG00000182957	T	C	GTEx tissue version 7	0.430764	0.0600918	0.00979425	8.49e-10	NA	-0.0917585	0.0444043	0.0395968
Adipose_Subcutaneous	rs55940349	TSPAN18	ENSG00000157570	G	T	GTEx tissue version 7	0.34873	-0.105819	0.0193875	4.81e-08	NA	0.0677202	0.0327985	0.0397588
Adipose_Subcutaneous	rs7162356	GLCE	ENSG00000138604	C	A	GTEx tissue version 7	0.637909	0.0601346	0.00733157	2.36e-16	NA	-0.0818853	0.0396877	0.0399012
Adipose_Subcutaneous	rs6465630	ASNS	ENSG00000070669	G	A	GTEx tissue version 7	0.314077	-0.066382	0.00741218	3.37e-19	NA	0.110797	0.0538107	0.0403074
Adipose_Subcutaneous	rs74593089	RASGEF1B	ENSG00000138670	C	A	GTEx tissue version 7	0.101709	0.117104	0.0178014	4.76e-11	NA	-0.148768	0.0724254	0.0407842
Adipose_Subcutaneous	rs3468	AL590235.1	ENSG00000261643	A	G	GTEx tissue version 7	0.339665	-0.156136	0.0126811	7.75e-35	NA	0.11888	0.0579094	0.0409045
Adipose_Subcutaneous	rs35412246	DCAF17	ENSG00000115827	T	G	GTEx tissue version 7	0.0641767	-0.0816159	0.0109613	9.63e-14	NA	0.164206	0.0800713	0.0411104
Adipose_Subcutaneous	rs2918338	ZFP14	ENSG00000142065	C	T	GTEx tissue version 7	0.447235	-0.046458	0.00562143	1.4e-16	NA	0.0660062	0.0322729	0.0416527
Adipose_Subcutaneous	rs10927798	CELA2B	ENSG00000215704	C	T	GTEx tissue version 7	0.530086	-0.130315	0.0139215	7.92e-21	NA	0.150821	0.0738503	0.0419503
Adipose_Subcutaneous	rs3796832	SLC2A9	ENSG00000109667	T	C	GTEx tissue version 7	0.540592	-0.133876	0.0214978	1.11e-09	NA	0.0897943	0.0439842	0.042025
Adipose_Subcutaneous	rs4679900	KRT8P12	ENSG00000229320	T	C	GTEx tissue version 7	0.540395	-0.0531865	0.00951713	2.29e-08	NA	0.0853093	0.0418181	0.0421755
Adipose_Subcutaneous	rs7025914	TYRP1	ENSG00000107165	T	C	GTEx tissue version 7	0.627182	0.327057	0.028987	1.59e-29	NA	-0.122818	0.0602528	0.0423398
Adipose_Subcutaneous	rs506082	DDAH1	ENSG00000153904	C	A	GTEx tissue version 7	0.622443	-0.0374074	0.00645362	6.78e-09	NA	0.0797052	0.0391956	0.0428295
Adipose_Subcutaneous	rs832187	THOC7	ENSG00000163634	T	C	GTEx tissue version 7	0.622932	0.0524882	0.00556157	3.81e-21	NA	-0.0754414	0.037126	0.042981
Adipose_Subcutaneous	rs10133948	MEG8	ENSG00000225746	G	A	GTEx tissue version 7	0.294435	-0.0718561	0.0110927	9.31e-11	NA	0.120896	0.0596062	0.0433685
Adipose_Subcutaneous	rs117465093	NT5DC3	ENSG00000111696	C	T	GTEx tissue version 7	0.0795336	0.165272	0.0199717	1.28e-16	NA	-0.179079	0.0886806	0.0442876
Adipose_Subcutaneous	rs6906326	LRRC1	ENSG00000137269	G	A	GTEx tissue version 7	0.493544	-0.0980485	0.00959993	1.73e-24	NA	0.0765586	0.0379616	0.0445633
Adipose_Subcutaneous	rs6074148	PSMF1	ENSG00000125818	T	C	GTEx tissue version 7	0.702683	0.0538994	0.00459173	8.1e-32	NA	-0.0822591	0.0408494	0.0448811
Adipose_Subcutaneous	rs10124218	GBGT1	ENSG00000148288	T	C	GTEx tissue version 7	0.2334	-0.112185	0.0135748	1.41e-16	NA	0.0648464	0.0322071	0.0449127
Adipose_Subcutaneous	rs6663736	TPRG1L	ENSG00000158109	C	T	GTEx tissue version 7	0.299089	0.0510387	0.00743887	6.83e-12	NA	-0.061025	0.0304339	0.0457927
Adipose_Subcutaneous	rs2030401	RILPL2	ENSG00000150977	A	G	GTEx tissue version 7	0.363598	-0.0560841	0.00784883	8.96e-13	NA	0.0825998	0.0412422	0.0460473
Adipose_Subcutaneous	rs2410612	INTS10	ENSG00000104613	A	G	GTEx tissue version 7	0.681551	0.0573607	0.00491097	1.61e-31	NA	-0.0724442	0.036191	0.0461638
Adipose_Subcutaneous	rs2453567	MORN1	ENSG00000116151	T	C	GTEx tissue version 7	0.532933	-0.0625091	0.00774074	6.73e-16	NA	0.0814453	0.0407978	0.046752
Adipose_Subcutaneous	rs13288292	AK1	ENSG00000106992	G	A	GTEx tissue version 7	0.708633	-0.0495605	0.00901037	3.79e-08	NA	0.081011	0.0406534	0.0471462
Adipose_Subcutaneous	rs2304824	IDH3A	ENSG00000166411	C	T	GTEx tissue version 7	0.500337	0.045081	0.00749725	1.82e-09	NA	-0.0590584	0.0297156	0.0477295
Adipose_Subcutaneous	rs732197	ERICH1	ENSG00000104714	G	A	GTEx tissue version 7	0.353806	-0.0982958	0.00749328	2.6e-39	NA	0.0850637	0.0428032	0.0477444
Adipose_Subcutaneous	rs710177	YDJC	ENSG00000161179	G	A	GTEx tissue version 7	0.38434	0.0542524	0.00789022	6.16e-12	NA	-0.0667207	0.0338433	0.0495377
Adipose_Subcutaneous	rs1793958	AC024257.3	ENSG00000269514	G	A	GTEx tissue version 7	0.648828	-0.120782	0.0202923	2.65e-09	NA	0.0975075	0.0495027	0.0497358
Adipose_Subcutaneous	rs6564298	CNTNAP4	ENSG00000152910	T	C	GTEx tissue version 7	0.394007	0.0851461	0.00985103	5.46e-18	NA	-0.117656	0.0598007	0.0499977
Adipose_Visceral_Omentum	rs6998397	XKR9	ENSG00000221947	A	G	GTEx tissue version 7	0.505907	-0.201611	0.0185557	1.62e-24	NA	1.07046	0.0397051	2.10409e-77
Adipose_Visceral_Omentum	rs1141221	SLC25A41	ENSG00000181240	T	C	GTEx tissue version 7	0.460235	0.239917	0.0133077	1.17e-72	NA	-0.883771	0.0481952	7.92881e-49
Adipose_Visceral_Omentum	rs823154	PM20D1	ENSG00000162877	T	C	GTEx tissue version 7	0.397537	0.0300492	0.00518916	7.01e-09	NA	-0.914254	0.0543975	1.83967e-43
Adipose_Visceral_Omentum	rs10931936	CASP8	ENSG00000064012	C	T	GTEx tissue version 7	0.740854	-0.44713	0.0128677	1e-200	NA	0.517018	0.0358255	4.15352e-35
Adipose_Visceral_Omentum	rs2532518	MRPL51	ENSG00000111639	T	C	GTEx tissue version 7	0.515415	-0.0374848	0.00617264	1.26e-09	NA	0.347128	0.0320451	7.96905e-23
Adipose_Visceral_Omentum	rs2945253	FAM86B3P	ENSG00000173295	C	T	GTEx tissue version 7	0.495309	-0.604386	0.0280436	5.11e-103	NA	0.566994	0.0541136	1.13425e-21
Adipose_Visceral_Omentum	rs28445596	GBAP1	ENSG00000160766	C	T	GTEx tissue version 7	0.495161	0.121325	0.0105872	2.1e-30	NA	-0.307124	0.0299893	6.55172e-21
Adipose_Visceral_Omentum	rs11084499	ZNF772	ENSG00000197128	G	A	GTEx tissue version 7	0.292473	-0.080809	0.00721736	4.24e-29	NA	0.455028	0.0451003	2.00057e-20
Adipose_Visceral_Omentum	rs11057400	CCDC92	ENSG00000119242	T	C	GTEx tissue version 7	0.323334	-0.042187	0.00720188	4.69e-09	NA	0.380729	0.0408416	5.02495e-18
Adipose_Visceral_Omentum	rs6459698	LINC01006	ENSG00000182648	T	C	GTEx tissue version 7	0.396835	-0.14032	0.00963844	5.17e-48	NA	0.410113	0.0454206	3.92371e-17
Adipose_Visceral_Omentum	rs1324551	FAS	ENSG00000026103	T	C	GTEx tissue version 7	0.500861	0.448352	0.0146483	1e-200	NA	-0.269745	0.0303385	1.02189e-16
Adipose_Visceral_Omentum	rs2477562	CFAP57	ENSG00000243710	A	C	GTEx tissue version 7	0.410253	-0.209732	0.0213269	9.3e-21	NA	0.558717	0.063215	1.47124e-16
Adipose_Visceral_Omentum	rs724037	TOP1MT	ENSG00000184428	G	T	GTEx tissue version 7	0.534402	0.0545112	0.00690355	2.88e-15	NA	-0.302384	0.0385439	1.11266e-13
Adipose_Visceral_Omentum	rs66514313	RAD51C	ENSG00000108384	T	C	GTEx tissue version 7	0.210535	-0.200354	0.00758548	9.78e-154	NA	0.463974	0.0601136	2.5117e-13
Adipose_Visceral_Omentum	rs17821469	SMYD4	ENSG00000186532	A	G	GTEx tissue version 7	0.310275	0.0431728	0.00553276	6.04e-15	NA	-0.370663	0.0494813	1.05875e-12
Adipose_Visceral_Omentum	rs13085272	CCDC13-AS1	ENSG00000173811	T	C	GTEx tissue version 7	0.18298	-0.214289	0.0339112	2.63e-10	NA	0.588362	0.0788661	1.28311e-12
Adipose_Visceral_Omentum	rs17184588	SRSF10	ENSG00000188529	C	T	GTEx tissue version 7	0.497554	0.0460045	0.00440574	1.6e-25	NA	-0.336354	0.0456799	2.34797e-12
Adipose_Visceral_Omentum	rs11855912	LARP6	ENSG00000166173	T	C	GTEx tissue version 7	0.608079	-0.0696085	0.00839311	1.1e-16	NA	0.356849	0.0497393	7.50943e-12
Adipose_Visceral_Omentum	rs11130181	NICN1	ENSG00000145029	A	G	GTEx tissue version 7	0.76293	-0.0600314	0.00797019	5e-14	NA	0.274141	0.0411754	1.63169e-10
Adipose_Visceral_Omentum	rs12621714	DNAH7	ENSG00000118997	A	C	GTEx tissue version 7	0.612412	-0.127698	0.0115375	1.79e-28	NA	0.302943	0.0458513	2.19087e-10
Adipose_Visceral_Omentum	rs113982866	HOPX	ENSG00000171476	T	C	GTEx tissue version 7	0.14425	-0.0963719	0.0169165	1.22e-08	NA	0.517284	0.0790756	3.19475e-10
Adipose_Visceral_Omentum	rs7656361	AASDH	ENSG00000157426	A	G	GTEx tissue version 7	0.430577	0.0810609	0.0058629	1.77e-43	NA	-0.282531	0.0433616	3.7074e-10
Adipose_Visceral_Omentum	rs9646635	ZNF667-AS1	ENSG00000166770	C	T	GTEx tissue version 7	0.247453	-0.168858	0.00834937	6.02e-91	NA	0.28825	0.0446098	5.05061e-10
Adipose_Visceral_Omentum	rs13196661	FAM184A	ENSG00000111879	T	C	GTEx tissue version 7	0.528853	-0.0678573	0.00732191	1.9e-20	NA	0.239792	0.037119	5.09354e-10
Adipose_Visceral_Omentum	rs17046149	EML6	ENSG00000214595	C	T	GTEx tissue version 7	0.200532	-0.0547286	0.00913273	2.07e-09	NA	0.484838	0.0753882	6.00276e-10
Adipose_Visceral_Omentum	rs8107238	AC006504.5	ENSG00000267575	G	A	GTEx tissue version 7	0.827839	0.104356	0.0103695	7.99e-24	NA	-0.361907	0.0570822	1.00458e-09
Adipose_Visceral_Omentum	rs8014854	ATXN3	ENSG00000066427	A	G	GTEx tissue version 7	0.33572	-0.0400506	0.00569286	1.99e-12	NA	0.263686	0.0422409	1.73484e-09
Adipose_Visceral_Omentum	rs6566817	LINC00909	ENSG00000264247	T	C	GTEx tissue version 7	0.839379	-0.149234	0.0108071	2.26e-43	NA	0.275503	0.0444474	2.21514e-09
Adipose_Visceral_Omentum	rs1879696	SPC25	ENSG00000152253	C	T	GTEx tissue version 7	0.0995104	-0.50892	0.051113	3.42e-21	NA	0.657803	0.106361	2.39034e-09
Adipose_Visceral_Omentum	rs9471809	MRPS10	ENSG00000048544	C	A	GTEx tissue version 7	0.204397	0.0907188	0.00602263	2.84e-51	NA	-0.253497	0.0409912	2.39653e-09
Adipose_Visceral_Omentum	rs8089114	C18orf32	ENSG00000177576	C	T	GTEx tissue version 7	0.572388	-0.0804358	0.00965237	7.86e-17	NA	0.212453	0.0345684	2.96036e-09
Adipose_Visceral_Omentum	rs2447924	CARHSP1	ENSG00000153048	C	A	GTEx tissue version 7	0.531629	-0.0803578	0.00926848	4.32e-18	NA	0.267894	0.0439211	3.81949e-09
Adipose_Visceral_Omentum	rs75465804	PIP5KL1	ENSG00000167103	C	T	GTEx tissue version 7	0.0422395	-0.190336	0.0263476	5.05e-13	NA	0.94749	0.159754	9.52232e-09
Adipose_Visceral_Omentum	rs777589	AC016747.1	ENSG00000212978	C	T	GTEx tissue version 7	0.62324	0.0718598	0.00934694	1.49e-14	NA	-0.235371	0.0409212	2.46401e-08
Adipose_Visceral_Omentum	rs7336735	LINC00571	ENSG00000223685	G	A	GTEx tissue version 7	0.478531	0.266594	0.0255366	6.14e-23	NA	-0.42124	0.0753977	5.80363e-08
Adipose_Visceral_Omentum	rs2282130	CDC25B	ENSG00000101224	A	G	GTEx tissue version 7	0.508358	0.0650091	0.00651859	2e-23	NA	-0.263078	0.0473923	6.97449e-08
Adipose_Visceral_Omentum	rs10206196	ADCY3	ENSG00000138031	C	T	GTEx tissue version 7	0.45495	-0.105613	0.00721914	1.82e-48	NA	0.204754	0.037495	1.1036e-07
Adipose_Visceral_Omentum	rs10924961	AL390728.4	ENSG00000227671	A	G	GTEx tissue version 7	0.420011	-0.0561194	0.0101319	3.04e-08	NA	0.208737	0.0385562	1.39843e-07
Adipose_Visceral_Omentum	rs10902782	AC084125.2	ENSG00000255182	A	G	GTEx tissue version 7	0.457307	-0.127378	0.0160156	1.82e-15	NA	0.287051	0.0530925	1.45001e-07
Adipose_Visceral_Omentum	rs10172196	FEZ2	ENSG00000171055	A	G	GTEx tissue version 7	0.288331	-0.0615307	0.00544681	1.36e-29	NA	0.225438	0.042912	3.10137e-07
Adipose_Visceral_Omentum	rs36053285	LINS1	ENSG00000140471	C	T	GTEx tissue version 7	0.423971	-0.0636669	0.00606649	9.12e-26	NA	0.257464	0.0490766	3.21505e-07
Adipose_Visceral_Omentum	rs36222	PPWD1	ENSG00000113593	T	C	GTEx tissue version 7	0.310707	0.0438773	0.0057385	2.07e-14	NA	-0.214716	0.0410197	3.40507e-07
Adipose_Visceral_Omentum	rs11627489	HHIPL1	ENSG00000182218	G	T	GTEx tissue version 7	0.58408	0.0778271	0.0077786	1.44e-23	NA	-0.194157	0.037906	5.87899e-07
Adipose_Visceral_Omentum	rs1052690	UBQLN1	ENSG00000135018	C	A	GTEx tissue version 7	0.180167	0.0301948	0.00539575	2.19e-08	NA	-0.160336	0.031471	6.70494e-07
Adipose_Visceral_Omentum	rs7562297	BOLA3-AS1	ENSG00000225439	A	G	GTEx tissue version 7	0.428264	-0.20732	0.010059	2.21e-94	NA	0.2164	0.04284	8.2509e-07
Adipose_Visceral_Omentum	rs4930716	AC055713.1	ENSG00000247373	G	A	GTEx tissue version 7	0.82416	0.133571	0.0164291	4.29e-16	NA	-0.407328	0.0808727	8.84902e-07
Adipose_Visceral_Omentum	rs910679	MYO6	ENSG00000196586	C	T	GTEx tissue version 7	0.522144	0.051814	0.00577019	2.72e-19	NA	-0.187795	0.0379768	1.36457e-06
Adipose_Visceral_Omentum	rs11637572	ZSCAN29	ENSG00000140265	C	A	GTEx tissue version 7	0.342594	0.0596371	0.00661636	1.99e-19	NA	-0.214517	0.0435527	1.49533e-06
Adipose_Visceral_Omentum	rs35176381	DBNDD1	ENSG00000003249	A	G	GTEx tissue version 7	0.639126	0.0585882	0.00932	3.25e-10	NA	-0.293343	0.0602746	1.96544e-06
Adipose_Visceral_Omentum	rs11977507	AC004967.1	ENSG00000243554	A	C	GTEx tissue version 7	0.201448	-0.059445	0.0102896	7.59e-09	NA	0.236699	0.0487183	2.04202e-06
Adipose_Visceral_Omentum	rs7733939	AC126768.2	ENSG00000248994	C	T	GTEx tissue version 7	0.804559	0.164908	0.0275141	4.28e-09	NA	-0.422654	0.0871075	2.10357e-06
Adipose_Visceral_Omentum	rs4723191	DPY19L1P1	ENSG00000229358	T	C	GTEx tissue version 7	0.243457	-0.0810114	0.00942719	8.44e-18	NA	0.19811	0.0409586	2.25711e-06
Adipose_Visceral_Omentum	rs672189	HINFP	ENSG00000172273	T	G	GTEx tissue version 7	0.414035	0.0313573	0.00508894	7.19e-10	NA	-0.134224	0.027788	2.32661e-06
Adipose_Visceral_Omentum	rs56315393	TTC23	ENSG00000103852	C	A	GTEx tissue version 7	0.476665	-0.109778	0.00726646	1.45e-51	NA	0.202698	0.0426984	3.40331e-06
Adipose_Visceral_Omentum	rs12485064	KIAA0930	ENSG00000100364	A	G	GTEx tissue version 7	0.333009	-0.0723684	0.00748141	3.92e-22	NA	0.21825	0.0464548	4.25122e-06
Adipose_Visceral_Omentum	rs860891	CDIP1	ENSG00000089486	T	C	GTEx tissue version 7	0.263576	0.0667648	0.00618885	3.93e-27	NA	-0.263041	0.056377	4.91765e-06
Adipose_Visceral_Omentum	rs838134	FUT1	ENSG00000174951	C	A	GTEx tissue version 7	0.290825	-0.15671	0.0143055	6.33e-28	NA	0.267739	0.0585088	7.33311e-06
Adipose_Visceral_Omentum	rs460879	SPATA33	ENSG00000167523	T	C	GTEx tissue version 7	0.472051	-0.102468	0.00673124	2.5e-52	NA	0.210653	0.04604	7.35345e-06
Adipose_Visceral_Omentum	rs59617671	ZNF493	ENSG00000196268	A	G	GTEx tissue version 7	0.243479	-0.0846694	0.00814375	2.56e-25	NA	0.177046	0.0389268	8.29255e-06
Adipose_Visceral_Omentum	rs7044035	GARNL3	ENSG00000136895	G	A	GTEx tissue version 7	0.321955	0.0391843	0.00615762	1.97e-10	NA	-0.140664	0.0310488	8.96606e-06
Adipose_Visceral_Omentum	rs6441224	AC080013.1	ENSG00000240207	C	T	GTEx tissue version 7	0.520736	0.234067	0.0102109	2.72e-116	NA	-0.192923	0.0426258	9.14263e-06
Adipose_Visceral_Omentum	rs4792019	SCO1	ENSG00000133028	C	T	GTEx tissue version 7	0.437517	0.0705547	0.00614328	1.57e-30	NA	-0.139341	0.030902	9.84133e-06
Adipose_Visceral_Omentum	rs72844798	RPLP2	ENSG00000177600	A	G	GTEx tissue version 7	0.22517	0.0509491	0.00779547	6.33e-11	NA	-0.108093	0.0240962	1.08919e-05
Adipose_Visceral_Omentum	rs1820173	EMB	ENSG00000170571	T	G	GTEx tissue version 7	0.543823	-0.0748015	0.00917095	3.45e-16	NA	0.148786	0.0333822	1.23462e-05
Adipose_Visceral_Omentum	rs6946143	RABGEF1	ENSG00000154710	T	G	GTEx tissue version 7	0.57788	0.0565573	0.00901687	3.56e-10	NA	-0.248114	0.0558877	1.33176e-05
Adipose_Visceral_Omentum	rs2651244	PTGER3	ENSG00000050628	A	G	GTEx tissue version 7	0.390505	0.665406	0.0377095	1.1e-69	NA	-0.151135	0.034105	1.37878e-05
Adipose_Visceral_Omentum	rs10127446	DIEXF	ENSG00000117597	G	A	GTEx tissue version 7	0.756736	0.0884894	0.0068097	1.31e-38	NA	-0.183184	0.0421577	1.99452e-05
Adipose_Visceral_Omentum	rs4806656	HSPBP1	ENSG00000133265	G	A	GTEx tissue version 7	0.487169	0.0380301	0.00592583	1.38e-10	NA	-0.101603	0.0234944	2.17705e-05
Adipose_Visceral_Omentum	rs12132521	CMPK1	ENSG00000162368	T	C	GTEx tissue version 7	0.313325	-0.0332368	0.00606307	4.21e-08	NA	0.124505	0.0288562	2.26992e-05
Adipose_Visceral_Omentum	rs7679218	ANXA3	ENSG00000138772	T	G	GTEx tissue version 7	0.687023	-0.160699	0.0178664	2.37e-19	NA	0.196247	0.0463163	3.14266e-05
Adipose_Visceral_Omentum	rs11852767	STRCP1	ENSG00000166763	C	T	GTEx tissue version 7	0.0872691	-0.14091	0.0217679	9.59e-11	NA	0.403691	0.0962868	3.78001e-05
Adipose_Visceral_Omentum	rs2306120	ACBD3	ENSG00000182827	G	T	GTEx tissue version 7	0.583716	-0.0375204	0.00509698	1.82e-13	NA	0.142443	0.0342501	4.34228e-05
Adipose_Visceral_Omentum	rs871636	LRRC2	ENSG00000163827	T	C	GTEx tissue version 7	0.336392	-0.28949	0.0149237	8.03e-84	NA	0.202365	0.0489616	4.82525e-05
Adipose_Visceral_Omentum	rs1982514	ROGDI	ENSG00000067836	G	A	GTEx tissue version 7	0.479981	-0.0651985	0.00604316	3.89e-27	NA	0.149564	0.036318	5.12889e-05
Adipose_Visceral_Omentum	rs1075645	ZFP41	ENSG00000181638	G	A	GTEx tissue version 7	0.465652	-0.0723559	0.00853564	2.31e-17	NA	0.162722	0.0396544	5.44417e-05
Adipose_Visceral_Omentum	rs2295135	PTPN21	ENSG00000070778	G	T	GTEx tissue version 7	0.264104	0.0657383	0.00756515	3.64e-18	NA	-0.150347	0.0379943	9.78405e-05
Adipose_Visceral_Omentum	rs2391322	DNTTIP2	ENSG00000067334	G	A	GTEx tissue version 7	0.356293	0.057355	0.00617814	1.64e-20	NA	-0.0997322	0.0252238	9.90827e-05
Adipose_Visceral_Omentum	rs4471699	SMG1P5	ENSG00000183604	T	G	GTEx tissue version 7	0.461071	0.552621	0.0182465	1e-200	NA	-0.220906	0.05601	0.000103002
Adipose_Visceral_Omentum	rs10830400	NAALAD2	ENSG00000077616	A	G	GTEx tissue version 7	0.341832	-0.0890601	0.00796959	5.41e-29	NA	0.215182	0.0546035	0.000104328
Adipose_Visceral_Omentum	rs28514971	RPL23AP53	ENSG00000223508	G	A	GTEx tissue version 7	0.315503	-0.166853	0.0169606	7.75e-23	NA	0.284577	0.0729019	0.00012072
Adipose_Visceral_Omentum	rs6441324	KPNA4	ENSG00000186432	A	G	GTEx tissue version 7	0.539151	-0.0310615	0.00407778	2.59e-14	NA	0.097905	0.0251377	0.000124943
Adipose_Visceral_Omentum	rs1983177	SLC13A5	ENSG00000141485	C	T	GTEx tissue version 7	0.457187	0.106662	0.017775	1.96e-09	NA	-0.23559	0.0606798	0.000131039
Adipose_Visceral_Omentum	rs73620883	SPOUT1	ENSG00000198917	A	G	GTEx tissue version 7	0.123498	0.0556289	0.0100481	3.09e-08	NA	-0.216026	0.0559265	0.000141526
Adipose_Visceral_Omentum	rs72794132	CCDC69	ENSG00000198624	T	C	GTEx tissue version 7	0.166356	0.103888	0.0144319	6.09e-13	NA	-0.150828	0.0392837	0.000154808
Adipose_Visceral_Omentum	rs2742122	DAGLB	ENSG00000164535	C	T	GTEx tissue version 7	0.499642	-0.0336103	0.00594596	1.58e-08	NA	0.222998	0.0586469	0.000178485
Adipose_Visceral_Omentum	rs12917712	SEZ6L2	ENSG00000174938	T	C	GTEx tissue version 7	0.327523	-0.0572193	0.00932146	8.33e-10	NA	0.104378	0.0275814	0.000191199
Adipose_Visceral_Omentum	rs62323189	EIF4E	ENSG00000151247	C	T	GTEx tissue version 7	0.300432	0.0821792	0.00652632	2.34e-36	NA	-0.107344	0.0288299	0.000240879
Adipose_Visceral_Omentum	rs4740103	TPD52	ENSG00000076554	A	C	GTEx tissue version 7	0.444688	0.042189	0.00715071	3.64e-09	NA	-0.154573	0.0416578	0.000252733
Adipose_Visceral_Omentum	rs1243124	PPP4R4	ENSG00000119698	C	A	GTEx tissue version 7	0.825515	0.105843	0.0128157	1.47e-16	NA	-0.241637	0.0655999	0.000279642
Adipose_Visceral_Omentum	rs25415	ARSB	ENSG00000113273	G	T	GTEx tissue version 7	0.426801	-0.126486	0.00679	1.9e-77	NA	0.118356	0.0322017	0.000288152
Adipose_Visceral_Omentum	rs1057523	STK17A	ENSG00000164543	A	G	GTEx tissue version 7	0.354682	0.0403229	0.00671538	1.92e-09	NA	-0.134574	0.0368276	0.000311867
Adipose_Visceral_Omentum	rs62134411	ANTXR1	ENSG00000169604	G	A	GTEx tissue version 7	0.145668	0.1373	0.0153559	3.85e-19	NA	-0.151685	0.0415174	0.000312614
Adipose_Visceral_Omentum	rs7739002	MAP3K5	ENSG00000197442	C	A	GTEx tissue version 7	0.863221	0.0530167	0.00904505	4.59e-09	NA	-0.232779	0.0637384	0.000314269
Adipose_Visceral_Omentum	rs750866	MRPL43	ENSG00000055950	G	A	GTEx tissue version 7	0.203846	-0.057031	0.0065029	1.79e-18	NA	0.123272	0.0337805	0.000317646
Adipose_Visceral_Omentum	rs28871341	ZNF443	ENSG00000180855	T	C	GTEx tissue version 7	0.274743	0.0830974	0.00923502	2.3e-19	NA	-0.126511	0.0347814	0.000331937
Adipose_Visceral_Omentum	rs2293479	AP4M1	ENSG00000221838	C	T	GTEx tissue version 7	0.303662	0.0446966	0.00713787	3.8e-10	NA	-0.132265	0.0368627	0.000397789
Adipose_Visceral_Omentum	rs893805	TRIM2	ENSG00000109654	A	G	GTEx tissue version 7	0.483401	-0.0355093	0.00545923	7.8e-11	NA	0.136505	0.0384355	0.00045425
Adipose_Visceral_Omentum	rs10096891	VPS37A	ENSG00000155975	G	A	GTEx tissue version 7	0.1208	-0.0567676	0.0063132	2.43e-19	NA	0.114026	0.0322787	0.000486584
Adipose_Visceral_Omentum	rs698719	ZFP90	ENSG00000184939	T	C	GTEx tissue version 7	0.766557	-0.0391429	0.00590786	3.46e-11	NA	0.116981	0.0336809	0.000601865
Adipose_Visceral_Omentum	rs1439130	WDR63	ENSG00000162643	C	A	GTEx tissue version 7	0.499953	0.190464	0.0268966	5.7e-12	NA	-0.232914	0.0673985	0.000640326
Adipose_Visceral_Omentum	rs9294978	BX322234.1	ENSG00000226445	G	A	GTEx tissue version 7	0.72825	0.102263	0.0163966	4.46e-10	NA	-0.192798	0.0561524	0.000692856
Adipose_Visceral_Omentum	rs4242004	IGFBP7	ENSG00000163453	A	C	GTEx tissue version 7	0.651558	0.248087	0.0140534	9.61e-70	NA	-0.128693	0.0380628	0.000832664
Adipose_Visceral_Omentum	rs2742079	CYP4A22	ENSG00000162365	C	T	GTEx tissue version 7	0.352112	0.176245	0.0314827	3.82e-08	NA	-0.17194	0.0509018	0.000841943
Adipose_Visceral_Omentum	rs10489185	F5	ENSG00000198734	A	C	GTEx tissue version 7	0.395359	0.0987608	0.0152024	8.23e-11	NA	-0.159001	0.0472643	0.000883303
Adipose_Visceral_Omentum	rs12795081	STIM1	ENSG00000167323	T	C	GTEx tissue version 7	0.224271	0.0481025	0.00696401	4.94e-12	NA	-0.152428	0.045416	0.000907589
Adipose_Visceral_Omentum	rs13059788	ARHGEF26-AS1	ENSG00000243069	C	T	GTEx tissue version 7	0.242187	0.112608	0.0116522	4.28e-22	NA	-0.232313	0.0693303	0.000924896
Adipose_Visceral_Omentum	rs598468	FBXO27	ENSG00000161243	A	G	GTEx tissue version 7	0.341583	-0.0444266	0.0072464	8.74e-10	NA	0.102723	0.030907	0.00101591
Adipose_Visceral_Omentum	rs58740162	CHMP3	ENSG00000115561	A	G	GTEx tissue version 7	0.166452	-0.0452274	0.00825602	4.3e-08	NA	0.160245	0.048373	0.0010547
Adipose_Visceral_Omentum	rs7826059	CCAR2	ENSG00000158941	C	T	GTEx tissue version 7	0.629215	0.0343788	0.00367917	9.26e-21	NA	-0.0966006	0.029167	0.00105728
Adipose_Visceral_Omentum	rs6975733	GNA12	ENSG00000146535	T	C	GTEx tissue version 7	0.207699	0.0709317	0.0113587	4.25e-10	NA	-0.149255	0.0453668	0.00113995
Adipose_Visceral_Omentum	rs2913944	KANK3	ENSG00000186994	A	G	GTEx tissue version 7	0.224155	0.0981113	0.0141042	3.5e-12	NA	-0.13945	0.0425666	0.0011953
Adipose_Visceral_Omentum	rs10426174	ZNF805	ENSG00000204524	A	G	GTEx tissue version 7	0.510828	-0.074867	0.0104296	7.06e-13	NA	0.193434	0.0593055	0.00125509
Adipose_Visceral_Omentum	rs4754240	ELMOD1	ENSG00000110675	T	C	GTEx tissue version 7	0.71099	-0.042626	0.00777687	4.23e-08	NA	0.253178	0.0784051	0.00140086
Adipose_Visceral_Omentum	rs7256171	MADCAM1	ENSG00000099866	T	C	GTEx tissue version 7	0.435428	-0.208235	0.0129857	7.19e-58	NA	0.205212	0.0639206	0.0014914
Adipose_Visceral_Omentum	rs7218642	RHBDL3	ENSG00000141314	T	C	GTEx tissue version 7	0.250136	-0.102794	0.010603	3.17e-22	NA	0.226758	0.0713602	0.00166349
Adipose_Visceral_Omentum	rs7219046	SLC26A11	ENSG00000181045	T	C	GTEx tissue version 7	0.329404	0.0459403	0.00822045	2.29e-08	NA	-0.107062	0.0340701	0.00186897
Adipose_Visceral_Omentum	rs4275	TPST2	ENSG00000128294	G	A	GTEx tissue version 7	0.419843	0.0880329	0.00779133	1.33e-29	NA	-0.112968	0.0361384	0.00197244
Adipose_Visceral_Omentum	rs11650210	MRPL45P2	ENSG00000228782	T	G	GTEx tissue version 7	0.41611	0.108121	0.00876709	6.05e-35	NA	-0.157302	0.0503437	0.00198164
Adipose_Visceral_Omentum	rs17665621	FBXO25	ENSG00000147364	C	T	GTEx tissue version 7	0.404126	-0.0232314	0.00420273	3.24e-08	NA	0.132227	0.0423396	0.00199171
Adipose_Visceral_Omentum	rs10799791	LUZP1	ENSG00000169641	A	G	GTEx tissue version 7	0.850321	-0.066457	0.00912052	3.18e-13	NA	0.103904	0.0333449	0.00203774
Adipose_Visceral_Omentum	rs77132238	PNMA8B	ENSG00000204851	T	C	GTEx tissue version 7	0.266245	-0.0824751	0.00936536	1.29e-18	NA	0.163485	0.0528527	0.00219505
Adipose_Visceral_Omentum	rs935394	DBI	ENSG00000155368	C	A	GTEx tissue version 7	0.218606	0.0989235	0.0124978	2.47e-15	NA	-0.100049	0.0324043	0.00223598
Adipose_Visceral_Omentum	rs7146599	CARMIL3	ENSG00000186648	A	G	GTEx tissue version 7	0.511294	0.0716782	0.00985253	3.46e-13	NA	-0.171552	0.0556441	0.00226878
Adipose_Visceral_Omentum	rs6502892	TLCD2	ENSG00000185561	C	T	GTEx tissue version 7	0.706199	-0.203635	0.0228269	4.63e-19	NA	0.114877	0.0372908	0.00228699
Adipose_Visceral_Omentum	rs2759409	PCK2	ENSG00000100889	A	C	GTEx tissue version 7	0.751143	-0.120104	0.0125541	1.1e-21	NA	0.120037	0.0390435	0.00233273
Adipose_Visceral_Omentum	rs403018	PRKCB	ENSG00000166501	G	A	GTEx tissue version 7	0.341183	-0.0498649	0.00813414	8.77e-10	NA	0.117834	0.0385137	0.00244777
Adipose_Visceral_Omentum	rs6873233	YIPF5	ENSG00000145817	C	T	GTEx tissue version 7	0.155335	0.0560549	0.00822816	9.59e-12	NA	-0.15392	0.0503674	0.00247618
Adipose_Visceral_Omentum	rs12019638	RASA3	ENSG00000185989	G	A	GTEx tissue version 7	0.193831	-0.0816011	0.00792878	7.68e-25	NA	0.158286	0.051869	0.00251072
Adipose_Visceral_Omentum	rs62055006	RPH3AL	ENSG00000181031	T	C	GTEx tissue version 7	0.0667176	-0.223816	0.0290959	1.44e-14	NA	0.350792	0.115234	0.00257176
Adipose_Visceral_Omentum	rs11246306	GATD1	ENSG00000177225	T	C	GTEx tissue version 7	0.71235	0.044183	0.00768847	9.1e-09	NA	-0.103681	0.034585	0.00298117
Adipose_Visceral_Omentum	rs4934433	FAS	ENSG00000026103	A	C	GTEx tissue version 7	0.718533	-0.148758	0.0213152	2.97e-12	NA	0.113661	0.0382668	0.00325286
Adipose_Visceral_Omentum	rs10497867	TRAK2	ENSG00000115993	C	T	GTEx tissue version 7	0.615631	0.0469041	0.00819554	1.05e-08	NA	-0.0983252	0.0332915	0.00342879
Adipose_Visceral_Omentum	rs7282122	RRP1B	ENSG00000160208	A	G	GTEx tissue version 7	0.607367	-0.0333049	0.00501939	3.24e-11	NA	0.0881558	0.0299634	0.00355275
Adipose_Visceral_Omentum	rs2731688	SH3PXD2B	ENSG00000174705	T	C	GTEx tissue version 7	0.314495	0.106553	0.0109077	1.53e-22	NA	-0.124685	0.0425521	0.00368745
Adipose_Visceral_Omentum	rs3809333	MTMR6	ENSG00000139505	A	G	GTEx tissue version 7	0.0761665	-0.0570885	0.00967723	3.65e-09	NA	0.194502	0.0665289	0.00376416
Adipose_Visceral_Omentum	rs2612103	ENOSF1	ENSG00000132199	A	G	GTEx tissue version 7	0.422747	-0.107711	0.0143837	6.97e-14	NA	0.134141	0.0459551	0.0038185
Adipose_Visceral_Omentum	rs1552842	SLC26A10	ENSG00000135502	G	A	GTEx tissue version 7	0.572612	-0.12817	0.016524	8.73e-15	NA	0.106238	0.0364068	0.00382876
Adipose_Visceral_Omentum	rs78095440	ERGIC3	ENSG00000125991	G	A	GTEx tissue version 7	0.127088	0.0629947	0.00719709	2.08e-18	NA	-0.122895	0.0422306	0.00392498
Adipose_Visceral_Omentum	rs3927686	CFH	ENSG00000000971	C	T	GTEx tissue version 7	0.683856	0.133019	0.0192238	4.53e-12	NA	-0.112526	0.0387553	0.00400562
Adipose_Visceral_Omentum	rs28517414	GALNT9	ENSG00000182870	C	A	GTEx tissue version 7	0.41719	0.0715231	0.0109469	6.42e-11	NA	-0.0780848	0.0273604	0.00466446
Adipose_Visceral_Omentum	rs10197626	ASAP2	ENSG00000151693	C	T	GTEx tissue version 7	0.373485	-0.0660884	0.00878506	5.36e-14	NA	0.127419	0.045001	0.00499443
Adipose_Visceral_Omentum	rs1047153	AL035701.1	ENSG00000231769	T	C	GTEx tissue version 7	0.637557	-0.297241	0.0213667	5.4e-44	NA	0.217049	0.0766871	0.0050118
Adipose_Visceral_Omentum	rs401074	SLC37A1	ENSG00000160190	G	A	GTEx tissue version 7	0.746169	-0.0525467	0.0081246	9.96e-11	NA	0.151862	0.0537902	0.00512069
Adipose_Visceral_Omentum	rs56354828	MPP6	ENSG00000105926	G	A	GTEx tissue version 7	0.0377656	0.129015	0.0170334	3.61e-14	NA	-0.402071	0.144137	0.00566795
Adipose_Visceral_Omentum	rs4678621	PDCD6IP	ENSG00000170248	G	A	GTEx tissue version 7	0.275779	0.0263505	0.00434753	1.35e-09	NA	-0.10607	0.0380641	0.0057171
Adipose_Visceral_Omentum	rs7166578	HERC2P10	ENSG00000259845	A	C	GTEx tissue version 7	0.147731	-0.391975	0.0439648	4.85e-19	NA	0.302293	0.108775	0.00584785
Adipose_Visceral_Omentum	rs12764297	LINC00843	ENSG00000178440	G	A	GTEx tissue version 7	0.317788	0.123573	0.0196521	7.77e-10	NA	-0.208313	0.0749972	0.00587322
Adipose_Visceral_Omentum	rs7517838	BX284668.2	ENSG00000228549	T	C	GTEx tissue version 7	0.427416	0.423355	0.0342104	3.57e-35	NA	-0.19261	0.069749	0.00616275
Adipose_Visceral_Omentum	rs2099850	ZNF415	ENSG00000170954	A	G	GTEx tissue version 7	0.514767	0.0691994	0.00633313	8.6e-28	NA	-0.117492	0.0429437	0.00664698
Adipose_Visceral_Omentum	rs58541277	TMEM179	ENSG00000258986	C	T	GTEx tissue version 7	0.227363	0.0594116	0.0105228	1.64e-08	NA	-0.215272	0.0788363	0.00675228
Adipose_Visceral_Omentum	rs4953592	STON1	ENSG00000243244	G	A	GTEx tissue version 7	0.141799	0.321798	0.0237099	5.84e-42	NA	-0.170061	0.0625304	0.00697359
Adipose_Visceral_Omentum	rs8037112	GREM1	ENSG00000166923	G	A	GTEx tissue version 7	0.61872	0.283585	0.0221214	1.28e-37	NA	-0.128931	0.0475339	0.00712388
Adipose_Visceral_Omentum	rs9917306	FBLN7	ENSG00000144152	A	G	GTEx tissue version 7	0.373206	-0.195503	0.0158559	6.25e-35	NA	0.121519	0.0448949	0.00724263
Adipose_Visceral_Omentum	rs1549957	ZNF283	ENSG00000167637	C	T	GTEx tissue version 7	0.409398	-0.0665268	0.0063605	1.33e-25	NA	0.111562	0.0416675	0.00788928
Adipose_Visceral_Omentum	rs2839536	RSPH1	ENSG00000160188	T	C	GTEx tissue version 7	0.399913	0.0652742	0.0096076	1.09e-11	NA	-0.159519	0.0597101	0.00802495
Adipose_Visceral_Omentum	rs28730646	ADH5	ENSG00000197894	A	C	GTEx tissue version 7	0.0381123	-0.110189	0.0140743	4.91e-15	NA	0.254696	0.0953837	0.00805579
Adipose_Visceral_Omentum	rs10486485	SKAP2	ENSG00000005020	A	C	GTEx tissue version 7	0.226735	-0.0978539	0.00784352	1.01e-35	NA	0.147228	0.0551463	0.00806648
Adipose_Visceral_Omentum	rs10179340	ADI1	ENSG00000182551	G	A	GTEx tissue version 7	0.853656	0.118572	0.0118997	2.18e-23	NA	-0.12277	0.0459946	0.00807917
Adipose_Visceral_Omentum	rs2294487	AL031282.1	ENSG00000227775	A	G	GTEx tissue version 7	0.40151	0.194285	0.0237686	2.98e-16	NA	-0.140835	0.0529878	0.00834874
Adipose_Visceral_Omentum	rs4892190	CYB5A	ENSG00000166347	A	G	GTEx tissue version 7	0.167659	0.189568	0.0105967	1.43e-71	NA	-0.0954257	0.0359082	0.00835821
Adipose_Visceral_Omentum	rs34452993	ANKRD26	ENSG00000107890	C	T	GTEx tissue version 7	0.0807745	0.102366	0.0136256	5.79e-14	NA	-0.173135	0.0655007	0.00870804
Adipose_Visceral_Omentum	rs10745621	EEA1	ENSG00000102189	C	T	GTEx tissue version 7	0.614316	-0.0406822	0.00650372	3.97e-10	NA	0.0949393	0.035954	0.00877523
Adipose_Visceral_Omentum	rs62069929	TRPV1	ENSG00000196689	C	T	GTEx tissue version 7	0.244486	0.0942739	0.010424	1.51e-19	NA	-0.136677	0.0518062	0.00883444
Adipose_Visceral_Omentum	rs2918338	ZFP14	ENSG00000142065	C	T	GTEx tissue version 7	0.447235	-0.046458	0.00562143	1.4e-16	NA	0.0707179	0.0269359	0.00916507
Adipose_Visceral_Omentum	rs72698591	TECPR2	ENSG00000196663	A	G	GTEx tissue version 7	0.31192	0.0384485	0.00492866	6.14e-15	NA	-0.134618	0.0513626	0.00928323
Adipose_Visceral_Omentum	rs11656201	KDM6B	ENSG00000132510	A	C	GTEx tissue version 7	0.690528	0.0476803	0.00874299	4.94e-08	NA	-0.0880314	0.033588	0.00928368
Adipose_Visceral_Omentum	rs7204439	PIGQ	ENSG00000007541	C	T	GTEx tissue version 7	0.423734	-0.0998734	0.00659772	9.16e-52	NA	0.0925071	0.0353361	0.00936355
Adipose_Visceral_Omentum	rs73399615	Z93930.2	ENSG00000226471	A	G	GTEx tissue version 7	0.0537733	-0.221016	0.033953	7.54e-11	NA	0.317396	0.121646	0.00960002
Adipose_Visceral_Omentum	rs4675894	ING5	ENSG00000168395	G	T	GTEx tissue version 7	0.459779	-0.0296368	0.00534632	2.97e-08	NA	0.0926128	0.0355677	0.00974648
Adipose_Visceral_Omentum	rs4652959	SNIP1	ENSG00000163877	T	C	GTEx tissue version 7	0.857807	0.0491792	0.00838158	4.42e-09	NA	-0.119805	0.0461038	0.0098931
Adipose_Visceral_Omentum	rs2330556	AP000347.1	ENSG00000272578	C	T	GTEx tissue version 7	0.490443	-0.12482	0.00961763	1.62e-38	NA	0.103842	0.0399944	0.00995444
Adipose_Visceral_Omentum	rs59997441	ABHD8	ENSG00000127220	C	T	GTEx tissue version 7	0.407982	-0.0463231	0.00711549	7.51e-11	NA	0.100946	0.0391325	0.0104397
Adipose_Visceral_Omentum	rs2936818	POMGNT2	ENSG00000144647	A	G	GTEx tissue version 7	0.466056	0.0925231	0.00703333	1.59e-39	NA	-0.111853	0.0433738	0.0104626
Adipose_Visceral_Omentum	rs55970645	ARMC9	ENSG00000135931	A	G	GTEx tissue version 7	0.318427	-0.0400112	0.00621419	1.21e-10	NA	0.0915691	0.0355264	0.0105014
Adipose_Visceral_Omentum	rs340210	DIAPH3	ENSG00000139734	T	C	GTEx tissue version 7	0.74729	-0.167893	0.0279369	1.86e-09	NA	0.143516	0.0558953	0.0107984
Adipose_Visceral_Omentum	rs2070380	URB1	ENSG00000142207	A	C	GTEx tissue version 7	0.751406	0.0634585	0.00670024	2.77e-21	NA	-0.102924	0.0402288	0.0110786
Adipose_Visceral_Omentum	rs6703684	AL049796.1	ENSG00000260464	A	G	GTEx tissue version 7	0.512664	-0.146911	0.0115646	5.65e-37	NA	0.173183	0.0683385	0.011856
Adipose_Visceral_Omentum	rs9277	MCM3	ENSG00000112118	A	G	GTEx tissue version 7	0.0318604	0.116302	0.0180479	1.16e-10	NA	-0.23722	0.0947635	0.0129162
Adipose_Visceral_Omentum	rs2030401	RILPL2	ENSG00000150977	A	G	GTEx tissue version 7	0.363598	-0.0560841	0.00784883	8.96e-13	NA	0.10162	0.0407216	0.0131965
Adipose_Visceral_Omentum	rs9850535	ARF4	ENSG00000168374	G	A	GTEx tissue version 7	0.833819	-0.103743	0.00696037	3.07e-50	NA	0.0829657	0.0332533	0.0132156
Adipose_Visceral_Omentum	rs74616085	MOB1A	ENSG00000114978	A	G	GTEx tissue version 7	0.116609	0.0595531	0.00766137	7.66e-15	NA	-0.130523	0.0523498	0.0132763
Adipose_Visceral_Omentum	rs13418865	PKDCC	ENSG00000162878	T	C	GTEx tissue version 7	0.162632	-0.0891999	0.0120854	1.57e-13	NA	0.148753	0.059693	0.0133249
Adipose_Visceral_Omentum	rs67818657	NUPR2	ENSG00000185290	G	A	GTEx tissue version 7	0.184353	0.346284	0.0607484	3.28e-08	NA	-0.214558	0.0862714	0.0135074
Adipose_Visceral_Omentum	rs5771096	TRABD	ENSG00000170638	C	T	GTEx tissue version 7	0.927161	-0.162145	0.0126108	7.79e-38	NA	0.140345	0.056842	0.0141889
Adipose_Visceral_Omentum	rs11666579	SLC27A1	ENSG00000130304	T	G	GTEx tissue version 7	0.51257	-0.0484718	0.00874231	2.95e-08	NA	0.0816534	0.0331123	0.0143086
Adipose_Visceral_Omentum	rs79780963	CNNM2	ENSG00000148842	T	C	GTEx tissue version 7	0.0996529	0.078243	0.00941061	9.23e-17	NA	-0.199239	0.0811588	0.0147444
Adipose_Visceral_Omentum	rs2467426	CKMT1A	ENSG00000223572	G	A	GTEx tissue version 7	0.0963864	0.136051	0.0180878	5.41e-14	NA	-0.251545	0.102512	0.0147893
Adipose_Visceral_Omentum	rs61823169	SLAMF8	ENSG00000158714	C	T	GTEx tissue version 7	0.13472	-0.296235	0.0441096	1.87e-11	NA	0.139488	0.0573878	0.0157473
Adipose_Visceral_Omentum	rs3778670	KIF25	ENSG00000125337	T	C	GTEx tissue version 7	0.14007	1.17077	0.0880945	2.65e-40	NA	-0.161478	0.0666826	0.0161351
Adipose_Visceral_Omentum	rs112680895	SRRM3	ENSG00000177679	A	G	GTEx tissue version 7	0.163048	0.0561233	0.010068	2.48e-08	NA	-0.129639	0.0536516	0.0163656
Adipose_Visceral_Omentum	rs10798656	SOAT1	ENSG00000057252	C	A	GTEx tissue version 7	0.526522	-0.061728	0.00645405	1.13e-21	NA	0.074118	0.0308347	0.0169271
Adipose_Visceral_Omentum	rs617599	CASQ1	ENSG00000143318	A	G	GTEx tissue version 7	0.387109	-0.333059	0.0121372	8.86e-166	NA	0.174159	0.0727441	0.0173658
Adipose_Visceral_Omentum	rs7097656	TSPAN14	ENSG00000108219	C	T	GTEx tissue version 7	0.792248	0.0687875	0.00670161	1.02e-24	NA	-0.0980975	0.0410049	0.0174493
Adipose_Visceral_Omentum	rs149500125	MOXD1	ENSG00000079931	A	G	GTEx tissue version 7	0.0339376	0.407098	0.0477627	1.55e-17	NA	-0.342736	0.14358	0.0176959
Adipose_Visceral_Omentum	rs2255723	FAM69A	ENSG00000154511	T	G	GTEx tissue version 7	0.639376	-0.0539558	0.00631725	1.33e-17	NA	0.114868	0.0482828	0.0180765
Adipose_Visceral_Omentum	rs6565648	SGSH	ENSG00000181523	T	C	GTEx tissue version 7	0.358249	-0.0442918	0.00811402	4.8e-08	NA	0.0844983	0.0355601	0.0182136
Adipose_Visceral_Omentum	rs3020004	GPR83	ENSG00000123901	C	T	GTEx tissue version 7	0.412183	0.260966	0.0169159	1.07e-53	NA	-0.179028	0.0760554	0.0193188
Adipose_Visceral_Omentum	rs9676574	ZNF98	ENSG00000197360	A	C	GTEx tissue version 7	0.139441	-0.186971	0.0299099	4.07e-10	NA	0.240846	0.102718	0.0197901
Adipose_Visceral_Omentum	rs6769540	RPL14	ENSG00000188846	A	G	GTEx tissue version 7	0.370316	-0.0355755	0.00587598	1.41e-09	NA	0.0666455	0.0285392	0.02029
Adipose_Visceral_Omentum	rs2905435	GATAD2A	ENSG00000167491	A	G	GTEx tissue version 7	0.655652	0.0618103	0.00549066	2.13e-29	NA	-0.0611837	0.0263707	0.0211048
Adipose_Visceral_Omentum	rs12005972	PBX3	ENSG00000167081	G	A	GTEx tissue version 7	0.365057	0.0678382	0.00897903	4.18e-14	NA	-0.108345	0.0468258	0.0214565
Adipose_Visceral_Omentum	rs3734688	DLK2	ENSG00000171462	G	A	GTEx tissue version 7	0.150824	0.0895981	0.0162095	3.25e-08	NA	-0.1729	0.0751152	0.0221344
Adipose_Visceral_Omentum	rs6760265	FHL2	ENSG00000115641	T	C	GTEx tissue version 7	0.0585064	0.130395	0.0187711	3.74e-12	NA	-0.276257	0.120227	0.0223653
Adipose_Visceral_Omentum	rs591463	ALKBH8	ENSG00000137760	C	A	GTEx tissue version 7	0.671016	0.055445	0.00735309	4.69e-14	NA	-0.0849448	0.0370183	0.022546
Adipose_Visceral_Omentum	rs10272512	AC006042.3	ENSG00000233264	C	T	GTEx tissue version 7	0.695904	0.135812	0.0154452	1.45e-18	NA	-0.152718	0.0667165	0.0228754
Adipose_Visceral_Omentum	rs13033444	KLHL29	ENSG00000119771	G	A	GTEx tissue version 7	0.270416	0.0510193	0.00847001	1.71e-09	NA	-0.160658	0.0702776	0.0230528
Adipose_Visceral_Omentum	rs9782	PAH	ENSG00000171759	C	T	GTEx tissue version 7	0.327697	0.365646	0.016514	1.26e-108	NA	-0.148531	0.0651976	0.0235251
Adipose_Visceral_Omentum	rs55697131	AC012617.1	ENSG00000267053	G	A	GTEx tissue version 7	0.198478	-0.192559	0.0175892	6.82e-28	NA	0.216817	0.0954779	0.0239702
Adipose_Visceral_Omentum	rs10100547	ZHX2	ENSG00000178764	G	A	GTEx tissue version 7	0.490869	-0.0559478	0.00854591	5.88e-11	NA	0.0962648	0.0425329	0.0244386
Adipose_Visceral_Omentum	rs10275896	SKAP2	ENSG00000005020	C	T	GTEx tissue version 7	0.227745	-0.0958166	0.00774132	3.47e-35	NA	0.11894	0.052636	0.0246662
Adipose_Visceral_Omentum	rs4679900	KRT8P12	ENSG00000229320	T	C	GTEx tissue version 7	0.540395	-0.0531865	0.00951713	2.29e-08	NA	0.11004	0.0488281	0.02505
Adipose_Visceral_Omentum	rs34033283	BDKRB2	ENSG00000168398	A	G	GTEx tissue version 7	0.22628	-0.236847	0.039164	1.47e-09	NA	0.109971	0.0488057	0.0250744
Adipose_Visceral_Omentum	rs10436922	AL590094.1	ENSG00000233593	A	G	GTEx tissue version 7	0.159294	-0.0977183	0.0125726	7.71e-15	NA	0.144113	0.0641384	0.0254816
Adipose_Visceral_Omentum	rs10773921	OGFOD2	ENSG00000111325	T	C	GTEx tissue version 7	0.684554	0.227854	0.0217404	1.06e-25	NA	-0.0791259	0.0352375	0.0255732
Adipose_Visceral_Omentum	rs12096775	ACADM	ENSG00000117054	C	T	GTEx tissue version 7	0.0369333	-0.0908284	0.0166277	4.7e-08	NA	0.196597	0.0875965	0.0256481
Adipose_Visceral_Omentum	rs35745506	DACT1	ENSG00000165617	A	G	GTEx tissue version 7	0.563544	0.0691657	0.0125276	3.37e-08	NA	-0.101681	0.0454802	0.0262156
Adipose_Visceral_Omentum	rs62086795	MFSD11	ENSG00000092931	A	G	GTEx tissue version 7	0.0749037	-0.0897261	0.0119754	6.75e-14	NA	0.214096	0.0962609	0.0269959
Adipose_Visceral_Omentum	rs10088428	HMBOX1	ENSG00000147421	T	C	GTEx tissue version 7	0.264798	-0.098143	0.0082248	8.01e-33	NA	0.105371	0.0475253	0.0274744
Adipose_Visceral_Omentum	rs10133948	MEG8	ENSG00000225746	G	A	GTEx tissue version 7	0.294435	-0.0718561	0.0110927	9.31e-11	NA	0.139675	0.0630014	0.027484
Adipose_Visceral_Omentum	rs4809813	BCAS4	ENSG00000124243	A	G	GTEx tissue version 7	0.323741	0.0482243	0.00744744	9.46e-11	NA	-0.126107	0.0570413	0.0279173
Adipose_Visceral_Omentum	rs34682820	SPEF2	ENSG00000152582	A	G	GTEx tissue version 7	0.417845	0.120773	0.0072597	3.81e-62	NA	-0.068496	0.0310194	0.0281023
Adipose_Visceral_Omentum	rs10002427	TDO2	ENSG00000151790	T	C	GTEx tissue version 7	0.0996542	-0.437672	0.0449462	2.08e-22	NA	0.19809	0.0903117	0.0291607
Adipose_Visceral_Omentum	rs791471	PCSK4	ENSG00000115257	C	T	GTEx tissue version 7	0.30778	-0.0990453	0.0156765	2.65e-10	NA	0.0799101	0.0367104	0.030394
Adipose_Visceral_Omentum	rs2490437	FCRLB	ENSG00000162746	C	T	GTEx tissue version 7	0.367455	-0.0956743	0.0149249	1.45e-10	NA	0.147204	0.0681591	0.0317062
Adipose_Visceral_Omentum	rs2272384	TUB	ENSG00000166402	T	C	GTEx tissue version 7	0.076778	-0.0563148	0.0100902	2.39e-08	NA	0.159729	0.0739636	0.0317179
Adipose_Visceral_Omentum	rs10513047	CLDN18	ENSG00000066405	G	A	GTEx tissue version 7	0.118711	-0.45434	0.0358874	9.83e-37	NA	0.184405	0.0859127	0.032761
Adipose_Visceral_Omentum	rs1250106	SPON2	ENSG00000159674	A	G	GTEx tissue version 7	0.404458	0.362526	0.0185181	2.44e-85	NA	-0.0947021	0.0441255	0.0327792
Adipose_Visceral_Omentum	rs59526608	SNTG2	ENSG00000172554	T	G	GTEx tissue version 7	0.260763	0.380812	0.0429592	1.94e-17	NA	-0.136133	0.0635095	0.0329965
Adipose_Visceral_Omentum	rs17176513	FTCD	ENSG00000160282	G	A	GTEx tissue version 7	0.48616	-0.26544	0.020852	4.04e-37	NA	0.148998	0.0695146	0.0330046
Adipose_Visceral_Omentum	rs116059019	CD55	ENSG00000196352	A	G	GTEx tissue version 7	0.0906025	0.22428	0.0227551	6.44e-23	NA	-0.146939	0.068577	0.0330638
Adipose_Visceral_Omentum	rs10886380	FAM45A	ENSG00000119979	G	A	GTEx tissue version 7	0.403683	-0.0500432	0.00493124	3.38e-24	NA	0.0837528	0.0391775	0.0334638
Adipose_Visceral_Omentum	rs61436917	PLEKHD1	ENSG00000175985	T	C	GTEx tissue version 7	0.151059	0.235697	0.0192224	1.46e-34	NA	-0.225898	0.105759	0.0336121
Adipose_Visceral_Omentum	rs60832053	LRRFIP2	ENSG00000093167	C	T	GTEx tissue version 7	0.486296	0.0476127	0.00457753	2.44e-25	NA	-0.0893655	0.0418498	0.0336605
Adipose_Visceral_Omentum	rs1129793	MCMBP	ENSG00000197771	C	T	GTEx tissue version 7	0.475572	-0.0325892	0.00492926	3.81e-11	NA	0.0449416	0.0211055	0.0341589
Adipose_Visceral_Omentum	rs4905125	ASB2	ENSG00000100628	T	C	GTEx tissue version 7	0.780262	0.16612	0.0168395	5.91e-23	NA	-0.100015	0.0470899	0.0346172
Adipose_Visceral_Omentum	rs10165883	SNRNP27	ENSG00000124380	T	C	GTEx tissue version 7	0.429868	-0.0342507	0.00584982	4.77e-09	NA	0.0800445	0.037742	0.0348791
Adipose_Visceral_Omentum	rs154787	ARHGAP26	ENSG00000145819	A	C	GTEx tissue version 7	0.487166	-0.0684932	0.00628082	1.09e-27	NA	0.0874804	0.0414435	0.0357379
Adipose_Visceral_Omentum	rs151196928	FAHD2CP	ENSG00000231584	G	A	GTEx tissue version 7	0.0448514	0.171554	0.0226433	3.55e-14	NA	-0.189549	0.0900506	0.0362547
Adipose_Visceral_Omentum	rs2708717	ZNF813	ENSG00000198346	T	C	GTEx tissue version 7	0.337774	0.114935	0.0143	9.17e-16	NA	-0.112878	0.0540563	0.0377526
Adipose_Visceral_Omentum	rs2272566	SIRT3	ENSG00000142082	G	A	GTEx tissue version 7	0.521571	-0.0512846	0.00480171	1.26e-26	NA	0.0738446	0.0355176	0.0385852
Adipose_Visceral_Omentum	rs7811282	CD36	ENSG00000135218	T	C	GTEx tissue version 7	0.446662	0.183275	0.0246691	5.74e-13	NA	-0.0657333	0.0316674	0.0388969
Adipose_Visceral_Omentum	rs1030389	AC124312.4	ENSG00000270704	G	A	GTEx tissue version 7	0.389623	0.0934793	0.0131952	1.4e-12	NA	-0.158866	0.0771745	0.0405322
Adipose_Visceral_Omentum	rs4323418	AC025594.2	ENSG00000272899	C	T	GTEx tissue version 7	0.21507	0.167336	0.0134593	1.74e-35	NA	-0.149583	0.0727111	0.0406584
Adipose_Visceral_Omentum	rs145482413	IPO9	ENSG00000198700	A	G	GTEx tissue version 7	0.0494417	0.0543913	0.00828403	5.18e-11	NA	-0.240676	0.118116	0.0425956
Adipose_Visceral_Omentum	rs7834818	FBXO32	ENSG00000156804	G	A	GTEx tissue version 7	0.255067	-0.0517952	0.00846499	9.43e-10	NA	0.0968158	0.0476153	0.0430348
Adipose_Visceral_Omentum	rs11248930	TMEM8A	ENSG00000129925	T	C	GTEx tissue version 7	0.467099	-0.0480965	0.00555379	4.71e-18	NA	0.0625262	0.0307859	0.0432684
Adipose_Visceral_Omentum	rs4411889	EOGT	ENSG00000163378	T	C	GTEx tissue version 7	0.531793	0.0982755	0.00805226	2.93e-34	NA	-0.0644298	0.0318343	0.0439977
Adipose_Visceral_Omentum	rs79555969	IL17RE	ENSG00000163701	T	C	GTEx tissue version 7	0.0312733	0.229936	0.0390604	3.94e-09	NA	-0.215459	0.106544	0.0441702
Adipose_Visceral_Omentum	rs1940002	KIRREL3	ENSG00000149571	C	T	GTEx tissue version 7	0.50213	-0.0453512	0.00788584	8.87e-09	NA	0.149801	0.0740978	0.0442307
Adipose_Visceral_Omentum	rs2914563	ZNF557	ENSG00000130544	T	C	GTEx tissue version 7	0.693238	0.0481026	0.00672535	8.53e-13	NA	-0.134607	0.0667605	0.0447959
Adipose_Visceral_Omentum	rs414956	ZC3H12D	ENSG00000178199	C	A	GTEx tissue version 7	0.261532	0.105993	0.0139284	2.74e-14	NA	-0.0965045	0.0480858	0.045789
Adipose_Visceral_Omentum	rs173500	PCDHB3	ENSG00000113205	C	T	GTEx tissue version 7	0.180185	0.232588	0.0223252	2.05e-25	NA	-0.193195	0.0963201	0.0459137
Adipose_Visceral_Omentum	rs4556992	SLC38A11	ENSG00000169507	A	G	GTEx tissue version 7	0.203475	-0.150106	0.0179952	7.34e-17	NA	0.138384	0.0692574	0.0467422
Adipose_Visceral_Omentum	rs2303949	WLS	ENSG00000116729	T	C	GTEx tissue version 7	0.155983	-0.114521	0.0139168	1.89e-16	NA	0.108203	0.0544936	0.0481235
Adrenal_Gland	rs6998397	XKR9	ENSG00000221947	A	G	GTEx tissue version 7	0.505907	-0.201611	0.0185557	1.62e-24	NA	1.0926	0.0506329	4.61603e-46
Adrenal_Gland	rs1141221	SLC25A41	ENSG00000181240	T	C	GTEx tissue version 7	0.460235	0.239917	0.0133077	1.17e-72	NA	-1.04663	0.0643731	7.15772e-34
Adrenal_Gland	rs2159417	TULP3	ENSG00000078246	C	T	GTEx tissue version 7	0.402694	-0.173893	0.00893301	2.12e-84	NA	0.746591	0.0565804	3.1594e-26
Adrenal_Gland	rs724037	TOP1MT	ENSG00000184428	G	T	GTEx tissue version 7	0.534402	0.0545112	0.00690355	2.88e-15	NA	-0.639818	0.0509822	1.40785e-24
Adrenal_Gland	rs12985091	AC005336.1	ENSG00000267056	A	G	GTEx tissue version 7	0.475646	0.27231	0.0293214	1.59e-20	NA	-0.805616	0.0739545	2.51433e-20
Adrenal_Gland	rs2848626	SLC43A1	ENSG00000149150	T	C	GTEx tissue version 7	0.77563	-0.117558	0.0114022	6.34e-25	NA	0.641871	0.0713593	1.64339e-15
Adrenal_Gland	rs823154	PM20D1	ENSG00000162877	T	C	GTEx tissue version 7	0.397537	0.0300492	0.00518916	7.01e-09	NA	-0.647873	0.0730754	3.44264e-15
Adrenal_Gland	rs10931936	CASP8	ENSG00000064012	C	T	GTEx tissue version 7	0.740854	-0.44713	0.0128677	1e-200	NA	0.500086	0.060967	1.46793e-13
Adrenal_Gland	rs28445596	GBAP1	ENSG00000160766	C	T	GTEx tissue version 7	0.495161	0.121325	0.0105872	2.1e-30	NA	-0.350387	0.0431636	2.35851e-13
Adrenal_Gland	rs11650210	MRPL45P2	ENSG00000228782	T	G	GTEx tissue version 7	0.41611	0.108121	0.00876709	6.05e-35	NA	-0.54272	0.0672229	3.01679e-13
Adrenal_Gland	rs10456877	TUBE1	ENSG00000074935	T	C	GTEx tissue version 7	0.288111	-0.0525057	0.00760531	5.06e-12	NA	0.500986	0.0621219	3.16976e-13
Adrenal_Gland	rs2869511	EPHB2	ENSG00000133216	T	C	GTEx tissue version 7	0.711666	0.0547623	0.00717124	2.23e-14	NA	-0.67998	0.0886849	2.83296e-12
Adrenal_Gland	rs9295357	RPS6KA2	ENSG00000071242	G	T	GTEx tissue version 7	0.275601	0.0368361	0.00630254	5.08e-09	NA	-0.503456	0.0670329	6.65028e-12
Adrenal_Gland	rs13257414	RMDN1	ENSG00000176623	T	C	GTEx tissue version 7	0.257512	0.112811	0.00737634	8.42e-53	NA	-0.285288	0.03833	9.58997e-12
Adrenal_Gland	rs28514971	RPL23AP53	ENSG00000223508	G	A	GTEx tissue version 7	0.315503	-0.166853	0.0169606	7.75e-23	NA	0.756203	0.102258	1.24164e-11
Adrenal_Gland	rs2612103	ENOSF1	ENSG00000132199	A	G	GTEx tissue version 7	0.422747	-0.107711	0.0143837	6.97e-14	NA	0.52606	0.073009	3.43185e-11
Adrenal_Gland	rs10830400	NAALAD2	ENSG00000077616	A	G	GTEx tissue version 7	0.341832	-0.0890601	0.00796959	5.41e-29	NA	0.38741	0.0538155	3.55404e-11
Adrenal_Gland	rs6747294	ST3GAL5-AS1	ENSG00000232504	G	A	GTEx tissue version 7	0.415848	-0.281692	0.0235631	6.13e-33	NA	0.457009	0.0645162	6.55425e-11
Adrenal_Gland	rs2612687	HPGD	ENSG00000164120	G	T	GTEx tissue version 7	0.383578	-0.235846	0.0282723	9.55e-16	NA	0.684737	0.098656	1.39241e-10
Adrenal_Gland	rs11041426	PPFIBP2	ENSG00000166387	A	G	GTEx tissue version 7	0.627613	-0.0823893	0.0102666	1.02e-15	NA	0.426026	0.0624842	2.6411e-10
Adrenal_Gland	rs860891	CDIP1	ENSG00000089486	T	C	GTEx tissue version 7	0.263576	0.0667648	0.00618885	3.93e-27	NA	-0.401913	0.0591908	3.05528e-10
Adrenal_Gland	rs11057400	CCDC92	ENSG00000119242	T	C	GTEx tissue version 7	0.323334	-0.042187	0.00720188	4.69e-09	NA	0.473894	0.0703944	4.12989e-10
Adrenal_Gland	rs9427104	ADAR	ENSG00000160710	T	C	GTEx tissue version 7	0.48112	0.0282866	0.00424512	2.68e-11	NA	-0.3184	0.0475927	5.12777e-10
Adrenal_Gland	rs11637572	ZSCAN29	ENSG00000140265	C	A	GTEx tissue version 7	0.342594	0.0596371	0.00661636	1.99e-19	NA	-0.46081	0.0688877	5.14895e-10
Adrenal_Gland	rs8019351	PPP2R3C	ENSG00000092020	C	A	GTEx tissue version 7	0.352411	-0.12985	0.00691747	1.3e-78	NA	0.411744	0.0657627	4.52914e-09
Adrenal_Gland	rs7656361	AASDH	ENSG00000157426	A	G	GTEx tissue version 7	0.430577	0.0810609	0.0058629	1.77e-43	NA	-0.385821	0.0629256	8.62336e-09
Adrenal_Gland	rs16902835	NADK2	ENSG00000152620	T	C	GTEx tissue version 7	0.400009	0.047905	0.00678989	1.72e-12	NA	-0.302346	0.0494056	9.13662e-09
Adrenal_Gland	rs1144183	PRSS35	ENSG00000146250	C	T	GTEx tissue version 7	0.344703	0.132393	0.0232905	1.31e-08	NA	-0.449939	0.0747788	1.51353e-08
Adrenal_Gland	rs1763607	HSPB7	ENSG00000173641	A	G	GTEx tissue version 7	0.591437	-0.267892	0.0265117	5.27e-24	NA	0.254237	0.0438447	4.35644e-08
Adrenal_Gland	rs11084499	ZNF772	ENSG00000197128	G	A	GTEx tissue version 7	0.292473	-0.080809	0.00721736	4.24e-29	NA	0.363573	0.0629033	4.76455e-08
Adrenal_Gland	rs55906289	SELENBP1	ENSG00000143416	A	G	GTEx tissue version 7	0.36414	-0.125033	0.0108625	1.17e-30	NA	0.519046	0.0920057	9.19654e-08
Adrenal_Gland	rs72640798	TMEM51-AS1	ENSG00000175147	T	C	GTEx tissue version 7	0.191805	-0.352808	0.0621967	3.8e-08	NA	0.607586	0.108987	1.25785e-07
Adrenal_Gland	rs2477562	CFAP57	ENSG00000243710	A	C	GTEx tissue version 7	0.410253	-0.209732	0.0213269	9.3e-21	NA	0.51187	0.0920627	1.34846e-07
Adrenal_Gland	rs8107238	AC006504.5	ENSG00000267575	G	A	GTEx tissue version 7	0.827839	0.104356	0.0103695	7.99e-24	NA	-0.515104	0.0975281	4.86717e-07
Adrenal_Gland	rs9959985	NAPG	ENSG00000134265	A	G	GTEx tissue version 7	0.412129	-0.0541716	0.00523912	4.65e-25	NA	0.330982	0.0627522	5.02823e-07
Adrenal_Gland	rs12485064	KIAA0930	ENSG00000100364	A	G	GTEx tissue version 7	0.333009	-0.0723684	0.00748141	3.92e-22	NA	0.326483	0.0632222	8.26907e-07
Adrenal_Gland	rs12917712	SEZ6L2	ENSG00000174938	T	C	GTEx tissue version 7	0.327523	-0.0572193	0.00932146	8.33e-10	NA	0.280793	0.0556005	1.3721e-06
Adrenal_Gland	rs1439130	WDR63	ENSG00000162643	C	A	GTEx tissue version 7	0.499953	0.190464	0.0268966	5.7e-12	NA	-0.257998	0.0513747	1.55435e-06
Adrenal_Gland	rs4792019	SCO1	ENSG00000133028	C	T	GTEx tissue version 7	0.437517	0.0705547	0.00614328	1.57e-30	NA	-0.286251	0.0572287	1.6973e-06
Adrenal_Gland	rs1841311	CCDC25	ENSG00000147419	A	G	GTEx tissue version 7	0.520886	-0.0707886	0.00609714	3.66e-31	NA	0.205902	0.0415617	2.09181e-06
Adrenal_Gland	rs4930716	AC055713.1	ENSG00000247373	G	A	GTEx tissue version 7	0.82416	0.133571	0.0164291	4.29e-16	NA	-0.514633	0.107033	3.93113e-06
Adrenal_Gland	rs6566817	LINC00909	ENSG00000264247	T	C	GTEx tissue version 7	0.839379	-0.149234	0.0108071	2.26e-43	NA	0.497274	0.103714	4.16474e-06
Adrenal_Gland	rs4678621	PDCD6IP	ENSG00000170248	G	A	GTEx tissue version 7	0.275779	0.0263505	0.00434753	1.35e-09	NA	-0.209909	0.0441107	4.85556e-06
Adrenal_Gland	rs9471809	MRPS10	ENSG00000048544	C	A	GTEx tissue version 7	0.204397	0.0907188	0.00602263	2.84e-51	NA	-0.240038	0.0505589	5.08809e-06
Adrenal_Gland	rs8014854	ATXN3	ENSG00000066427	A	G	GTEx tissue version 7	0.33572	-0.0400506	0.00569286	1.99e-12	NA	0.327229	0.0696345	6.2462e-06
Adrenal_Gland	rs11704438	CLTCL1	ENSG00000070371	A	C	GTEx tissue version 7	0.0589128	0.541046	0.0195919	7.17e-168	NA	-0.619489	0.132899	7.32606e-06
Adrenal_Gland	rs61777131	ZNF436-AS1	ENSG00000249087	G	A	GTEx tissue version 7	0.182799	-0.120648	0.0122708	8.18e-23	NA	0.438593	0.0942226	7.52793e-06
Adrenal_Gland	rs9845649	TMEM45A	ENSG00000181458	C	T	GTEx tissue version 7	0.430512	-0.191407	0.0179336	1.36e-26	NA	0.236189	0.0523342	1.35585e-05
Adrenal_Gland	rs11593659	TMEM26	ENSG00000196932	A	C	GTEx tissue version 7	0.216108	0.303586	0.028471	9.22e-24	NA	-0.390505	0.0871997	1.56373e-05
Adrenal_Gland	rs4722245	FAM221A	ENSG00000188732	A	G	GTEx tissue version 7	0.476861	0.156844	0.00838382	4.26e-78	NA	-0.30073	0.068022	1.97366e-05
Adrenal_Gland	rs4546744	CCDC183	ENSG00000213213	G	T	GTEx tissue version 7	0.222898	0.195604	0.0115562	2.88e-64	NA	-0.366533	0.084166	2.57737e-05
Adrenal_Gland	rs598468	FBXO27	ENSG00000161243	A	G	GTEx tissue version 7	0.341583	-0.0444266	0.0072464	8.74e-10	NA	0.356087	0.0819749	2.69381e-05
Adrenal_Gland	rs111379945	PRR13	ENSG00000205352	A	C	GTEx tissue version 7	0.185317	-0.0650967	0.0105554	6.95e-10	NA	0.257565	0.0594517	2.82083e-05
Adrenal_Gland	rs36222	PPWD1	ENSG00000113593	T	C	GTEx tissue version 7	0.310707	0.0438773	0.0057385	2.07e-14	NA	-0.337023	0.0803847	4.90074e-05
Adrenal_Gland	rs7985480	UCHL3	ENSG00000118939	C	T	GTEx tissue version 7	0.744902	-0.123612	0.0171383	2.42e-12	NA	0.235264	0.0586922	9.95892e-05
Adrenal_Gland	rs820216	ITGB4	ENSG00000132470	G	A	GTEx tissue version 7	0.348375	-0.124206	0.0195689	2.19e-10	NA	0.307655	0.0782177	0.000132144
Adrenal_Gland	rs57526178	CC2D2A	ENSG00000048342	T	C	GTEx tissue version 7	0.288437	-0.0996597	0.00762913	5.35e-39	NA	0.262736	0.0674656	0.000152788
Adrenal_Gland	rs1233441	ZNF233	ENSG00000159915	A	G	GTEx tissue version 7	0.665448	0.0506304	0.00781432	9.22e-11	NA	-0.414792	0.106599	0.000154623
Adrenal_Gland	rs55970645	ARMC9	ENSG00000135931	A	G	GTEx tissue version 7	0.318427	-0.0400112	0.00621419	1.21e-10	NA	0.189356	0.0487686	0.000159526
Adrenal_Gland	rs75755560	LNPEP	ENSG00000113441	T	C	GTEx tissue version 7	0.0564054	0.0762764	0.010656	8.18e-13	NA	-0.328795	0.0847772	0.000162141
Adrenal_Gland	rs4740103	TPD52	ENSG00000076554	A	C	GTEx tissue version 7	0.444688	0.042189	0.00715071	3.64e-09	NA	-0.30268	0.0780507	0.000162348
Adrenal_Gland	rs750866	MRPL43	ENSG00000055950	G	A	GTEx tissue version 7	0.203846	-0.057031	0.0065029	1.79e-18	NA	0.243585	0.0634099	0.000185806
Adrenal_Gland	rs36000595	CACNB3	ENSG00000167535	T	C	GTEx tissue version 7	0.191885	-0.0855383	0.00890328	7.43e-22	NA	0.301242	0.078557	0.000190471
Adrenal_Gland	rs62323189	EIF4E	ENSG00000151247	C	T	GTEx tissue version 7	0.300432	0.0821792	0.00652632	2.34e-36	NA	-0.21494	0.0564374	0.000209685
Adrenal_Gland	rs12621714	DNAH7	ENSG00000118997	A	C	GTEx tissue version 7	0.612412	-0.127698	0.0115375	1.79e-28	NA	0.322314	0.0846763	0.000211259
Adrenal_Gland	rs7763718	RAET1E	ENSG00000164520	G	T	GTEx tissue version 7	0.413103	0.224387	0.0279319	8.82e-15	NA	-0.353737	0.0930969	0.000216535
Adrenal_Gland	rs222835	ELP5	ENSG00000170291	G	A	GTEx tissue version 7	0.571426	-0.0472752	0.0049596	1.54e-21	NA	0.179843	0.0473451	0.000217423
Adrenal_Gland	rs34033283	BDKRB2	ENSG00000168398	A	G	GTEx tissue version 7	0.22628	-0.236847	0.039164	1.47e-09	NA	0.317351	0.0837368	0.000224414
Adrenal_Gland	rs4782889	NECAB2	ENSG00000103154	C	T	GTEx tissue version 7	0.492123	0.0753278	0.0129938	6.74e-09	NA	-0.253226	0.0675504	0.000260586
Adrenal_Gland	rs542275	LAYN	ENSG00000204381	T	C	GTEx tissue version 7	0.606424	0.193718	0.0130794	1.25e-49	NA	-0.264306	0.0706685	0.000268825
Adrenal_Gland	rs11977507	AC004967.1	ENSG00000243554	A	C	GTEx tissue version 7	0.201448	-0.059445	0.0102896	7.59e-09	NA	0.411915	0.111131	0.000303279
Adrenal_Gland	rs2099850	ZNF415	ENSG00000170954	A	G	GTEx tissue version 7	0.514767	0.0691994	0.00633313	8.6e-28	NA	-0.242566	0.0658285	0.000327835
Adrenal_Gland	rs4275	TPST2	ENSG00000128294	G	A	GTEx tissue version 7	0.419843	0.0880329	0.00779133	1.33e-29	NA	-0.187403	0.0509723	0.000337635
Adrenal_Gland	rs7316500	METTL25	ENSG00000127720	T	C	GTEx tissue version 7	0.960894	0.273326	0.0220696	3.16e-35	NA	-0.568459	0.157173	0.000417381
Adrenal_Gland	rs6459698	LINC01006	ENSG00000182648	T	C	GTEx tissue version 7	0.396835	-0.14032	0.00963844	5.17e-48	NA	0.278931	0.0772412	0.000425691
Adrenal_Gland	rs1274900	CEP126	ENSG00000110318	G	A	GTEx tissue version 7	0.719743	0.0533423	0.00882086	1.47e-09	NA	-0.317696	0.088987	0.000491567
Adrenal_Gland	rs4809813	BCAS4	ENSG00000124243	A	G	GTEx tissue version 7	0.323741	0.0482243	0.00744744	9.46e-11	NA	-0.222231	0.0624562	0.000512473
Adrenal_Gland	rs8103382	NUCB1	ENSG00000104805	T	G	GTEx tissue version 7	0.121476	0.056228	0.00843888	2.68e-11	NA	-0.184086	0.0517988	0.000520262
Adrenal_Gland	rs6956980	STEAP1	ENSG00000164647	C	T	GTEx tissue version 7	0.55557	-0.180083	0.0186291	4.17e-22	NA	0.255717	0.0721282	0.00053597
Adrenal_Gland	rs73620883	SPOUT1	ENSG00000198917	A	G	GTEx tissue version 7	0.123498	0.0556289	0.0100481	3.09e-08	NA	-0.268077	0.0781305	0.000793296
Adrenal_Gland	rs10902190	DEAF1	ENSG00000177030	T	C	GTEx tissue version 7	0.312308	0.0431646	0.00772683	2.32e-08	NA	-0.226175	0.0661873	0.000831707
Adrenal_Gland	rs2293479	AP4M1	ENSG00000221838	C	T	GTEx tissue version 7	0.303662	0.0446966	0.00713787	3.8e-10	NA	-0.244881	0.0736174	0.00112756
Adrenal_Gland	rs7166578	HERC2P10	ENSG00000259845	A	C	GTEx tissue version 7	0.147731	-0.391975	0.0439648	4.85e-19	NA	0.504807	0.154978	0.0014158
Adrenal_Gland	rs6856900	RWDD4	ENSG00000182552	T	C	GTEx tissue version 7	0.187966	0.0434024	0.00771036	1.81e-08	NA	-0.208939	0.0644913	0.00149891
Adrenal_Gland	rs12764297	LINC00843	ENSG00000178440	G	A	GTEx tissue version 7	0.317788	0.123573	0.0196521	7.77e-10	NA	-0.334946	0.103514	0.00151882
Adrenal_Gland	rs7599453	TPRKB	ENSG00000144034	G	T	GTEx tissue version 7	0.65651	-0.0402483	0.00602908	2.46e-11	NA	0.200895	0.0622011	0.00154864
Adrenal_Gland	rs7041057	HACD4	ENSG00000188921	G	A	GTEx tissue version 7	0.725723	0.0497566	0.00910558	4.64e-08	NA	-0.180871	0.0564712	0.00168951
Adrenal_Gland	rs7032789	C9orf84	ENSG00000165181	A	G	GTEx tissue version 7	0.305929	0.16923	0.0146334	6.22e-31	NA	-0.184909	0.0579757	0.00176451
Adrenal_Gland	rs4851313	CHST10	ENSG00000115526	A	G	GTEx tissue version 7	0.515197	0.0330729	0.00549894	1.81e-09	NA	-0.22444	0.0710552	0.00194747
Adrenal_Gland	rs3733459	LSM6	ENSG00000164167	G	A	GTEx tissue version 7	0.341956	0.0898921	0.00820373	6.12e-28	NA	-0.267658	0.0849429	0.00199554
Adrenal_Gland	rs55746644	LINC01116	ENSG00000163364	T	C	GTEx tissue version 7	0.0791466	1.24662	0.0583201	5.3e-70	NA	-0.560848	0.179029	0.0021154
Adrenal_Gland	rs7184567	STX4	ENSG00000103496	T	C	GTEx tissue version 7	0.381577	-0.0377036	0.00555931	1.18e-11	NA	0.166912	0.053833	0.00234224
Adrenal_Gland	rs2546197	LINC01554	ENSG00000236882	G	T	GTEx tissue version 7	0.0856468	0.881026	0.144154	3.65e-09	NA	-0.571441	0.184844	0.00241019
Adrenal_Gland	rs6090043	LKAAEAR1	ENSG00000171695	T	C	GTEx tissue version 7	0.466929	-0.13345	0.0153506	3.51e-18	NA	0.28518	0.0924327	0.00245763
Adrenal_Gland	rs3789649	AGT	ENSG00000135744	T	C	GTEx tissue version 7	0.214887	-0.198204	0.0146896	1.72e-41	NA	0.222179	0.0724808	0.00261609
Adrenal_Gland	rs6743376	PSD4	ENSG00000125637	A	C	GTEx tissue version 7	0.645838	-0.094978	0.0105926	3.06e-19	NA	0.210786	0.0690645	0.00272733
Adrenal_Gland	rs3815020	THUMPD1	ENSG00000066654	G	T	GTEx tissue version 7	0.155448	-0.0346947	0.00553209	3.58e-10	NA	0.217123	0.0715778	0.00289003
Adrenal_Gland	rs13130741	SLC9B1	ENSG00000164037	T	C	GTEx tissue version 7	0.485165	-0.0646574	0.0100759	1.39e-10	NA	0.22702	0.0756366	0.00319003
Adrenal_Gland	rs10206196	ADCY3	ENSG00000138031	C	T	GTEx tissue version 7	0.45495	-0.105613	0.00721914	1.82e-48	NA	0.170017	0.0568028	0.003273
Adrenal_Gland	rs59997441	ABHD8	ENSG00000127220	C	T	GTEx tissue version 7	0.407982	-0.0463231	0.00711549	7.51e-11	NA	0.162136	0.0541708	0.00327356
Adrenal_Gland	rs2070380	URB1	ENSG00000142207	A	C	GTEx tissue version 7	0.751406	0.0634585	0.00670024	2.77e-21	NA	-0.187855	0.062822	0.00330155
Adrenal_Gland	rs10902782	AC084125.2	ENSG00000255182	A	G	GTEx tissue version 7	0.457307	-0.127378	0.0160156	1.82e-15	NA	0.21716	0.0730839	0.00349844
Adrenal_Gland	rs2550510	SMG1P6	ENSG00000254634	A	C	GTEx tissue version 7	0.575139	0.161114	0.0246822	1.85e-10	NA	-0.315935	0.107152	0.00375172
Adrenal_Gland	rs12868614	GAS6-AS1	ENSG00000233695	T	C	GTEx tissue version 7	0.258102	0.581157	0.0261529	2.13e-109	NA	-0.26483	0.0902818	0.00392757
Adrenal_Gland	rs62069929	TRPV1	ENSG00000196689	C	T	GTEx tissue version 7	0.244486	0.0942739	0.010424	1.51e-19	NA	-0.249955	0.0854108	0.00401008
Adrenal_Gland	rs10745621	EEA1	ENSG00000102189	C	T	GTEx tissue version 7	0.614316	-0.0406822	0.00650372	3.97e-10	NA	0.135612	0.0465756	0.00419396
Adrenal_Gland	rs1447114	ECM2	ENSG00000106823	G	A	GTEx tissue version 7	0.216634	0.246513	0.0180448	1.73e-42	NA	-0.163553	0.0563781	0.00433057
Adrenal_Gland	rs10474606	THBS4	ENSG00000113296	A	G	GTEx tissue version 7	0.317034	0.0638744	0.0110737	8.02e-09	NA	-0.310271	0.107737	0.00461325
Adrenal_Gland	rs1345462	ABCA5	ENSG00000154265	A	G	GTEx tissue version 7	0.140485	0.0481859	0.00848951	1.38e-08	NA	-0.236669	0.082181	0.00461379
Adrenal_Gland	rs1879696	SPC25	ENSG00000152253	C	T	GTEx tissue version 7	0.0995104	-0.50892	0.051113	3.42e-21	NA	0.419132	0.145994	0.00473891
Adrenal_Gland	rs10924961	AL390728.4	ENSG00000227671	A	G	GTEx tissue version 7	0.420011	-0.0561194	0.0101319	3.04e-08	NA	0.182998	0.0639343	0.00486204
Adrenal_Gland	rs9869271	AC108676.1	ENSG00000244675	C	A	GTEx tissue version 7	0.496297	-0.0934049	0.0156559	2.43e-09	NA	0.297426	0.10441	0.00506337
Adrenal_Gland	rs62263302	CHCHD6	ENSG00000159685	G	A	GTEx tissue version 7	0.130856	0.0983526	0.0123562	1.72e-15	NA	-0.378017	0.1331	0.00519303
Adrenal_Gland	rs2410612	INTS10	ENSG00000104613	A	G	GTEx tissue version 7	0.681551	0.0573607	0.00491097	1.61e-31	NA	-0.183984	0.0648583	0.00524528
Adrenal_Gland	rs910679	MYO6	ENSG00000196586	C	T	GTEx tissue version 7	0.522144	0.051814	0.00577019	2.72e-19	NA	-0.169645	0.0598353	0.00526853
Adrenal_Gland	rs2839536	RSPH1	ENSG00000160188	T	C	GTEx tissue version 7	0.399913	0.0652742	0.0096076	1.09e-11	NA	-0.1935	0.0689412	0.00572917
Adrenal_Gland	rs4420482	LINC01197	ENSG00000248441	G	A	GTEx tissue version 7	0.21388	0.0839353	0.0133777	3.51e-10	NA	-0.226923	0.0809401	0.00578225
Adrenal_Gland	rs1216779	SLC16A1-AS1	ENSG00000226419	G	A	GTEx tissue version 7	0.655368	-0.0583324	0.00956703	1.08e-09	NA	0.288254	0.104876	0.00678771
Adrenal_Gland	rs707303	ZNF611	ENSG00000213020	G	T	GTEx tissue version 7	0.645341	-0.0510385	0.00659407	9.94e-15	NA	0.215778	0.0785564	0.00682134
Adrenal_Gland	rs4761965	SLC4A8	ENSG00000050438	T	C	GTEx tissue version 7	0.527709	-0.0767645	0.00706355	1.64e-27	NA	0.181406	0.0662784	0.0070162
Adrenal_Gland	rs3020004	GPR83	ENSG00000123901	C	T	GTEx tissue version 7	0.412183	0.260966	0.0169159	1.07e-53	NA	-0.16797	0.0620454	0.00764281
Adrenal_Gland	rs6962076	HNRNPCP7	ENSG00000228653	A	G	GTEx tissue version 7	0.336732	-0.0682346	0.0125082	4.89e-08	NA	0.230852	0.0857952	0.00801053
Adrenal_Gland	rs7641355	AC063944.1	ENSG00000239828	T	C	GTEx tissue version 7	0.29496	-0.130239	0.01915	1.04e-11	NA	0.270631	0.100591	0.00801777
Adrenal_Gland	rs7246422	IGLON5	ENSG00000142549	C	T	GTEx tissue version 7	0.472154	0.0726359	0.0099967	3.7e-13	NA	-0.177552	0.0662741	0.00828082
Adrenal_Gland	rs1875887	ETFA	ENSG00000140374	T	G	GTEx tissue version 7	0.32924	-0.0440182	0.00689948	1.77e-10	NA	0.117109	0.0437245	0.0082974
Adrenal_Gland	rs4281097	EFR3A	ENSG00000132294	C	T	GTEx tissue version 7	0.820909	0.0628501	0.00734184	1.12e-17	NA	-0.142372	0.0534802	0.00868661
Adrenal_Gland	rs929199	MDFIC	ENSG00000135272	G	A	GTEx tissue version 7	0.560232	-0.0662277	0.0107339	6.83e-10	NA	0.118972	0.0449117	0.00901384
Adrenal_Gland	rs4728353	TMEM140	ENSG00000146859	C	T	GTEx tissue version 7	0.285904	-0.0742145	0.0130659	1.35e-08	NA	0.159326	0.0602557	0.00913766
Adrenal_Gland	rs1769797	EGLN1	ENSG00000135766	A	C	GTEx tissue version 7	0.468582	-0.0377595	0.00605362	4.45e-10	NA	0.167901	0.0638779	0.00954886
Adrenal_Gland	rs1504381	TRPM3	ENSG00000083067	T	C	GTEx tissue version 7	0.500889	-0.0793695	0.011897	2.53e-11	NA	0.254738	0.0970057	0.00961455
Adrenal_Gland	rs72844798	RPLP2	ENSG00000177600	A	G	GTEx tissue version 7	0.22517	0.0509491	0.00779547	6.33e-11	NA	-0.139033	0.0530665	0.00977797
Adrenal_Gland	rs8118848	ZBTB46	ENSG00000130584	A	G	GTEx tissue version 7	0.252723	0.0643156	0.00789133	3.63e-16	NA	-0.207593	0.0794497	0.00997336
Adrenal_Gland	rs2282130	CDC25B	ENSG00000101224	A	G	GTEx tissue version 7	0.508358	0.0650091	0.00651859	2e-23	NA	-0.175952	0.0675222	0.010171
Adrenal_Gland	rs17665621	FBXO25	ENSG00000147364	C	T	GTEx tissue version 7	0.404126	-0.0232314	0.00420273	3.24e-08	NA	0.165112	0.063473	0.0102998
Adrenal_Gland	rs6747490	EFEMP1	ENSG00000115380	G	A	GTEx tissue version 7	0.572994	-0.246922	0.0203469	6.84e-34	NA	0.17962	0.0693161	0.0105887
Adrenal_Gland	rs1741177	FAM177A1	ENSG00000151327	A	G	GTEx tissue version 7	0.684707	0.0392337	0.00586287	2.2e-11	NA	-0.165341	0.0640482	0.0108798
Adrenal_Gland	rs75866638	MRPS22	ENSG00000175110	T	C	GTEx tissue version 7	0.0810254	0.070974	0.0105798	1.97e-11	NA	-0.26186	0.101628	0.0110266
Adrenal_Gland	rs10133948	MEG8	ENSG00000225746	G	A	GTEx tissue version 7	0.294435	-0.0718561	0.0110927	9.31e-11	NA	0.16534	0.0642136	0.0110818
Adrenal_Gland	rs2306120	ACBD3	ENSG00000182827	G	T	GTEx tissue version 7	0.583716	-0.0375204	0.00509698	1.82e-13	NA	0.133161	0.051728	0.0110996
Adrenal_Gland	rs2774965	KIAA1549	ENSG00000122778	T	C	GTEx tissue version 7	0.371595	0.0365634	0.00667808	4.37e-08	NA	-0.164674	0.0647634	0.0121031
Adrenal_Gland	rs2603581	KCNC4	ENSG00000116396	T	G	GTEx tissue version 7	0.503912	-0.0589286	0.0072964	6.67e-16	NA	0.176986	0.0698952	0.0124563
Adrenal_Gland	rs6661539	IBA57-AS1	ENSG00000203684	C	T	GTEx tissue version 7	0.364354	0.11376	0.0161895	2.11e-12	NA	-0.24918	0.0984338	0.0124803
Adrenal_Gland	rs113982866	HOPX	ENSG00000171476	T	C	GTEx tissue version 7	0.14425	-0.0963719	0.0169165	1.22e-08	NA	0.250927	0.0991726	0.0125225
Adrenal_Gland	rs13102404	BMPR1B	ENSG00000138696	C	T	GTEx tissue version 7	0.381067	0.0862514	0.0111913	1.29e-14	NA	-0.19803	0.0788287	0.0131511
Adrenal_Gland	rs10737429	OBSCN	ENSG00000154358	G	A	GTEx tissue version 7	0.67616	-0.117466	0.0113322	3.55e-25	NA	0.175855	0.0700521	0.0132161
Adrenal_Gland	rs77830279	PLEKHA1	ENSG00000107679	T	C	GTEx tissue version 7	0.0450785	0.0670076	0.0120813	2.92e-08	NA	-0.397298	0.158671	0.0134479
Adrenal_Gland	rs4934433	FAS	ENSG00000026103	A	C	GTEx tissue version 7	0.718533	-0.148758	0.0213152	2.97e-12	NA	0.244758	0.0977775	0.0134732
Adrenal_Gland	rs7132530	CREBL2	ENSG00000111269	C	T	GTEx tissue version 7	0.540507	-0.0315542	0.00557751	1.54e-08	NA	0.118191	0.0472989	0.0136341
Adrenal_Gland	rs17184588	SRSF10	ENSG00000188529	C	T	GTEx tissue version 7	0.497554	0.0460045	0.00440574	1.6e-25	NA	-0.135317	0.0547385	0.0146497
Adrenal_Gland	rs1043991	FRRS1L	ENSG00000260230	C	T	GTEx tissue version 7	0.357692	0.116164	0.0078024	3.93e-50	NA	-0.135369	0.0547904	0.0147047
Adrenal_Gland	rs1552842	SLC26A10	ENSG00000135502	G	A	GTEx tissue version 7	0.572612	-0.12817	0.016524	8.73e-15	NA	0.186215	0.0755336	0.014916
Adrenal_Gland	rs61436917	PLEKHD1	ENSG00000175985	T	C	GTEx tissue version 7	0.151059	0.235697	0.0192224	1.46e-34	NA	-0.355299	0.144261	0.0150129
Adrenal_Gland	rs10486883	CALN1	ENSG00000183166	T	C	GTEx tissue version 7	0.43602	-0.0870293	0.010726	4.9e-16	NA	0.1479	0.0602179	0.0152882
Adrenal_Gland	rs6946143	RABGEF1	ENSG00000154710	T	G	GTEx tissue version 7	0.57788	0.0565573	0.00901687	3.56e-10	NA	-0.248719	0.101336	0.0153564
Adrenal_Gland	rs13033444	KLHL29	ENSG00000119771	G	A	GTEx tissue version 7	0.270416	0.0510193	0.00847001	1.71e-09	NA	-0.231227	0.094454	0.015619
Adrenal_Gland	rs3134063	TNFRSF11B	ENSG00000164761	T	C	GTEx tissue version 7	0.484027	0.137393	0.0194402	1.58e-12	NA	-0.198466	0.0813123	0.0159223
Adrenal_Gland	rs17821469	SMYD4	ENSG00000186532	A	G	GTEx tissue version 7	0.310275	0.0431728	0.00553276	6.04e-15	NA	-0.191707	0.078727	0.016165
Adrenal_Gland	rs13196661	FAM184A	ENSG00000111879	T	C	GTEx tissue version 7	0.528853	-0.0678573	0.00732191	1.9e-20	NA	0.216597	0.0892264	0.0164922
Adrenal_Gland	rs7218642	RHBDL3	ENSG00000141314	T	C	GTEx tissue version 7	0.250136	-0.102794	0.010603	3.17e-22	NA	0.176864	0.0729493	0.0166243
Adrenal_Gland	rs7210579	RSAD1	ENSG00000136444	G	A	GTEx tissue version 7	0.242854	-0.0684615	0.0069347	5.49e-23	NA	0.168071	0.0694028	0.0167476
Adrenal_Gland	rs6990452	C8orf59	ENSG00000176731	G	A	GTEx tissue version 7	0.738018	-0.125309	0.0108814	1.1e-30	NA	0.175028	0.0723001	0.0167842
Adrenal_Gland	rs1549957	ZNF283	ENSG00000167637	C	T	GTEx tissue version 7	0.409398	-0.0665268	0.0063605	1.33e-25	NA	0.222339	0.0927671	0.0178813
Adrenal_Gland	rs3759129	AQP5	ENSG00000161798	C	A	GTEx tissue version 7	0.181862	-0.415785	0.0506563	1.11e-14	NA	0.293458	0.122937	0.0183396
Adrenal_Gland	rs2742122	DAGLB	ENSG00000164535	C	T	GTEx tissue version 7	0.499642	-0.0336103	0.00594596	1.58e-08	NA	0.162184	0.0689012	0.0199901
Adrenal_Gland	rs10859938	NTN4	ENSG00000074527	C	T	GTEx tissue version 7	0.563703	0.120442	0.00956192	2.22e-36	NA	-0.0998757	0.0424774	0.0201245
Adrenal_Gland	rs2268689	EDN3	ENSG00000124205	A	G	GTEx tissue version 7	0.717272	-0.196588	0.0222259	9.15e-19	NA	0.23907	0.101692	0.0201425
Adrenal_Gland	rs72698591	TECPR2	ENSG00000196663	A	G	GTEx tissue version 7	0.31192	0.0384485	0.00492866	6.14e-15	NA	-0.183468	0.0782247	0.0204314
Adrenal_Gland	rs732934	NADSYN1	ENSG00000172890	A	G	GTEx tissue version 7	0.75183	0.0667368	0.00722102	2.42e-20	NA	-0.134053	0.0572922	0.020727
Adrenal_Gland	rs75551871	LINC00884	ENSG00000233058	T	G	GTEx tissue version 7	0.0286465	-0.256005	0.0375785	9.59e-12	NA	0.574163	0.24628	0.0211833
Adrenal_Gland	rs13418865	PKDCC	ENSG00000162878	T	C	GTEx tissue version 7	0.162632	-0.0891999	0.0120854	1.57e-13	NA	0.203423	0.0874672	0.0214918
Adrenal_Gland	rs11910923	PCP4	ENSG00000183036	A	G	GTEx tissue version 7	0.175736	-0.132823	0.022263	2.43e-09	NA	0.23922	0.102887	0.0215265
Adrenal_Gland	rs9617126	MAPK11	ENSG00000185386	T	C	GTEx tissue version 7	0.335422	0.0470154	0.00745654	2.88e-10	NA	-0.16174	0.0696745	0.0217317
Adrenal_Gland	rs7978725	TESC	ENSG00000088992	A	G	GTEx tissue version 7	0.133521	-0.221305	0.0155101	3.44e-46	NA	0.271833	0.117883	0.022604
Adrenal_Gland	rs858522	AC016876.1	ENSG00000233223	A	C	GTEx tissue version 7	0.578191	0.0713246	0.00980744	3.53e-13	NA	-0.193436	0.0840514	0.0228669
Adrenal_Gland	rs34486464	ITGA9	ENSG00000144668	A	G	GTEx tissue version 7	0.250922	-0.052075	0.00938981	2.92e-08	NA	0.158638	0.0689647	0.0229324
Adrenal_Gland	rs2227735	VTN	ENSG00000109072	T	C	GTEx tissue version 7	0.609257	0.0630813	0.0112723	2.19e-08	NA	-0.137158	0.0597356	0.023178
Adrenal_Gland	rs7336735	LINC00571	ENSG00000223685	G	A	GTEx tissue version 7	0.478531	0.266594	0.0255366	6.14e-23	NA	-0.240259	0.104707	0.0232662
Adrenal_Gland	rs935394	DBI	ENSG00000155368	C	A	GTEx tissue version 7	0.218606	0.0989235	0.0124978	2.47e-15	NA	-0.159504	0.0701699	0.0245637
Adrenal_Gland	rs2077308	DIS3L2	ENSG00000144535	C	T	GTEx tissue version 7	0.74688	0.0315583	0.00577071	4.53e-08	NA	-0.144592	0.0639336	0.0252854
Adrenal_Gland	rs893805	TRIM2	ENSG00000109654	A	G	GTEx tissue version 7	0.483401	-0.0355093	0.00545923	7.8e-11	NA	0.157548	0.0698429	0.0256598
Adrenal_Gland	rs16833743	S100A10	ENSG00000197747	C	T	GTEx tissue version 7	0.294039	-0.136859	0.0201447	1.09e-11	NA	0.167159	0.0743479	0.0261397
Adrenal_Gland	rs218478	STX16	ENSG00000124222	A	G	GTEx tissue version 7	0.361647	-0.0438266	0.00652658	1.88e-11	NA	0.106452	0.0476067	0.0269531
Adrenal_Gland	rs2270604	TECPR1	ENSG00000205356	C	T	GTEx tissue version 7	0.390771	0.0504281	0.00606287	8.98e-17	NA	-0.132033	0.0602913	0.0302098
Adrenal_Gland	rs3087585	OMA1	ENSG00000162600	A	G	GTEx tissue version 7	0.278814	-0.151787	0.00998531	3.48e-52	NA	0.120344	0.055122	0.0307094
Adrenal_Gland	rs2043295	ZNF615	ENSG00000197619	C	T	GTEx tissue version 7	0.259529	0.0476978	0.00675381	1.64e-12	NA	-0.156787	0.0719132	0.0309365
Adrenal_Gland	rs12902690	MPI	ENSG00000178802	G	A	GTEx tissue version 7	0.664717	0.0561607	0.00631663	6.06e-19	NA	-0.136694	0.0629497	0.0316048
Adrenal_Gland	rs12000184	PRSS3	ENSG00000010438	A	G	GTEx tissue version 7	0.239792	-0.100106	0.0125545	1.54e-15	NA	0.203098	0.0936936	0.0318986
Adrenal_Gland	rs2449527	MTDH	ENSG00000147649	A	G	GTEx tissue version 7	0.25994	0.0438634	0.00634706	4.82e-12	NA	-0.0794302	0.0366938	0.0321328
Adrenal_Gland	rs11852767	STRCP1	ENSG00000166763	C	T	GTEx tissue version 7	0.0872691	-0.14091	0.0217679	9.59e-11	NA	0.334504	0.15469	0.03231
Adrenal_Gland	rs1079207	RPL5P1	ENSG00000241061	T	C	GTEx tissue version 7	0.150069	-0.179111	0.0322405	4.81e-08	NA	0.274136	0.12777	0.0336597
Adrenal_Gland	rs4272042	CCNG2	ENSG00000138764	G	A	GTEx tissue version 7	0.306563	0.0518812	0.00857332	1.44e-09	NA	-0.149241	0.069925	0.0345856
Adrenal_Gland	rs276213	ITPRIP	ENSG00000148841	A	G	GTEx tissue version 7	0.317614	0.133419	0.0129703	8.11e-25	NA	-0.139189	0.0652749	0.0347483
Adrenal_Gland	rs35352112	TPPP	ENSG00000171368	A	G	GTEx tissue version 7	0.185957	0.055254	0.00978278	1.62e-08	NA	-0.17364	0.0819034	0.0357909
Adrenal_Gland	rs2218225	CERKL	ENSG00000188452	A	G	GTEx tissue version 7	0.609894	-0.13317	0.0213294	4.28e-10	NA	0.184076	0.0869588	0.0360699
Adrenal_Gland	rs9977280	COL18A1	ENSG00000182871	G	A	GTEx tissue version 7	0.182876	-0.130486	0.0151634	7.61e-18	NA	0.247474	0.117023	0.0362483
Adrenal_Gland	rs13262361	EMC2	ENSG00000104412	A	G	GTEx tissue version 7	0.299581	0.0443246	0.0069514	1.81e-10	NA	-0.145866	0.068994	0.0362983
Adrenal_Gland	rs7866783	CDKN2A	ENSG00000147889	G	A	GTEx tissue version 7	0.575123	0.128564	0.0211168	1.14e-09	NA	-0.22347	0.105832	0.0365278
Adrenal_Gland	rs9751751	CCDC74B	ENSG00000152076	G	A	GTEx tissue version 7	0.376936	-0.119404	0.0128891	1.97e-20	NA	0.194434	0.0922617	0.0368902
Adrenal_Gland	rs13063561	C3orf52	ENSG00000114529	C	A	GTEx tissue version 7	0.556647	-0.27796	0.025074	2.4e-25	NA	0.13102	0.062219	0.0370333
Adrenal_Gland	rs10173339	LINC00299	ENSG00000236790	C	T	GTEx tissue version 7	0.268317	-0.169519	0.0162392	1.65e-25	NA	0.211613	0.101077	0.038127
Adrenal_Gland	rs1043159	SLC4A11	ENSG00000088836	T	C	GTEx tissue version 7	0.271465	0.24857	0.0227486	8.58e-28	NA	-0.143996	0.0688905	0.0384334
Adrenal_Gland	rs9646635	ZNF667-AS1	ENSG00000166770	C	T	GTEx tissue version 7	0.247453	-0.168858	0.00834937	6.02e-91	NA	0.224165	0.107272	0.0384804
Adrenal_Gland	rs1203632	PRDM2	ENSG00000116731	C	A	GTEx tissue version 7	0.250686	0.0493502	0.00717415	6.03e-12	NA	-0.121896	0.0583402	0.0385082
Adrenal_Gland	rs77237969	AC021683.2	ENSG00000267506	G	A	GTEx tissue version 7	0.101343	-0.589887	0.035935	1.48e-60	NA	0.270403	0.129561	0.0387215
Adrenal_Gland	rs11666579	SLC27A1	ENSG00000130304	T	G	GTEx tissue version 7	0.51257	-0.0484718	0.00874231	2.95e-08	NA	0.119174	0.0571288	0.0388135
Adrenal_Gland	rs4899110	KCNH5	ENSG00000140015	T	C	GTEx tissue version 7	0.596828	0.0692747	0.0116432	2.68e-09	NA	-0.0868966	0.0417675	0.0393304
Adrenal_Gland	rs72695256	RAP1A	ENSG00000116473	C	T	GTEx tissue version 7	0.17221	-0.0456347	0.00741144	7.4e-10	NA	0.143985	0.0692276	0.0393868
Adrenal_Gland	rs12660811	TXLNB	ENSG00000164440	T	C	GTEx tissue version 7	0.276333	0.121769	0.0191587	2.07e-10	NA	-0.139765	0.0678595	0.0413135
Adrenal_Gland	rs13067349	EIF4E3	ENSG00000163412	C	T	GTEx tissue version 7	0.649976	0.0486581	0.00590052	1.63e-16	NA	-0.126259	0.061451	0.0418024
Adrenal_Gland	rs2292771	ABCC9	ENSG00000069431	T	C	GTEx tissue version 7	0.453084	0.166342	0.0113544	1.35e-48	NA	-0.203421	0.0991388	0.0420719
Adrenal_Gland	rs2586304	TIMM22	ENSG00000177370	G	A	GTEx tissue version 7	0.771272	-0.0591292	0.00674546	1.86e-18	NA	0.136594	0.0666596	0.0423441
Adrenal_Gland	rs75718282	ALG1L9P	ENSG00000248671	T	C	GTEx tissue version 7	0.0351997	-0.322944	0.0322847	1.48e-23	NA	0.675725	0.329998	0.0424894
Adrenal_Gland	rs12509328	TLR6	ENSG00000174130	T	C	GTEx tissue version 7	0.2465	-0.212003	0.0238607	6.39e-19	NA	0.243933	0.119514	0.0431535
Adrenal_Gland	rs12711818	DPP10-AS1	ENSG00000235026	A	G	GTEx tissue version 7	0.61602	-0.0493213	0.00888598	2.85e-08	NA	0.136606	0.0673009	0.0443015
Adrenal_Gland	rs7193713	KIAA0895L	ENSG00000196123	G	A	GTEx tissue version 7	0.0738582	0.0868624	0.012223	1.19e-12	NA	-0.119338	0.0588795	0.0446075
Adrenal_Gland	rs4757521	ABCC8	ENSG00000006071	G	A	GTEx tissue version 7	0.450107	-0.0543702	0.00983823	3.27e-08	NA	0.114363	0.0564512	0.044705
Adrenal_Gland	rs12049454	LPAR3	ENSG00000171517	T	C	GTEx tissue version 7	0.323778	0.210532	0.0248681	2.54e-17	NA	-0.208847	0.10385	0.046268
Adrenal_Gland	rs414956	ZC3H12D	ENSG00000178199	C	A	GTEx tissue version 7	0.261532	0.105993	0.0139284	2.74e-14	NA	-0.142175	0.0707614	0.0464646
Adrenal_Gland	rs13059788	ARHGEF26-AS1	ENSG00000243069	C	T	GTEx tissue version 7	0.242187	0.112608	0.0116522	4.28e-22	NA	-0.156355	0.0780152	0.0470104
Adrenal_Gland	rs383297	FGL1	ENSG00000104760	T	C	GTEx tissue version 7	0.791026	-0.364006	0.0445348	3.24e-15	NA	0.257297	0.128472	0.0471638
Adrenal_Gland	rs4569473	MRPL35	ENSG00000132313	G	A	GTEx tissue version 7	0.55224	-0.0658896	0.00472881	3.96e-44	NA	0.113552	0.0569807	0.0482547
Artery_Aorta	rs6998397	XKR9	ENSG00000221947	A	G	GTEx tissue version 7	0.505907	-0.201611	0.0185557	1.62e-24	NA	1.06119	0.0437842	2.07102e-63
Artery_Aorta	rs17036960	C12orf75	ENSG00000235162	C	T	GTEx tissue version 7	0.236615	0.149977	0.0146019	9.51e-25	NA	-0.841042	0.0412397	3.67267e-52
Artery_Aorta	rs1141221	SLC25A41	ENSG00000181240	T	C	GTEx tissue version 7	0.460235	0.239917	0.0133077	1.17e-72	NA	-0.907674	0.0538389	3.35769e-41
Artery_Aorta	rs28445596	GBAP1	ENSG00000160766	C	T	GTEx tissue version 7	0.495161	0.121325	0.0105872	2.1e-30	NA	-0.599525	0.0370809	5.23106e-39
Artery_Aorta	rs823154	PM20D1	ENSG00000162877	T	C	GTEx tissue version 7	0.397537	0.0300492	0.00518916	7.01e-09	NA	-0.933456	0.0589238	5.72052e-38
Artery_Aorta	rs4678621	PDCD6IP	ENSG00000170248	G	A	GTEx tissue version 7	0.275779	0.0263505	0.00434753	1.35e-09	NA	-0.430748	0.0384088	2.78932e-23
Artery_Aorta	rs11084499	ZNF772	ENSG00000197128	G	A	GTEx tissue version 7	0.292473	-0.080809	0.00721736	4.24e-29	NA	0.546429	0.0552076	2.84807e-19
Artery_Aorta	rs10179340	ADI1	ENSG00000182551	G	A	GTEx tissue version 7	0.853656	0.118572	0.0118997	2.18e-23	NA	-0.419249	0.0473541	3.19252e-16
Artery_Aorta	rs9471809	MRPS10	ENSG00000048544	C	A	GTEx tissue version 7	0.204397	0.0907188	0.00602263	2.84e-51	NA	-0.398757	0.0451315	3.59452e-16
Artery_Aorta	rs12985091	AC005336.1	ENSG00000267056	A	G	GTEx tissue version 7	0.475646	0.27231	0.0293214	1.59e-20	NA	-0.50084	0.0609971	2.02407e-14
Artery_Aorta	rs12132521	CMPK1	ENSG00000162368	T	C	GTEx tissue version 7	0.313325	-0.0332368	0.00606307	4.21e-08	NA	0.303933	0.0370407	2.09591e-14
Artery_Aorta	rs55970645	ARMC9	ENSG00000135931	A	G	GTEx tissue version 7	0.318427	-0.0400112	0.00621419	1.21e-10	NA	0.387129	0.0505829	6.52262e-13
Artery_Aorta	rs2477562	CFAP57	ENSG00000243710	A	C	GTEx tissue version 7	0.410253	-0.209732	0.0213269	9.3e-21	NA	0.566785	0.0745703	8.99594e-13
Artery_Aorta	rs7599453	TPRKB	ENSG00000144034	G	T	GTEx tissue version 7	0.65651	-0.0402483	0.00602908	2.46e-11	NA	0.316664	0.0421784	1.58155e-12
Artery_Aorta	rs7162107	ZNF774	ENSG00000196391	G	A	GTEx tissue version 7	0.302749	-0.0490174	0.00876653	2.25e-08	NA	0.48738	0.0650337	1.71565e-12
Artery_Aorta	rs62069929	TRPV1	ENSG00000196689	C	T	GTEx tissue version 7	0.244486	0.0942739	0.010424	1.51e-19	NA	-0.372526	0.0502125	2.70074e-12
Artery_Aorta	rs7733939	AC126768.2	ENSG00000248994	C	T	GTEx tissue version 7	0.804559	0.164908	0.0275141	4.28e-09	NA	-0.7311	0.100575	6.60995e-12
Artery_Aorta	rs11977507	AC004967.1	ENSG00000243554	A	C	GTEx tissue version 7	0.201448	-0.059445	0.0102896	7.59e-09	NA	0.47405	0.0678562	3.48609e-11
Artery_Aorta	rs11130181	NICN1	ENSG00000145029	A	G	GTEx tissue version 7	0.76293	-0.0600314	0.00797019	5e-14	NA	0.267102	0.0396129	1.41001e-10
Artery_Aorta	rs4675894	ING5	ENSG00000168395	G	T	GTEx tissue version 7	0.459779	-0.0296368	0.00534632	2.97e-08	NA	0.207564	0.0312806	2.58609e-10
Artery_Aorta	rs7219046	SLC26A11	ENSG00000181045	T	C	GTEx tissue version 7	0.329404	0.0459403	0.00822045	2.29e-08	NA	-0.311749	0.0471515	2.95792e-10
Artery_Aorta	rs17119656	FAM178B	ENSG00000168754	A	C	GTEx tissue version 7	0.128605	-0.176429	0.0202628	3.12e-18	NA	0.488327	0.0749545	5.07685e-10
Artery_Aorta	rs7336735	LINC00571	ENSG00000223685	G	A	GTEx tissue version 7	0.478531	0.266594	0.0255366	6.14e-23	NA	-0.550966	0.0854306	7.30812e-10
Artery_Aorta	rs12485064	KIAA0930	ENSG00000100364	A	G	GTEx tissue version 7	0.333009	-0.0723684	0.00748141	3.92e-22	NA	0.249658	0.0387388	7.49739e-10
Artery_Aorta	rs56315393	TTC23	ENSG00000103852	C	A	GTEx tissue version 7	0.476665	-0.109778	0.00726646	1.45e-51	NA	0.313792	0.0487186	7.65372e-10
Artery_Aorta	rs8110393	RINL	ENSG00000187994	A	G	GTEx tissue version 7	0.483359	-0.117074	0.0093192	3.39e-36	NA	0.27919	0.0442024	1.51785e-09
Artery_Aorta	rs4809813	BCAS4	ENSG00000124243	A	G	GTEx tissue version 7	0.323741	0.0482243	0.00744744	9.46e-11	NA	-0.317848	0.050424	1.62627e-09
Artery_Aorta	rs4892190	CYB5A	ENSG00000166347	A	G	GTEx tissue version 7	0.167659	0.189568	0.0105967	1.43e-71	NA	-0.317254	0.0509297	2.43338e-09
Artery_Aorta	rs10902782	AC084125.2	ENSG00000255182	A	G	GTEx tissue version 7	0.457307	-0.127378	0.0160156	1.82e-15	NA	0.334756	0.0544777	3.83305e-09
Artery_Aorta	rs750866	MRPL43	ENSG00000055950	G	A	GTEx tissue version 7	0.203846	-0.057031	0.0065029	1.79e-18	NA	0.271929	0.0444467	4.42228e-09
Artery_Aorta	rs17821469	SMYD4	ENSG00000186532	A	G	GTEx tissue version 7	0.310275	0.0431728	0.00553276	6.04e-15	NA	-0.339842	0.0557496	4.97911e-09
Artery_Aorta	rs7256171	MADCAM1	ENSG00000099866	T	C	GTEx tissue version 7	0.435428	-0.208235	0.0129857	7.19e-58	NA	0.366586	0.0612153	8.79598e-09
Artery_Aorta	rs11635855	ANKDD1A	ENSG00000166839	G	A	GTEx tissue version 7	0.40318	0.0764859	0.00962173	1.88e-15	NA	-0.343317	0.0585346	1.6762e-08
Artery_Aorta	rs2742122	DAGLB	ENSG00000164535	C	T	GTEx tissue version 7	0.499642	-0.0336103	0.00594596	1.58e-08	NA	0.302816	0.0546792	8.87683e-08
Artery_Aorta	rs724037	TOP1MT	ENSG00000184428	G	T	GTEx tissue version 7	0.534402	0.0545112	0.00690355	2.88e-15	NA	-0.21877	0.0395847	9.39769e-08
Artery_Aorta	rs59617671	ZNF493	ENSG00000196268	A	G	GTEx tissue version 7	0.243479	-0.0846694	0.00814375	2.56e-25	NA	0.229777	0.0416118	9.62152e-08
Artery_Aorta	rs210621	GOPC	ENSG00000047932	A	G	GTEx tissue version 7	0.705014	-0.0493754	0.00500564	5.97e-23	NA	0.220455	0.039931	9.66958e-08
[truncated: 9,611 more rows]
