# Supplementary material for: Identifying drug targets for neurological and psychiatric disease via genetics and the brain transcriptome
Source: PLoS Genet. 2021 Jan 8;17(1):e1009224. doi: 10.1371/journal.pgen.1009224 (PMC7819609; doi:10.1371/journal.pgen.1009224)
Supplement: S2 Table — (XLSX) [file pgen.1009224.s003.xlsx]

## Sheet: Table 2
		correlation between our study and GTEx version 7
tissue	number_eQTLs	r	r 95% CI lower	r 95% CI upper	number sig (P<0.05)	number nonsig (P>0.05)	percent nonsig	number direction different (P<0.05)	percent direction different (P<0.05)	number sig (P<5x10-8)	prop sig (P<5x10-8)	number direction different (P<5x10-8)	percent direction different (P<5x10-8)
Adipose_Subcutaneous	5721	0.648608	0.633339	0.663371	3691	2030	0.354833	339	0.091845	1674	0.292606	54	0.0322581
Adipose_Visceral_Omentum	5729	0.654773	0.639725	0.66932	3401	2328	0.406354	254	0.0746839	1328	0.231803	34	0.0256024
Adrenal_Gland	5693	0.656601	0.641566	0.671131	2982	2711	0.476199	221	0.0741113	821	0.144212	30	0.0365408
Artery_Aorta	5671	0.661533	0.646639	0.675923	3457	2214	0.390407	271	0.0783917	1355	0.238935	33	0.0243542
Artery_Coronary	5736	0.649868	0.634662	0.66457	2750	2986	0.520572	186	0.0676364	631	0.110007	14	0.022187
Artery_Tibial	5641	0.664644	0.649818	0.678964	3781	1860	0.329729	349	0.0923036	1765	0.312888	64	0.0362606
Brain_Amygdala	5976	0.746724	0.73529	0.757732	2900	3076	0.514726	54	0.0186207	342	0.0572289	1	0.00292398
Brain_Anterior_cingulate_cortex_BA24	6008	0.783592	0.773634	0.793163	3590	2418	0.402463	34	0.00947075	654	0.108855	1	0.00152905
Brain_Caudate_basal_ganglia	5978	0.758724	0.747756	0.769278	3760	2218	0.371027	59	0.0156915	893	0.149381	3	0.00335946
Brain_Cerebellar_Hemisphere	5924	0.697833	0.684532	0.710669	3389	2535	0.42792	142	0.0419003	890	0.150236	15	0.0168539
Brain_Cerebellum	5943	0.694148	0.680737	0.707094	3817	2126	0.357732	172	0.0450616	1282	0.215716	22	0.0171607
Brain_Cortex	6013	0.798002	0.788633	0.807001	4249	1764	0.293364	38	0.00894328	1093	0.181773	3	0.00274474
Brain_Frontal_Cortex_BA9	6013	0.801683	0.792465	0.810535	3887	2126	0.353567	33	0.00848984	770	0.128056	2	0.0025974
Brain_Hippocampus	5975	0.75125	0.739989	0.762089	3187	2788	0.466611	47	0.0147474	505	0.0845188	2	0.0039604
Brain_Hypothalamus	5983	0.74071	0.729054	0.751937	3099	2884	0.482032	52	0.0167796	499	0.083403	2	0.00400802
Brain_Nucleus_accumbens_basal_ganglia	5988	0.754924	0.743817	0.765613	3457	2531	0.422679	60	0.0173561	750	0.12525	5	0.00666667
Brain_Putamen_basal_ganglia	5940	0.7443	0.732739	0.755433	3400	2540	0.427609	53	0.0155882	633	0.106566	2	0.00315956
Brain_Spinal_cord_cervical_c-1	5931	0.684496	0.67073	0.69779	2569	3362	0.566852	73	0.0284157	341	0.0574945	2	0.0058651
Brain_Substantia_nigra	5924	0.716607	0.703989	0.728774	2529	3395	0.573093	48	0.0189798	262	0.0442269	2	0.00763359
Breast_Mammary_Tissue	5813	0.646442	0.631224	0.661162	3184	2629	0.452262	230	0.0722362	1064	0.183038	28	0.0263158
Cells_EBV-transformed_lymphocytes	5261	0.512206	0.491993	0.531867	2029	3232	0.614332	279	0.137506	361	0.0686181	18	0.0498615
Cells_Transformed_fibroblasts	5435	0.627093	0.610688	0.64296	3356	2079	0.382521	364	0.108462	1425	0.26219	63	0.0442105
Colon_Sigmoid	5788	0.662757	0.64806	0.676962	3328	2460	0.425017	232	0.0697115	1048	0.181064	17	0.0162214
Colon_Transverse	5776	0.637124	0.621547	0.652197	3209	2567	0.444425	240	0.0747896	1058	0.183172	27	0.0255198
Esophagus_Gastroesophageal_Junction	5747	0.666395	0.651769	0.680524	3292	2455	0.427179	217	0.0659174	1085	0.188794	23	0.0211982
Esophagus_Mucosa	5656	0.617721	0.60134	0.633583	3569	2087	0.368989	430	0.120482	1500	0.265205	88	0.0586667
Esophagus_Muscularis	5728	0.68567	0.6717	0.699153	3788	1940	0.338687	261	0.0689018	1754	0.306215	53	0.0302166
Heart_Atrial_Appendage	5630	0.680214	0.665924	0.694005	3373	2257	0.400888	243	0.0720427	1178	0.209236	27	0.0229202
Heart_Left_Ventricle	5449	0.678908	0.664331	0.692969	3213	2236	0.410351	233	0.0725179	1078	0.197834	27	0.0250464
Liver	5434	0.578221	0.560245	0.595653	2213	3221	0.592749	248	0.112065	423	0.0778432	18	0.0425532
Lung	5807	0.65312	0.638118	0.667625	3627	2180	0.375409	320	0.0882272	1567	0.269847	56	0.0357371
Minor_Salivary_Gland	5772	0.595193	0.578274	0.611601	2060	3712	0.643105	139	0.0674757	255	0.0441788	7	0.027451
Muscle_Skeletal	5398	0.647716	0.631958	0.662938	3429	1969	0.364765	361	0.105279	1521	0.281771	82	0.0539119
Nerve_Tibial	5819	0.666881	0.652365	0.680908	4038	1781	0.306066	343	0.084943	1997	0.343186	68	0.0340511
Ovary	5754	0.633325	0.617593	0.648551	2459	3295	0.572645	164	0.0666938	462	0.080292	6	0.012987
Pancreas	5605	0.614801	0.598249	0.630827	3037	2568	0.458162	307	0.101087	981	0.175022	48	0.0489297
Pituitary	5953	0.671135	0.656932	0.684862	3181	2772	0.465648	181	0.0569004	891	0.149672	16	0.0179574
Prostate	5858	0.612873	0.596628	0.628615	2442	3416	0.583134	153	0.0626536	474	0.080915	5	0.0105485
Skin_Not_Sun_Exposed_Suprapubic	5762	0.63707	0.621472	0.652163	3509	2253	0.39101	354	0.100883	1384	0.240194	70	0.050578
Skin_Sun_Exposed_Lower_leg	5765	0.635241	0.619587	0.650391	3719	2046	0.3549	429	0.115354	1646	0.285516	87	0.0528554
Small_Intestine_Terminal_Ileum	5800	0.599724	0.582986	0.615954	2417	3383	0.583276	189	0.0781961	430	0.0741379	12	0.027907
Spleen	5709	0.605067	0.588361	0.621256	2773	2936	0.514276	254	0.0915975	700	0.122613	20	0.0285714
Stomach	5732	0.641952	0.626475	0.656924	3045	2687	0.468772	231	0.0758621	937	0.163468	25	0.0266809
Testis	6052	0.529406	0.511027	0.547301	3212	2840	0.469266	513	0.159714	1014	0.167548	106	0.104536
Thyroid	5822	0.6626	0.647941	0.676769	3962	1860	0.319478	384	0.0969207	1936	0.332532	82	0.0423554
Uterus	5774	0.636839	0.621249	0.651924	2220	3554	0.615518	118	0.0531532	324	0.0561136	5	0.0154321
Vagina	5802	0.614082	0.597796	0.629861	2186	3616	0.623233	153	0.0699908	294	0.0506722	7	0.0238095
Whole_Blood	5085	0.586636	0.568313	0.604377	2773	2312	0.454671	407	0.146772	944	0.185644	82	0.0868644
