# Supplementary material for: Identifying drug targets for neurological and psychiatric disease via genetics and the brain transcriptome
Source: PLoS Genet. 2021 Jan 8;17(1):e1009224. doi: 10.1371/journal.pgen.1009224 (PMC7819609; doi:10.1371/journal.pgen.1009224)
Supplement: S3 Table — (XLSX) [file pgen.1009224.s004.xlsx]

## Sheet: Table 3
		GWAS			Single SNP (WR)
	category	total SNPs	genome-wide (P<5x10-8)	suggestive (P<5x10-5)	total	sig (P<6x10-7)	sig + coloc (PP >70%)
ADHD	pyschiatric	7919338	303	6884	7137	2	0
Anorexia Nervosa	pyschiatric	10139038	6	1426	7603	1	1
Autism Spectrum Disorder	pyschiatric	8916886	87	5315	7537	0	0
Bipolar disorder	pyschiatric	2427220	43	742	5463	1	1
Major Depressive Disorder	pyschiatric	12538969	847	7295	7618	1	1
Obsessive Compulsive Disorder	pyschiatric	8407918	0	980	7559	0	0
Schizophrenia	pyschiatric	8624491	11799	47284	7563	38	23
Alzheimer's disease	neurological	6730968	2500	8096	7299	15	9
Amyotrophic Lateral sclerosis	neurological	10031418	182	1841	7548	2	2
Frontotemporal Dementia	neurological	4812662	29	456	5621	0	0
Multiple Sclerosis	neurological	465434	498	964	3393	4	4
Parkinson's Disease	neurological	5773709	1753	5284	6216	16	6
