# Supplementary material for: Identifying drug targets for neurological and psychiatric disease via genetics and the brain transcriptome
Source: PLoS Genet. 2021 Jan 8;17(1):e1009224. doi: 10.1371/journal.pgen.1009224 (PMC7819609; doi:10.1371/journal.pgen.1009224)
Supplement: S4 Table — (XLSX) [file pgen.1009224.s005.xlsx]

## Sheet: Table 4
					exposure association (eQTL)						outcome association (neuro/pysch trait)				Causal associaiton (Wald Ratio)			Colocalisation result
SNP	exposure (gene)	outcome (trait)	EA	NONEA	EAF	Beta	SE	P	PVE	F-statistic	EAF	Beta	SE	P	Beta	SE	P	PP.H3.abf	PP.H4.abf	nsnps
rs11540084	PVR	AD	T	G	0.195762	0.617731	0.0466135	4.38168e-40	0.125939	185.006	NA	-0.0876514	0.0124518	1.93247e-12	-0.141892	0.0201573	1.93247e-12	1	1.47433e-32	1866
rs1171830	CCDC6	AD	A	C	0.474108	-0.25355	0.038851	6.74533e-11	0.0333998	44.3672	NA	-0.0562313	0.00987082	1.22134e-08	0.221776	0.0389305	1.22134e-08	0.00474992	0.995166	2738
rs12597511	KAT8	AD	T	C	0.364149	-0.451882	0.0389921	4.68197e-31	0.10961	158.065	NA	0.0602427	0.0103656	6.18117e-09	-0.133315	0.0229388	6.18117e-09	0.0453681	0.954618	1135
rs1727145	PVRIG	AD	G	T	0.482223	0.435608	0.037545	4.01197e-31	0.100111	142.843	NA	-0.0615816	0.00976821	2.89523e-10	-0.141369	0.0224243	2.89523e-10	0.999999	1.48979e-06	1217
rs2293479	AP4M1	AD	C	T	0.303662	0.264511	0.0422413	3.80311e-10	0.030247	40.0485	NA	-0.0726549	0.0109098	2.74526e-11	-0.274676	0.041245	2.74526e-11	0.986981	0.012933	1182
rs2405442	PILRB	AD	C	T	0.685075	0.357787	0.0412623	4.28168e-18	0.0572679	77.9988	NA	0.0960694	0.0108196	6.7349e-19	0.26851	0.0302404	6.7349e-19	1	7.05983e-15	1332
rs35713203	AC135050.3	AD	C	G	0.387153	0.344538	0.039324	1.9263e-18	0.0584894	79.7658	NA	-0.0517762	0.0101038	2.98468e-07	-0.150277	0.0293258	2.98468e-07	0.808636	0.19113	1062
rs4295	ACE	AD	G	C	0.631626	-0.368194	0.0395676	1.33442e-20	0.0690455	95.2296	NA	0.0563173	0.0102009	3.37436e-08	-0.152955	0.0277052	3.37436e-08	0.00948434	0.990384	1358
rs55667375	PRSS36	AD	T	C	0.297747	0.505586	0.0407516	1.96278e-31	0.112861	163.349	NA	-0.068012	0.0112833	1.66343e-09	-0.134521	0.0223173	1.66343e-09	0.164053	0.8359	1138
rs56261258	CEACAM19	AD	T	C	0.112043	0.880665	0.0574882	5.70367e-53	0.157217	239.525	NA	0.16817	0.0159768	6.56306e-26	0.190959	0.0181418	6.56306e-26	1	4.35039e-19	1864
rs56377155	AC012146.1	AD	A	C	0.101408	-0.696188	0.0623685	6.22251e-29	0.103899	148.874	NA	0.100169	0.0161543	5.62004e-10	-0.143881	0.0232039	5.62004e-10	0.230463	0.769536	2621
rs679515	CR1	AD	C	T	0.812078	-0.460598	0.0488135	3.87724e-21	0.0715153	98.8984	NA	-0.126312	0.0126742	2.14636e-23	0.274234	0.0275168	2.14636e-23	0.00366141	0.996339	2125
rs7097656	TSPAN14	AD	C	T	0.792248	0.479615	0.0467264	1.02027e-24	0.0788283	109.877	NA	0.0629515	0.0122301	2.6431e-07	0.131254	0.0254998	2.6431e-07	0.015058	0.984563	3158
rs766271	CCNT2-AS1	AD	T	C	0.438182	-0.335679	0.0386229	7.18847e-17	0.059919	81.8398	NA	0.0507357	0.0100985	5.0585e-07	-0.151144	0.0300838	5.0585e-07	0.081199	0.917346	1746
rs8050894	ZNF646	AD	G	C	0.38492	-0.274623	0.0397939	5.1593e-12	0.0374143	49.9073	NA	0.0593413	0.0100495	3.52823e-09	-0.216083	0.0365937	3.52823e-09	0.0630304	0.936951	1088
rs11172	MED8	ADHD	G	A	0.369546	0.28365	0.040078	1.46829e-12	0.0385248	51.4479	NA	-0.0732969	0.0138	1.217e-07	-0.258406	0.0486515	1.08803e-07	0.999649	0.000350397	1913
rs3120122	TIE1	ADHD	A	G	0.630523	0.507475	0.0383234	5.02454e-40	0.127528	187.68	NA	0.0700017	0.0138	3.669e-07	0.137941	0.0271934	3.92444e-07	0.99974	0.000259989	1883
rs229184	SCFD1	als	T	A	0.333436	0.51422	0.0392903	3.87128e-39	0.124657	182.853	0.4676	0.0723	0.0144	4.726e-07	0.140601	0.0280036	5.14478e-07	0.0736592	0.925972	2275
rs229243	G2E3	als	A	C	0.331659	-0.35478	0.040696	2.83595e-18	0.060364	82.4866	0.4735	0.0714	0.0143	5.92e-07	-0.201251	0.0403066	5.94464e-07	0.0779427	0.921667	2214
rs1081975	SUOX	Anorexia	G	C	0.409911	-0.418124	0.0383594	1.15047e-27	0.0961026	136.515	NA	0.153198	0.0299	2.94e-07	-0.366393	0.0715099	2.99642e-07	0.0658151	0.934014	1334
rs7969091	RHEBL1	BD	G	A	0.454164	0.319746	0.0385861	1.16572e-16	0.0524995	71.1444	0.4298	0.127947	0.0239	8.911e-08	0.400152	0.0747468	8.63017e-08	0.0174455	0.982498	408
rs718050	PTPN1	MDD	G	A	0.610806	-0.219085	0.0399776	4.24844e-08	0.0234736	30.8646	NA	0.0426988	0.0082	1.817e-07	-0.194895	0.0374283	1.91747e-07	0.0152697	0.984236	2593
rs4310388	TTC34	MS	T	G	0.337715	0.290366	0.0408996	1.25211e-12	0.0387525	51.7642	0.3605	-0.1413	0.01927	2.25e-13	-0.486627	0.0663644	2.2566e-13	0.0020282	0.997972	146
rs62120364	MPV17L2	MS	T	A	0.275888	0.238618	0.0436112	4.46298e-08	0.0231506	30.4299	0.2805	-0.1138	0.02078	4.32e-08	-0.476913	0.0870848	4.34018e-08	0.000419651	0.99946	168
rs6438665	IQCB1	MS	C	T	0.630173	0.849553	0.0332725	8.43092e-144	0.354345	704.678	0.6288	0.1006	0.01875	8e-08	0.118415	0.0220704	8.07999e-08	0.0907999	0.909127	145
rs6681932	SLC30A7	MS	C	T	0.114557	-0.436883	0.0607012	6.14303e-13	0.041002	54.8975	0.11525	0.1561	0.02929	9.89e-08	-0.357304	0.0670431	9.85031e-08	0.170748	0.829224	170
rs113471851	MMRN1	PD	G	C	0.0358004	1.24667	0.100275	1.73862e-35	0.104531	149.885	NA	0.2795	0.0316	8.21e-19	0.224197	0.0253474	9.15802e-19	1	3.66688e-20	2078
rs11547135	SCARB2	PD	T	C	0.346307	0.285842	0.0406688	2.08733e-12	0.0379966	50.7146	NA	0.084	0.014	2.047e-09	0.293869	0.0489781	1.97318e-09	0.999445	0.000551875	2514
rs11726637	DGKQ	PD	A	G	0.119774	-0.614947	0.0582561	4.76948e-26	0.0915232	129.355	NA	0.1799	0.0239	4.952e-14	-0.292546	0.0388652	5.18413e-14	1	1.44531e-12	2338
rs12597511	KAT8	PD	T	C	0.364149	-0.451882	0.0389921	4.68197e-31	0.10961	158.065	NA	0.0737	0.0138	9.023e-08	-0.163096	0.0305389	9.26498e-08	0.814536	0.185449	928
rs17573509	CRHR1	PD	A	G	0.177266	0.474849	0.0499055	1.81779e-21	0.0681228	93.8639	NA	-0.2227	0.0189	6.153e-32	-0.468991	0.0398021	4.77234e-32	0.341915	0.658085	477
rs2263418	LRRK2	PD	G	A	0.891713	-0.390144	0.062515	4.35326e-10	0.030648	40.5962	NA	-0.1194	0.0211	1.457e-08	0.306041	0.0540826	1.52464e-08	0.999995	6.97357e-08	2816
rs2869870	FAM47E	PD	A	G	0.404398	-0.850819	0.0324241	9.20947e-152	0.983423	76172.3	NA	0.0796	0.0133	2.007e-09	-0.0935569	0.015632	2.1644e-09	0.999621	0.000378567	2485
rs35713203	AC135050.3	PD	C	G	0.387153	0.344538	0.039324	1.9263e-18	0.0584894	79.7658	NA	-0.0808	0.0159	3.772e-07	-0.234517	0.0461488	3.73952e-07	0.278437	0.721557	857
rs56082319	LINC02210	PD	A	G	0.204194	0.463084	0.0471794	9.66665e-23	0.072404	100.223	NA	-0.2267	0.0165	4.25e-43	-0.489544	0.0356307	5.89673e-43	0.344484	0.655516	571
rs5848	GRN	PD	T	C	0.299481	-0.351285	0.0419204	5.30109e-17	0.0556723	75.6975	NA	0.085	0.0164	2.221e-07	-0.241969	0.0466857	2.18431e-07	0.0162304	0.983576	1267
rs6969563	NUPL2	PD	A	T	0.364312	-0.712621	0.0358324	5.20784e-88	0.393885	834.409	NA	-0.0997	0.0141	1.3e-12	0.139906	0.0197861	1.53908e-12	0.310361	0.689639	2084
rs7184567	STX4	PD	T	C	0.381577	-0.270496	0.0398841	1.18473e-11	0.0361164	48.1111	NA	-0.086	0.0139	5.803e-10	0.317934	0.051387	6.13004e-10	0.0414728	0.958526	703
rs7196726	HSD3B7	PD	A	G	0.393099	0.268445	0.0396695	1.31437e-11	0.0352716	46.9446	NA	-0.0809	0.0136	3.105e-09	-0.301365	0.0506621	2.70562e-09	0.101654	0.898344	861
rs73272053	KLHL7-DT	PD	G	A	0.377637	0.328977	0.0396249	1.2749e-15	0.0526701	71.3884	NA	-0.0972	0.0139	2.314e-12	-0.295461	0.0422522	2.69442e-12	0.227559	0.772441	2059
rs823116	RAB29	PD	A	G	0.556602	0.32428	0.0386475	4.8315e-17	0.0537917	72.9951	NA	0.0714	0.0135	1.228e-07	0.22018	0.0416306	1.23062e-07	0.468271	0.531302	1659
rs858239	GPNMB	PD	A	G	0.411546	-0.814615	0.0330066	1.73989e-134	0.771228	4328.57	NA	-0.0989	0.0135	2.002e-13	0.121407	0.0165723	2.37255e-13	0.044707	0.955293	2046
rs10179134	NAT8	Sz	G	A	0.222976	0.464488	0.0455665	4.82625e-22	0.0778782	108.441	NA	0.0674013	0.013	2.125e-07	0.145109	0.0279878	2.16347e-07	0.0851992	0.914209	1736
rs10520163	CLCN3	Sz	C	T	0.505978	-0.245907	0.0388383	2.42699e-10	0.0314139	41.6437	NA	-0.0608975	0.0106	1.02e-08	0.247645	0.0431058	9.1894e-09	0.0209532	0.979021	2377
rs10773921	OGFOD2	Sz	T	C	0.684554	0.426864	0.0407287	1.05989e-25	0.0824108	115.319	NA	-0.0763952	0.0114	2.025e-11	-0.178969	0.0267064	2.06526e-11	0.906447	0.0935531	1880
rs11072763	IREB2	Sz	G	A	0.76763	-0.468939	0.0448186	1.2768e-25	0.0886683	124.927	NA	0.0704976	0.0125	1.501e-08	-0.150334	0.0266559	1.70242e-08	0.977468	0.0225318	2607
rs11090045	ZC3H7B	Sz	A	G	0.285434	0.236655	0.0431591	4.174e-08	0.0232515	30.5656	NA	0.0645041	0.0121	9.864e-08	0.272566	0.0511292	9.77159e-08	0.0655342	0.934005	1502
rs1113736	AC104129.1	Sz	C	T	0.406363	-0.31687	0.039162	5.83917e-15	0.0517435	70.064	NA	-0.0715017	0.011	6.77e-11	0.22565	0.0347145	8.02365e-11	0.65778	0.34222	3182
rs11706780	AC105749.1	Sz	T	C	0.363805	-0.288037	0.0401912	7.68514e-13	0.0404033	54.0622	NA	0.0705982	0.0113	4.539e-10	-0.245102	0.0392311	4.1672e-10	0.0933677	0.906632	2378
rs12905223	AC243562.2	Sz	C	T	0.290669	0.658614	0.0393501	7.01204e-63	0.190504	302.172	NA	-0.0746992	0.012	4.728e-10	-0.113419	0.0182201	4.81754e-10	0.125086	0.874914	1993
rs13083728	ITIH3	Sz	A	G	0.228465	0.351129	0.0459333	2.10028e-14	0.0447264	60.1175	NA	-0.0677008	0.0124	4.988e-08	-0.192809	0.0353146	4.76816e-08	0.864608	0.135384	1817
rs1498232	PTPRU	Sz	C	T	0.695474	0.273222	0.0421633	9.16732e-11	0.032364	42.9453	NA	-0.0698991	0.0115	1.284e-09	-0.255833	0.0420904	1.2155e-09	0.00989824	0.990098	1928
rs2019611	GOLGA2P7	Sz	A	C	0.275188	-0.686293	0.0397873	2.80869e-51	0.27503	487.109	NA	-0.0755968	0.0127	2.789e-09	0.110152	0.0185052	2.64074e-09	0.247937	0.752062	1999
rs2492966	KCNQ5	Sz	G	A	0.640862	0.242439	0.0405411	2.23021e-09	0.027622	36.4742	NA	0.0584981	0.011	1.094e-07	0.24129	0.0453722	1.04907e-07	0.0137358	0.986109	2356
rs2564383	SF3B1	Sz	G	A	0.669442	-0.275568	0.041206	2.26903e-11	0.0351138	46.7269	NA	-0.0729995	0.0111	5.612e-11	0.264905	0.0402804	4.81549e-11	0.0436253	0.956375	1555
rs2708630	RERE	Sz	T	C	0.685766	-0.334577	0.0414393	6.80851e-16	0.051565	69.8092	NA	-0.0644959	0.0114	1.648e-08	0.192768	0.0340729	1.53566e-08	0.0327679	0.967217	1915
rs281767	TYW5	Sz	A	C	0.63574	0.479442	0.0387325	3.42578e-35	0.112708	163.1	NA	-0.0579046	0.011	1.356e-07	-0.120775	0.0229433	1.40914e-07	0.999962	3.82207e-05	1817
rs281794	FTCDNL1	Sz	T	C	0.812486	0.57148	0.0479378	9.16956e-33	0.103946	148.949	NA	-0.0953002	0.0133	6.676e-13	-0.16676	0.0232729	7.75444e-13	0.0477405	0.952259	1859
rs284857	CYP17A1	Sz	A	G	0.570009	-0.362359	0.0385254	5.16772e-21	0.0705514	97.4643	NA	0.0635005	0.0107	3.206e-09	-0.175242	0.0295287	2.94519e-09	0.999997	2.82621e-06	2101
rs28514673	SMDT1	Sz	A	G	0.668876	0.432152	0.0401278	4.80206e-27	0.0868032	122.05	NA	0.0636037	0.0116	4.659e-08	0.147179	0.0268424	4.17988e-08	0.44444	0.555386	2154
rs2905435	GATAD2A	Sz	A	G	0.655652	0.445714	0.0395932	2.13099e-29	0.0943979	133.841	NA	-0.0608972	0.0111	3.97e-08	-0.136628	0.0249039	4.10601e-08	0.0759417	0.924031	1914
rs2945253	FAM86B3P	Sz	C	T	0.495309	-0.728512	0.0338031	5.10945e-103	0.490145	1234.36	NA	0.0549949	0.0108	3.892e-07	-0.0754893	0.0148247	3.54086e-07	0.0551009	0.944575	2200
rs2980436	FAM85B	Sz	A	G	0.443181	-0.461617	0.037548	4.66863e-30	0.124272	182.209	NA	0.0580991	0.0108	8.535e-08	-0.12586	0.023396	7.46745e-08	0.0105122	0.989421	2189
rs3212024	XRCC3	Sz	A	G	0.331514	0.245128	0.0413243	2.996e-09	0.0271789	35.8727	NA	0.0768036	0.0113	9.582e-12	0.31332	0.0460983	1.06983e-11	0.53603	0.463855	2639
rs3814880	INO80E	Sz	C	T	0.447268	-0.681986	0.0347999	1.62927e-85	0.375025	770.483	NA	-0.0654974	0.0106	6.408e-10	0.0960393	0.0155428	6.45075e-10	0.072674	0.927325	825
rs4687672	AC006254.1	Sz	A	G	0.235119	0.41459	0.0450367	3.39771e-20	0.0641442	88.0062	NA	-0.0679042	0.0123	3.607e-08	-0.163787	0.0296679	3.37719e-08	0.861128	0.138865	1820
rs4702	FURIN	Sz	A	G	0.558611	0.331288	0.0386204	9.64802e-18	0.0561542	76.3918	NA	-0.0784049	0.0112	2.298e-12	-0.236667	0.0338074	2.55167e-12	4.62658e-05	0.999954	2758
rs4766492	VPS29	Sz	T	C	0.631407	-0.284797	0.040094	1.21886e-12	0.039678	53.0515	NA	0.0560022	0.0111	4.825e-07	-0.196639	0.0389752	4.52947e-07	0.401765	0.597835	1374
rs527888	PCCB	Sz	C	G	0.42889	0.378918	0.0384144	5.96619e-23	0.0735503	101.936	NA	-0.0662039	0.0108	8.24e-10	-0.174719	0.0285022	8.78838e-10	0.112172	0.887827	1395
rs56864281	NMB	Sz	A	C	0.284426	-0.24043	0.0431899	2.59435e-08	0.024238	31.8946	NA	-0.0739049	0.0122	1.458e-09	0.307386	0.0507424	1.38013e-09	0.21142	0.788369	2152
rs6002615	WBP2NL	Sz	G	A	0.148941	-0.370944	0.0544086	9.24759e-12	0.0366356	48.829	NA	-0.0582972	0.0113	2.455e-07	0.157159	0.0304628	2.48213e-07	0.999485	0.000124231	2093
rs62029596	CSPG4P11	Sz	G	A	0.289085	-0.689542	0.0390143	3.47023e-53	0.291772	528.976	NA	-0.0686955	0.0121	1.282e-08	0.0996247	0.0175479	1.36827e-08	0.342688	0.657311	1863
rs6224	FES	Sz	T	G	0.470875	-0.260797	0.038828	1.85873e-11	0.0354049	47.1285	NA	-0.0663962	0.011	1.551e-09	0.25459	0.0421785	1.57959e-09	0.295226	0.704772	2766
rs6796313	CNTN4	Sz	G	A	0.277902	0.240761	0.043502	3.12134e-08	0.0236827	31.1462	NA	0.0752948	0.0122	5.813e-10	0.312736	0.0506726	6.75564e-10	0.183661	0.816031	3952
rs6801235	PPM1M	Sz	C	T	0.341151	-0.289157	0.0408018	1.37188e-12	0.0395002	52.804	NA	-0.0709989	0.0112	2.107e-10	0.245538	0.0387333	2.30986e-10	0.98511	0.0148814	1513
rs72986630	ZNF823	Sz	T	C	0.0785855	0.610469	0.0712719	1.07746e-17	0.0551292	74.916	NA	0.145104	0.0266	4.636e-08	0.237693	0.0435731	4.89607e-08	6.18939e-05	0.999904	2089
rs7897654	CNNM2	Sz	C	T	0.315622	0.369976	0.0411526	2.46417e-19	0.0614229	84.0282	NA	-0.0803996	0.0114	2.064e-12	-0.21731	0.0308128	1.75613e-12	0.982587	0.0174125	2073
rs79780963	CNNM2	Sz	T	C	0.0996529	0.533179	0.0641276	9.22632e-17	0.0522568	70.7973	NA	-0.146796	0.0182	7.513e-16	-0.275323	0.0341349	7.28048e-16	0.982582	0.017418	2080
rs832187	THOC7	Sz	T	C	0.622932	0.371327	0.0393453	3.81243e-21	0.067524	92.9792	NA	-0.0606952	0.0109	2.584e-08	-0.163455	0.0293542	2.57131e-08	0.00741514	0.992544	2579
rs9398171	LINC00222	Sz	T	C	0.69226	0.251604	0.0421406	4.88249e-09	0.027528	36.3465	NA	-0.0636962	0.0115	3.373e-08	-0.253161	0.0457067	3.0455e-08	0.0139043	0.985995	1859
