# Supplementary material for: Identifying drug targets for neurological and psychiatric disease via genetics and the brain transcriptome
Source: PLoS Genet. 2021 Jan 8;17(1):e1009224. doi: 10.1371/journal.pgen.1009224 (PMC7819609; doi:10.1371/journal.pgen.1009224)
Supplement: S5 Table — (XLSX) [file pgen.1009224.s006.xlsx]

## Sheet: Table 5
gene	ENSG	outcome	MR_Base id	category	samplesize	SNP	Wald ratio	se	p	coloc	coloc.nsnps
AC135050.3	ENSG00000260911	Forced expiratory volume in 1-second (FEV1)	UKB-a:337	Lung	307638	rs35713203	-0.0384219	0.00622463	6.71921e-10	0.890712	2181
AC135050.3	ENSG00000260911	Mean cell haemoglobin	271	Haemotological	51454	rs35713203	0.10681	0.0290244	0.000233234	0.81797	555
ACE	ENSG00000159640	Non-cancer illness code self-reported: hypertension	UKB-a:61	Cardiovascular	337159	rs4295	0.0236573	0.0030063	3.56807e-15	0.989973	3184
CCDC6	ENSG00000108091	Weight	UKB-a:249	Anthropometric	336227	rs1171830	0.0372757	0.00843569	9.9248e-06	0.923741	5668
CCNT2-AS1	ENSG00000224043	Diastolic blood pressure automated reading	UKB-a:359	Cardiovascular	317756	rs766271	0.0382407	0.00753998	3.94215e-07	0.797405	4458
CCNT2-AS1	ENSG00000224043	Body fat	999	Anthropometric	76131.7	rs766271	0.0652409	0.0163847	6.83901e-05	0.86121	1785
FAM85B	ENSG00000253893	Systemic lupus erythematosus	815	Autoimmune	3094	rs2980436	0.469486	0.100431	2.94348e-06	0.991009	278
FAM85B	ENSG00000253893	Creatinine (enzymatic) in urine	UKB-a:333	Urine	327525	rs2980436	0.021676	0.00502505	1.60631e-05	0.922032	4175
FES	ENSG00000182511	Non-cancer illness code self-reported: hypertension	UKB-a:61	Cardiovascular	337159	rs6224	-0.0446528	0.0041022	1.35771e-27	0.971221	5446
FES	ENSG00000182511	Systolic blood pressure automated reading	UKB-a:360	Cardiovascular	317754	rs6224	-0.0971585	0.00946975	1.06849e-24	0.954573	5446
FES	ENSG00000182511	Diastolic blood pressure automated reading	UKB-a:359	Cardiovascular	317756	rs6224	-0.0830804	0.00947505	1.81316e-18	0.959349	5446
FES	ENSG00000182511	Vascular/heart problems diagnosed by doctor: Angina	UKB-a:436	Cardiovascular	336683	rs6224	-0.0092724	0.0016355	1.43263e-08	0.978541	5446
FES	ENSG00000182511	Birth weight	1084	Anthropometric	151383	rs6224	0.0763047	0.0141873	7.51597e-08	0.978809	5456
FES	ENSG00000182511	Myocardial infarction	798	Cardiovascular	171875	rs6224	-0.228565	0.0428651	9.70359e-08	0.977432	5349
FES	ENSG00000182511	Coronary heart disease	7	Cardiovascular	184305	rs6224	-0.200148	0.0382325	1.64955e-07	0.97781	5375
FES	ENSG00000182511	Low grade serous ovarian cancer	1122	Cancer	41953	rs6224	0.462813	0.186544	0.0131019	0.704696	5442
FURIN	ENSG00000140564	Birth weight	1084	Anthropometric	150855	rs4702	-0.0609741	0.0111685	4.77586e-08	0.975071	5448
FURIN	ENSG00000140564	Vascular/heart problems diagnosed by doctor: Angina	UKB-a:436	Cardiovascular	336683	rs4702	0.00671572	0.00128928	1.89953e-07	0.850921	5438
G2E3	ENSG00000092140	Forced vital capacity (FVC)	UKB-a:336	Lung	307638	rs229243	-0.0263153	0.00594742	9.65954e-06	0.891691	4216
GATAD2A	ENSG00000167491	Rheumatoid arthritis	833	Autoimmune	58284	rs2905435	-0.138823	0.0302899	4.58012e-06	0.893916	3480
GATAD2A	ENSG00000167491	Platelet count	1008	Haemotological	66867	rs2905435	-3.80109	0.947918	6.0734e-05	0.859101	1120
GRN	ENSG00000030582	Platelet count	1008	Haemotological	66867	rs5848	8.88452	1.84466	1.46202e-06	0.956473	1215
HSD3B7	ENSG00000099377	Forced expiratory volume in 1-second (FEV1)	UKB-a:337	Lung	307638	rs7196726	-0.0489753	0.00796873	7.94938e-10	0.916702	2263
HSD3B7	ENSG00000099377	Mean cell haemoglobin	271	Haemotological	51454	rs7196726	0.137086	0.0372515	0.000233234	0.757408	579
INO80E	ENSG00000169592	Height	89	Anthropometric	253088	rs3814880	-0.0205283	0.00425229	1.38198e-06	0.938352	388
IQCB1	ENSG00000173226	Weight	UKB-a:249	Anthropometric	336227	rs6438665	-0.0129036	0.00259581	6.66313e-07	0.914045	5428
KAT8	ENSG00000103510	Non-cancer illness code self-reported: hypertension	UKB-a:61	Cardiovascular	337159	rs12597511	0.0140818	0.00246544	1.11875e-08	0.976081	2109
KAT8	ENSG00000103510	Total cholesterol	301	Lipid	129258	rs12597511	0.0418251	0.00973705	1.74336e-05	0.983204	477
KAT8	ENSG00000103510	Triglycerides	302	Lipid	119914	rs12597511	0.0369565	0.00907316	4.63774e-05	0.983911	477
KAT8	ENSG00000103510	LDL cholesterol	300	Lipid	115968	rs12597511	0.0334158	0.0101796	0.00102851	0.908771	477
MPV17L2	ENSG00000254858	Rheumatoid arthritis	833	Autoimmune	58284	rs62120364	-0.244193	0.0702936	0.00051294	0.777157	4119
NAT8	ENSG00000144035	Serum creatinine (eGFRcrea)	1105	Kidney	133714	rs10179134	0.0198068	0.00215291	3.5795e-20	0.883265	1052
NAT8	ENSG00000144035	Diastolic blood pressure automated reading	UKB-a:359	Cardiovascular	317756	rs10179134	0.0310787	0.00634671	9.73964e-07	0.843516	3057
NAT8	ENSG00000144035	Serum cystatin C (eGFRcys)	1106	Kidney	33136	rs10179134	0.0182997	0.0047364	0.000111711	0.825789	1055
RERE	ENSG00000142599	Heel bone mineral density (BMD) T-score automated	UKB-a:500	Bone	194398	rs2708630	-0.0804616	0.00979799	2.17432e-16	0.97108	5814
RERE	ENSG00000142599	Diastolic blood pressure automated reading	UKB-a:359	Cardiovascular	317756	rs2708630	0.0544251	0.00774772	2.14585e-12	0.965514	5814
RERE	ENSG00000142599	Systolic blood pressure automated reading	UKB-a:360	Cardiovascular	317754	rs2708630	0.0495384	0.00774387	1.58345e-10	0.966534	5814
RERE	ENSG00000142599	Age at menarche	1095	Reproductive aging	182416	rs2708630	0.0806989	0.0212866	0.00015	0.978347	1642
RHEBL1	ENSG00000167550	Age at menarche	1095	Reproductive aging	182416	rs7969091	-0.078187	0.0185102	2.4e-05	0.814855	1111
RHEBL1	ENSG00000167550	Lumbar spine bone mineral density	982	Bone	44731	rs7969091	0.107717	0.0276626	9.86244e-05	0.880238	3720
SCFD1	ENSG00000092108	Forced vital capacity (FVC)	UKB-a:336	Lung	307638	rs229184	0.0181573	0.00410362	9.65774e-06	0.898142	4481
STX4	ENSG00000103496	Forced expiratory volume in 1-second (FEV1)	UKB-a:337	Lung	307638	rs7184567	0.0501671	0.00794551	2.72109e-10	0.952019	2198
STX4	ENSG00000103496	Red blood cell count	275	Haemotological	53388	rs7184567	0.0391872	0.0081332	1.44872e-06	0.927259	557
STX4	ENSG00000103496	Mean cell haemoglobin	271	Haemotological	51438	rs7184567	-0.137525	0.0365994	0.000171567	0.807292	557
STX4	ENSG00000103496	Packed cell volume	274	Haemotological	52815	rs7184567	0.222924	0.0650656	0.000612233	0.709349	557
SUOX	ENSG00000139531	Non-cancer illness code self-reported: hypothyroidism/myxoedema	UKB-a:77	Other	337159	rs1081975	-0.00810494	0.00125856	1.19579e-10	0.869981	3587
SUOX	ENSG00000139531	Rheumatoid arthritis	833	Autoimmune	58284	rs1081975	0.199418	0.0333477	2.23173e-09	0.978778	2759
SUOX	ENSG00000139531	Non-cancer illness code self-reported: hypertension	UKB-a:61	Cardiovascular	337159	rs1081975	0.0107795	0.00258574	3.0617e-05	0.748826	3587
TSPAN14	ENSG00000108219	Crohn's disease	12	Autoimmune	51874	rs7097656	0.275344	0.0317142	3.88791e-18	1	19
TSPAN14	ENSG00000108219	Inflammatory bowel disease	294	Autoimmune	65642	rs7097656	0.207124	0.0258977	1.26665e-15	1	38
TSPAN14	ENSG00000108219	Coronary heart disease	7	Cardiovascular	184305	rs7097656	-0.11263	0.0263	1.84807e-05	0.909949	6699
TSPAN14	ENSG00000108219	Non-cancer illness code self-reported: asthma	UKB-a:66	Autoimmune	337159	rs7097656	-0.00851691	0.00200669	2.19317e-05	0.704678	6718
TSPAN14	ENSG00000108219	Myocardial infarction	798	Cardiovascular	171875	rs7097656	-0.116482	0.0289032	5.57588e-05	0.762747	6696
TSPAN14	ENSG00000108219	Ulcerative colitis	970	Autoimmune	47745	rs7097656	0.128837	0.0325108	7.40457e-05	0.937296	38
TTC34	ENSG00000215912	Rheumatoid arthritis	833	Autoimmune	58284	rs4310388	-0.324799	0.0485511	2.23432e-11	0.927461	4234
TTC34	ENSG00000215912	Celiac disease	1058	Autoimmune	24265	rs4310388	-0.400173	0.0684525	5.03542e-09	0.999995	34
TTC34	ENSG00000215912	Primary sclerosing cholangitis	1112	Autoimmune	14890	rs4310388	-0.616403	0.117093	1.40804e-07	0.916172	3043
TTC34	ENSG00000215912	Non-cancer illness code self-reported: hypothyroidism/myxoedema	UKB-a:77	Other	337159	rs4310388	-0.00954384	0.00187599	3.6309e-07	0.886407	5498
TTC34	ENSG00000215912	Pancreatic cancer	822	Cancer	3835	rs4310388	0.628476	0.171753	0.00025302	0.92731	346
ZNF646	ENSG00000167395	Non-cancer illness code self-reported: hypertension	UKB-a:61	Cardiovascular	337159	rs8050894	0.0209701	0.00399588	1.53809e-07	0.897923	2154
ZNF646	ENSG00000167395	Total cholesterol	301	Lipid	93067	rs8050894	0.0527997	0.0189351	0.0052959	0.956089	485
ZNF646	ENSG00000167395	LDL cholesterol	300	Lipid	88433	rs8050894	0.0538921	0.0196633	0.00613009	0.80343	485
