# Supplementary material for: Identifying drug targets for neurological and psychiatric disease via genetics and the brain transcriptome
Source: PLoS Genet. 2021 Jan 8;17(1):e1009224. doi: 10.1371/journal.pgen.1009224 (PMC7819609; doi:10.1371/journal.pgen.1009224)
Supplement: S6 Table — Gene identified in the main MR analysis is highlighted in bold. Colocalization was also performed between the other cis-gene(s) and the outcome identified in the main MR analysis for our prioritised gene. (XLSX) [file pgen.1009224.s007.xlsx]

## Sheet: Table 6
rsid	outcome	gene	EA	NONEA	SNP effect	SE	P	coloc (%)
rs12905223	Sz	AC243562.2	C	T	0.186	0.011	7.01x10-63	87.5
		CSPG4P12	C	T	0.05	0.011	9.85x10-6	86
		UBE2Q2L	C	T	-0.12	0.011	6.73x10-24	77.1
		EFTUD1P1	C	T	0.051	0.011	7.71x10-6	76.6
		GOLGA2P7	C	T	-0.187	0.011	2.72x10-49	75.2
rs56864281	Sz	AC243562.2	A	C	0.146	0.011	8.46x10-39	94.2
		UBE2Q2L	A	C	-0.074	0.011	1.54x10-10	92.6
		GOLGA2P7	A	C	-0.131	0.011	2.19x10-27	87.3
		NMB	A	C	-0.063	0.011	2.59x10-8	78.8
		CSPG4P11	A	C	-0.129	0.011	8.26x10-27	75.6
rs12597511	AD	KAT8	T	C	-0.122	0.011	4.68x10-31	95.5
		ZNF646	T	C	-0.067	0.011	2.61x10-10	93.7
		PRSS36	T	C	-0.059	0.011	3.52x10-8	83.6
rs2019611	Sz	AC243562.2	A	C	0.18	0.011	6.37x10-57	87.5
		UBE2Q2L	A	C	-0.116	0.011	5.92x10-22	77.1
		GOLGA2P7	A	C	-0.195	0.011	2.81x10-51	75.2
rs229184	als	SCFD1	T	A	0.141	0.011	3.87x10-39	92.6
		G2E3	T	A	-0.092	0.011	1.76x10-17	92.2
		UBE2CP1	T	A	0.05	0.011	5.48x10-6	90.8
rs229243	als	SCFD1	A	C	0.138	0.011	1.17x10-37	92.6
		G2E3	A	C	-0.094	0.011	2.84x10-18	92.2
		UBE2CP1	A	C	0.049	0.011	7.99x10-6	90.8
rs35713203	PD	STX4	C	G	-0.063	0.01	1.71x10-9	95.9
		HSD3B7	C	G	0.066	0.01	2.15x10-10	89.8
		AC135050.3	C	G	0.091	0.01	1.93x10-18	72.2
rs3814880	Sz	RP11-455F5.3	C	T	-0.044	0.01	1.57x10-5	93.2
		INO80E	C	T	-0.199	0.01	1.63x10-85	92.7
		TMEM219	C	T	-0.046	0.01	7.09x10-6	91.3
rs55667375	AD	KAT8	T	C	0.096	0.011	5.17x10-18	95.5
		ZNF646	T	C	0.049	0.011	1.10x10-5	93.7
		PRSS36	T	C	0.138	0.011	1.96x10-31	83.6
rs7184567	PD	STX4	T	C	-0.071	0.01	1.18x10-11	95.9
		HSD3B7	T	C	0.067	0.01	1.68x10-10	89.8
		RP11-196G11.2	T	C	0.081	0.01	7.30x10-15	72.2
rs7196726	PD	STX4	A	G	-0.068	0.01	7.39x10-11	95.9
		HSD3B7	A	G	0.07	0.01	1.31x10-11	89.8
		RP11-196G11.2	A	G	0.089	0.01	1.26x10-17	72.2
rs8050894	AD	KAT8	G	C	-0.108	0.01	5.73x10-25	95.5
		ZNF646	G	C	-0.072	0.01	5.16x10-12	93.7
		ZNF668	G	C	0.046	0.01	1.35x10-5	87.8
rs832187	Sz	THOC7	T	C	0.099	0.01	3.81x10-21	99.3
		C3orf49	T	C	0.059	0.01	2.01x10-8	94.6
		ATXN7	T	C	0.051	0.011	1.03x10-6	72.1
rs10179134	Sz	NAT8	G	A	0.165	0.012	4.83x10-22	91.4
		ALMS1P1	G	A	0.124	0.012	2.42x10-35	80.3
rs1081975	Anorexia	RPS26	G	C	0.505	0.01	0	95.2
		SUOX	G	C	-0.113	0.01	1.15x10-27	93.4
rs2905435	Sz	GATAD2A	A	G	0.12	0.011	2.13x10-29	92.4
		AC138430.1	A	G	-0.044	0.011	3.35x10-5	78.7
rs2945253	Sz	FAM85B	C	T	-0.117	0.01	7.24x10-27	98.9
		FAM86B3P	C	T	-0.217	0.01	5.11x10-103	94.5
rs2980436	Sz	FAM85B	A	G	-0.126	0.01	4.67x10-30	98.9
		FAM86B3P	A	G	-0.203	0.01	1.29x10-88	94.5
rs4702	Sz	FURIN	A	G	0.088	0.01	9.65x10-18	100
		FES	A	G	-0.055	0.01	7.24x10-8	70.5
rs6224	Sz	FURIN	T	G	0.071	0.01	3.56x10-12	100
		FES	T	G	-0.068	0.01	1.86x10-11	70.5
rs73272053	PD	GPNMB	G	A	-0.19	0.01	4.91x10-74	95.5
		KLHL7-DT	G	A	0.087	0.01	1.27x10-15	77.2
rs858239	PD	GPNMB	A	G	-0.251	0.01	1.74x10-134	95.5
		KLHL7-DT	A	G	0.071	0.01	1.89x10-11	77.2
rs9398171	Sz	ZNF259P1	T	C	0.056	0.011	4.91x10-7	99
		LINC00222	T	C	0.066	0.011	4.88x10-9	98.6
