# Supplementary material for: Identifying drug targets for neurological and psychiatric disease via genetics and the brain transcriptome
Source: PLoS Genet. 2021 Jan 8;17(1):e1009224. doi: 10.1371/journal.pgen.1009224 (PMC7819609; doi:10.1371/journal.pgen.1009224)
Supplement: S7 Table — Number of tissues in which gene expression effect was available in GTEx (tssue.count) for our instrument, number of tissues where the gene expression effect passed the Bonferroni correction threshold (P<9x10-5), flag to indicate whether our instrument association was reproduced in GTEx tissue which we defined as Bonferroni significant tissue associations which had the same direction effect as our instrument (reproduce.tissue). (XLSX) [file pgen.1009224.s008.xlsx]

## Sheet: Table 7
SNP	trait	gene	tissues.count	sig.count	reproduce.tissue
rs56377155	AD	AC012146.1	13	10	1
rs35713203	AD	AC135050.3	13	6	1
rs4295	AD	ACE	13	4	1
rs1171830	AD	CCDC6	13	0	0
rs766271	AD	CCNT2-AS1	13	1	1
rs679515	AD	CR1	11	3	1
rs12597511	AD	KAT8	13	10	1
rs55667375	AD	PRSS36	13	9	1
rs7097656	AD	TSPAN14	13	0	0
rs8050894	AD	ZNF646	13	0	0
rs229243	ALS	G2E3	13	0	0
rs229184	ALS	SCFD1	13	3	1
rs1081975	Anorexia	SUOX	13	10	1
rs7969091	BD	RHEBL1	13	3	1
rs718050	MDD	PTPN1	13	0	0
rs6438665	MS	IQCB1	13	13	1
rs62120364	MS	MPV17L2	13	0	0
rs6681932	MS	SLC30A7	13	0	0
rs4310388	MS	TTC34	13	0	0
rs858239	PD	GPNMB	13	11	1
rs5848	PD	GRN	13	2	1
rs7196726	PD	HSD3B7	13	0	0
rs73272053	PD	KLHL7-DT	13	13	1
rs7184567	PD	STX4	13	2	1
rs12905223	Sz	AC243562.2	13	0	0
rs10520163	Sz	CLCN3	13	0	0
rs2980436	Sz	FAM85B	13	13	1
rs2945253	Sz	FAM86B3P	13	9	1
rs6224	Sz	FES	13	0	0
rs281794	Sz	FTCDNL1	13	7	1
rs4702	Sz	FURIN	13	0	0
rs2905435	Sz	GATAD2A	13	0	0
rs2019611	Sz	GOLGA2P7	13	13	1
rs3814880	Sz	INO80E	13	4	1
rs2492966	Sz	KCNQ5	13	0	0
rs9398171	Sz	LINC00222	9	0	0
rs56864281	Sz	NMB	13	1	1
rs527888	Sz	PCCB	13	4	1
rs1498232	Sz	PTPRU	13	0	0
rs2708630	Sz	RERE	13	3	1
rs2564383	Sz	SF3B1	13	2	1
rs832187	Sz	THOC7	13	8	1
rs11090045	Sz	ZC3H7B	13	2	1
rs72986630	Sz	ZNF823	13	1	1
			566	167	27
