# Supplementary material for: Identifying drug targets for neurological and psychiatric disease via genetics and the brain transcriptome
Source: PLoS Genet. 2021 Jan 8;17(1):e1009224. doi: 10.1371/journal.pgen.1009224 (PMC7819609; doi:10.1371/journal.pgen.1009224)
Supplement: S8 Table — Analysis was conducted on our prioritised gene instruments. (XLSX) [file pgen.1009224.s009.xlsx]

## Sheet: Table 8
exposure	outcome	SNP	reference_allele	other_allele	n_tissues	q_statistic	q_p-value	i2
FAM86B3P	Sz	rs2945253	C	T	13	188.249	0	0.936255
STX4	PD	rs7184567	T	C	13	99.9163	5.55e-16	0.879899
PRSS36	AD	rs55667375	T	C	13	67.4022	9.78e-10	0.821964
GPNMB	PD	rs858239	A	G	13	60.4954	1.83e-08	0.801638
TSPAN14	AD	rs7097656	T	C	13	53.7512	3.03e-07	0.776749
SCFD1	ALS	rs229184	T	A	13	53.6621	3.14e-07	0.776378
ACE	AD	rs4295	C	G	13	48.1431	2.95e-06	0.750743
GATAD2A	Sz	rs2905435	G	A	13	42.1591	3.13e-05	0.715364
AC012146.1	AD	rs56377155	A	C	13	38.1319	0.000146	0.685303
THOC7	Sz	rs832187	C	T	13	31.6874	0.001546	0.621301
SUOX	Anorexia	rs1081975	G	C	13	30.989	0.001978	0.612765
AC135050.3	AD	rs35713203	C	G	13	30.3731	0.002453	0.604914
AC243562.2	Sz	rs12905223	C	T	13	28.9833	0.003962	0.585969
CCNT2-AS1	AD	rs766271	T	C	13	28.1889	0.005191	0.574301
RERE	Sz	rs2708630	C	T	13	23.6787	0.022486	0.493216
ZC3H7B	Sz	rs11090045	A	G	13	23.1558	0.026432	0.481772
ZNF646	AD	rs8050894	G	C	13	22.5784	0.031526	0.468518
HSD3B7	PD	rs7196726	A	G	13	22.0631	0.036818	0.456106
PTPN1	MDD	rs718050	A	G	13	21.9363	0.03824	0.452962
GOLGA2P7	Sz	rs2019611	A	C	13	20.747	0.05421	0.421604
SLC30A7	MS	rs6681932	C	T	13	20.4598	0.058873	0.413484
KAT8	AD	rs12597511	T	C	13	20.2303	0.062852	0.406831
NMB	Sz	rs56864281	A	C	13	19.676	0.073468	0.390121
TTC34	MS	rs4310388	T	G	13	19.3316	0.080833	0.379256
INO80E	Sz	rs3814880	C	T	13	17.3494	0.136918	0.308335
KLHL7-DT	PD	rs73272053	G	A	13	16.2626	0.179504	0.262109
CR1	AD	rs679515	T	C	11	13.3838	0.203	0.252826
LINC00222	Sz	rs9398171	C	T	9	10.8122	0.212567	0.260097
SF3B1	Sz	rs2564383	A	G	13	15.3357	0.223589	0.217513
ZNF823	Sz	rs72986630	T	C	13	15.1453	0.233588	0.207673
RHEBL1	BD	rs7969091	G	A	13	13.1955	0.35499	0.090601
IQCB1	MS	rs6438665	T	C	13	12.8667	0.378801	0.067363
PTPRU	Sz	rs1498232	T	C	13	12.6746	0.393128	0.053226
CCDC6	AD	rs1171830	A	C	13	12.5002	0.406387	0.040017
FAM85B	Sz	rs2980436	A	G	13	11.9174	0.452334	0
KCNQ5	Sz	rs2492966	A	G	13	11.7858	0.463036	0
FTCDNL1	Sz	rs281794	C	T	13	11.6762	0.472026	0
CLCN3	Sz	rs10520163	T	C	13	11.5763	0.480275	0
FURIN	Sz	rs4702	G	A	13	11.3805	0.496618	0
G2E3	ALS	rs229243	A	C	13	10.2885	0.590662	0
GRN	PD	rs5848	T	C	13	8.7171	0.726885	0
PCCB	Sz	rs527888	C	G	13	8.47279	0.747179	0
FES	Sz	rs6224	T	G	13	7.71824	0.806743	0
MPV17L2	MS	rs62120364	T	A	13	5.47391	0.940252	0
