# Supplementary material for: Identifying drug targets for neurological and psychiatric disease via genetics and the brain transcriptome
Source: PLoS Genet. 2021 Jan 8;17(1):e1009224. doi: 10.1371/journal.pgen.1009224 (PMC7819609; doi:10.1371/journal.pgen.1009224)
Supplement: S9 Table — (XLSX) [file pgen.1009224.s010.xlsx]

## Sheet: Table 9
				AMP-AD + CMC eQTL effect			eQTLGen eQTL effect
SNP	gene	EA	NONEA	Beta	SE	P	Beta	SE	P	coloc	nsnps.coloc	sig	coloc pass	direction.AMP	direction.eQTLGen	direction.same
rs72986630	ZNF823	T	C	0.189985	0.0221806	1.07746e-17	0.501118	0.0194827	6.81e-146	1	2135	1	1	+	+	1
rs858239	GPNMB	A	G	-0.481146	0.0194951	1.7399e-134	-0.402791	0.00780015	3.27170000000001E-310	0.999	2436	1	1	-	-	1
rs55667375	PRSS36	T	C	0.250696	0.0202068	1.96278e-31	0.138415	0.0094419	1.17e-48	0.998	1230	1	1	+	+	1
rs1081975	SUOX	G	C	-0.0757618	0.00695051	1.15047e-27	-0.333201	0.00801543	3.27170000000001E-310	0.995	1317	1	1	-	-	1
rs2945253	FAM86B3P	T	C	-0.604386	0.0280436	5.1094e-103	-0.155452	0.0100086	2.12e-54	0.992	2174	1	1	-	-	1
rs56377155	AC012146.1	A	C	-0.214727	0.0192364	6.22251e-29	-0.904343	0.0158352	3.27170000000001E-310	0.99	2856	1	1	-	-	1
rs4295	ACE	C	G	-0.0984023	0.0105747	1.33442e-20	-0.0724125	0.00881821	2.18e-16	0.988	1472	1	1	-	-	1
rs7184567	STX4	T	C	-0.0377036	0.00555931	1.18473e-11	0.359866	0.00790189	3.27170000000001E-310	0.983	974	1	1	-	+	0
rs527888	PCCB	C	G	0.0669819	0.00679058	5.96619e-23	0.441866	0.0076579	3.27170000000001E-310	0.976	1375	1	1	+	+	1
rs3814880	INO80E	C	T	-0.148094	0.00755685	1.62927e-85	-0.302413	0.00781908	3.27170000000001E-310	0.974	836	1	1	-	-	1
rs6681932	SLC30A7	C	T	-0.0586867	0.00815402	6.14303e-13	-0.194565	0.0130271	1.93e-50	0.97	2430	1	1	-	-	1
rs56864281	NMB	A	C	-0.0910626	0.0163581	2.59435e-08	-0.312612	0.00871659	1.11e-281	0.969	2129	1	1	-	-	1
rs6224	FES	T	G	-0.0741968	0.0110466	1.85873e-11	-0.331492	0.00780531	3.27170000000001E-310	0.962	2759	1	1	-	-	1
rs73272053	KLHL7-DT	G	A	0.108467	0.0130647	1.2749e-15	0.914519	0.0161223	3.27170000000001E-310	0.938	2472	1	1	+	+	1
rs229184	SCFD1	T	A	0.0577685	0.00441395	3.87128e-39	-0.310217	0.00820661	3.27170000000001E-310	0.929	2222	1	1	+	-	0
rs6438665	IQCB1	T	C	0.176886	0.00692767	8.4309e-144	0.540417	0.00768903	3.27170000000001E-310	0.898	2379	1	1	+	+	1
rs2564383	SF3B1	A	G	-0.033429	0.00499867	2.26903e-11	-0.12515	0.00843855	9.29e-50	0.855	1555	1	1	-	-	1
rs4310388	TTC34	T	G	0.119677	0.016857	1.25211e-12	0.143155	0.0113609	2.1e-36	0.805	2388	1	1	+	+	1
rs9398171	LINC00222	C	T	-0.251604	0.0421406	4.88249e-09	-0.0405442	0.0127474	0.0014697	0.756	708	0	1	-	-	1
rs7969091	RHEBL1	G	A	0.0987792	0.0119204	1.16572e-16	0.0429449	0.00799093	7.7e-08	0.618	1770	0	0	+	+	1
rs766271	CCNT2-AS1	T	C	-0.180662	0.0207868	7.18847e-17	-0.00267525	0.0160579	0.867527	0.374	1840	0	0	-	-	1
rs35713203	AC135050.3	C	G	0.150262	0.0171502	1.9263e-18	0.713772	0.0168912	3.27170000000001E-310	0.37	1153	1	0	+	+	1
rs2019611	GOLGA2P7	A	C	-0.490619	0.0284432	2.80869e-51	-0.579155	0.0206123	1.05e-173	0.341	1966	1	0	-	-	1
rs62120364	MPV17L2	T	A	0.0523356	0.00956517	4.46298e-08	0.145429	0.00893403	1.41e-59	0.211	2699	1	0	+	+	1
rs2905435	GATAD2A	G	A	0.0618103	0.00549066	2.13099e-29	-0.475564	0.00829326	3.27170000000001E-310	0.197	1922	1	0	+	-	0
rs2708630	RERE	C	T	-0.0544623	0.00674547	6.80851e-16	-0.286911	0.00847681	4.1e-251	0.065	1892	1	0	-	-	1
rs1171830	CCDC6	A	C	-0.0428822	0.00657076	6.74533e-11	0.109492	0.0118488	2.45e-20	0.037	2894	1	0	-	+	0
rs10520163	CLCN3	C	T	-0.0273445	0.00431876	2.42699e-10	0.0438709	0.00799018	4.01e-08	0.022	2359	1	0	-	+	0
rs11090045	ZC3H7B	A	G	0.0350672	0.00639524	4.174e-08	0.0184761	0.00894813	0.0389609	0.015	1503	0	0	+	+	1
rs1498232	PTPRU	T	C	0.0586695	0.00905382	9.16732e-11	-0.0111125	0.00865999	0.199492	0.012	1769	0	0	+	-	0
rs7097656	TSPAN14	T	C	0.0687875	0.00670161	1.02027e-24	0.221775	0.0100615	1.14e-107	0	3439	1	0	+	+	1
rs281794	FTCDNL1	C	T	0.163894	0.013748	9.16956e-33	0.429203	0.0240601	3.52e-71	0	1824	1	0	+	+	1
rs12597511	KAT8	T	C	-0.056191	0.00484862	4.68197e-31	-0.161082	0.00916298	3.52e-69	0	1226	1	0	-	-	1
rs229243	G2E3	A	C	-0.0486789	0.00558384	2.83595e-18	-0.0844017	0.00850018	3.09e-23	0	2167	1	0	-	-	1
rs7196726	HSD3B7	A	G	0.0944505	0.0139574	1.31437e-11	-0.0688537	0.00808095	1.59e-17	0	1157	1	0	+	-	0
rs4702	FURIN	G	A	0.056908	0.00663413	9.64802e-18	-0.0588739	0.0081483	5e-13	0	2752	1	0	+	-	0
rs832187	THOC7	C	T	0.0524882	0.00556157	3.81243e-21	-0.0481445	0.00826614	5.74e-09	0	2542	1	0	+	-	0
rs5848	GRN	T	C	-0.0694788	0.00829121	5.30109e-17	-0.0381724	0.00888579	1.74e-05	0	1887	0	0	-	-	1
rs8050894	ZNF646	G	C	-0.0408653	0.00592155	5.1593e-12	0.0380918	0.0124393	0.00219863	0	1174	0	0	-	+	0
rs718050	PTPN1	A	G	-0.033635	0.00613754	4.24844e-08	-0.00997363	0.00811854	0.219297	0	2558	0	0	-	-	1
rs679515	CR1	T	C	-0.380926	0.0403699	3.87724e-21	0.00448215	0.0100205	0.654586	0	2237	0	0	-	+	0
rs2492966	KCNQ5	A	G	0.0614925	0.0102829	2.23021e-09	-0.000840727	0.00825862	0.918915	0	2378	0	0	+	-	0
