# Supplementary material for: Identifying drug targets for neurological and psychiatric disease via genetics and the brain transcriptome
Source: PLoS Genet. 2021 Jan 8;17(1):e1009224. doi: 10.1371/journal.pgen.1009224 (PMC7819609; doi:10.1371/journal.pgen.1009224)
Supplement: S10 Table — AMPAD.shared (0/1 flag if gene is also instrumented in AMP+AD + CMC MR analysis) and AMP.AD.tophit.instrument (rsid of instrument used in AMP_AD + CMC, if multiple instruments available for the gene then rsid with the lowest p-value is reported). (XLSX) [file pgen.1009224.s011.xlsx]

## Sheet: Table 10
ENSG	gene	rsid	chr	position	ea	nea	eaf	beta	se	p	n	AMPAD.sharedinstrumentedgene	AMPAD.tophit.instrument
ENSG00000000419	DPM1	rs2426214	20	49573810	A	G	0.387407	-0.109541	0.0121824	2.4322e-19	30895	0	#N/A
ENSG00000000419	DPM1	rs41283604	20	49366743	T	G	0.0161376	-0.266271	0.0471811	1.66341e-08	17956	0	#N/A
ENSG00000000457	SCYL3	rs10753798	1	169844515	G	T	0.480625	-0.285735	0.0116671	1.86209e-132	31682	0	#N/A
ENSG00000000460	C1orf112	rs149028831	1	169780893	G	A	0.094554	0.608201	0.0196863	1.41254e-209	27734	1	rs10489172
ENSG00000000460	C1orf112	rs7553444	1	170224534	T	C	0.154702	-0.106542	0.0164341	8.99083e-11	30902	1	rs10489172
ENSG00000000938	FGR	rs34806307	1	27958339	T	C	0.0581208	0.282954	0.0253262	5.56545e-29	29937	0	#N/A
ENSG00000000938	FGR	rs149007767	7	50370254	T	C	0.149708	-0.163765	0.0166246	6.78578e-23	30077	0	#N/A
ENSG00000000938	FGR	rs17617068	5	179168097	C	T	0.297362	-0.10863	0.0129886	6.08275e-17	31684	0	#N/A
ENSG00000000938	FGR	rs741738	11	309508	A	G	0.195461	-0.110495	0.0149798	1.6263e-13	17978	0	#N/A
ENSG00000000938	FGR	rs2594836	5	173205318	A	G	0.749651	0.100376	0.0137126	2.4797e-13	31569	0	#N/A
ENSG00000000938	FGR	rs149110519	6	144385777	T	C	0.0526158	0.185528	0.026612	3.13329e-12	25735	0	#N/A
ENSG00000000938	FGR	rs77526211	13	40974023	A	G	0.0432109	0.182278	0.0292309	4.4948e-10	29277	0	#N/A
ENSG00000000938	FGR	rs56388170	7	28724374	T	G	0.289189	0.0774135	0.0131112	3.53932e-09	31355	0	#N/A
ENSG00000000938	FGR	rs16895831	6	42515791	T	C	0.209742	0.0831772	0.0146022	1.22651e-08	27823	0	#N/A
ENSG00000000971	CFH	rs203680	1	196681375	C	T	0.594085	0.153344	0.0120511	4.31718e-37	31527	1	rs3927686
ENSG00000000971	CFH	rs1317082	3	169497585	G	A	0.247755	-0.120934	0.0137489	1.41775e-18	31644	1	rs3927686
ENSG00000000971	CFH	rs6897932	5	35874575	T	C	0.262908	-0.0765344	0.0135048	1.44981e-08	31259	1	rs3927686
ENSG00000001036	FUCA2	rs4896659	6	143788753	C	T	0.218479	-0.261747	0.0142341	1.6151e-75	31644	0	#N/A
ENSG00000001036	FUCA2	rs62427401	6	144040869	A	G	0.0470417	-0.15807	0.0280788	1.8063e-08	25942	0	#N/A
ENSG00000001084	GCLC	rs661603	6	53370107	C	T	0.433538	-0.212352	0.0118763	1.6761e-71	31644	1	rs545751
ENSG00000001084	GCLC	rs809942	6	53443269	A	G	0.188827	-0.209273	0.0151051	1.19316e-43	31644	1	rs545751
ENSG00000001084	GCLC	rs6942249	6	53515483	A	G	0.220282	-0.0807579	0.014345	1.80418e-08	31315	1	rs545751
ENSG00000001167	NFYA	rs11964892	6	41079634	A	G	0.102552	0.561448	0.019041	4.32514e-191	31569	0	#N/A
ENSG00000001460	STPG1	rs2281188	1	24781247	C	T	0.508644	-0.127461	0.0118568	5.92652e-27	25476	1	rs544094
ENSG00000001461	NIPAL3	rs2206348	1	24754268	G	A	0.243272	0.371233	0.0135152	4.25598e-166	31568	0	#N/A
ENSG00000001461	NIPAL3	rs195737	1	24806213	A	T	0.446373	-0.116616	0.0119323	1.46454e-22	25354	0	#N/A
ENSG00000001561	ENPP4	rs9472696	6	46108916	G	C	0.0663384	-0.816757	0.0229054	1.77011e-278	31467	1	rs9369597
ENSG00000001561	ENPP4	rs77868167	6	46471256	T	C	0.0719597	0.135859	0.0230028	3.5009e-09	31355	1	rs9369597
ENSG00000001561	ENPP4	rs2057148	6	45937610	C	G	0.662706	-0.0685989	0.0125754	4.89734e-08	30696	1	rs9369597
ENSG00000001561	ENPP4	rs7744030	6	46042757	T	C	0.380286	0.460012	0.0116326	3.27340999999998e-310	31132	1	rs9369597
ENSG00000001629	ANKIB1	rs28365965	7	91875310	T	C	0.0926248	0.55399	0.0199934	5.49541e-169	20369	0	#N/A
ENSG00000001629	ANKIB1	rs75791665	7	91818428	T	C	0.0983619	0.502154	0.0195334	9.66051e-146	21006	0	#N/A
ENSG00000001630	CYP51A1	rs55811257	7	91484799	A	T	0.612937	0.342694	0.011874	3.68978e-183	7240	0	#N/A
ENSG00000001631	KRIT1	rs62465419	7	91701868	T	G	0.134029	0.261469	0.0173309	1.97788e-51	28433	0	#N/A
ENSG00000001631	KRIT1	rs75791665	7	91818428	T	C	0.0983619	0.174234	0.0199316	2.29826e-18	31529	0	#N/A
ENSG00000001631	KRIT1	rs75028268	7	91353482	A	G	0.103349	0.169426	0.0194994	3.66269e-18	31194	0	#N/A
ENSG00000002016	RAD52	rs12822733	12	1056030	G	C	0.193308	-0.309463	0.014845	1.65006e-96	26395	1	rs12822733
ENSG00000002330	BAD	rs947939	11	63885287	T	C	0.150381	0.135846	0.0166115	2.89534e-16	31684	0	#N/A
ENSG00000002549	LAP3	rs6854757	4	17932555	G	A	0.161986	0.252486	0.0160136	5.26502e-56	28909	1	rs28441502
ENSG00000002549	LAP3	rs183318964	4	17629905	A	G	0.0137021	0.667866	0.0508877	2.39276e-39	20079	1	rs28441502
ENSG00000002549	LAP3	rs79792134	4	18163790	A	G	0.118108	-0.170791	0.0183854	1.54882e-20	28915	1	rs28441502
ENSG00000002549	LAP3	rs76354200	4	17292326	T	C	0.078123	0.18982	0.0221202	9.38858e-18	28250	1	rs28441502
ENSG00000002549	LAP3	rs4788084	16	28539848	T	C	0.419635	-0.0926903	0.012035	1.34153e-14	28533	1	rs28441502
ENSG00000002549	LAP3	rs13164856	5	131813204	C	T	0.283115	-0.0745715	0.0131962	1.59331e-08	28473	1	rs28441502
ENSG00000002549	LAP3	rs10939731	4	17553407	C	T	0.687463	-0.767993	0.0110943	3.27340999999998e-310	27425	1	rs28441502
ENSG00000002586	CD99	rs7310615	12	111865049	G	C	0.537476	0.0712055	0.011922	2.33502e-09	5502	0	#N/A
ENSG00000002587	HS3ST1	rs224488	4	11432582	G	A	0.533287	-0.225499	0.011778	1.04906e-81	30959	0	#N/A
ENSG00000002587	HS3ST1	rs6853685	4	11527694	T	C	0.783639	0.0805158	0.0144384	2.45262e-08	30637	0	#N/A
ENSG00000002726	AOC1	rs36210421	7	150644428	A	C	0.0337952	0.460119	0.0327084	6.04088e-45	21216	0	#N/A
ENSG00000002726	AOC1	rs11761679	7	150596929	T	C	0.170096	0.177696	0.0157703	1.89671e-29	26491	0	#N/A
ENSG00000002726	AOC1	rs145606964	7	150601611	A	G	0.0179621	-0.265794	0.044757	2.87468e-09	10383	0	#N/A
ENSG00000002726	AOC1	rs10266177	7	150455295	A	G	0.467356	0.471854	0.0112484	3.27340999999998e-310	25671	0	#N/A
ENSG00000002745	WNT16	rs6951173	7	120807362	A	C	0.0592467	-0.186497	0.0251612	1.24222e-13	29416	0	#N/A
ENSG00000002822	MAD1L1	rs34021847	7	2037761	A	G	0.343129	0.387263	0.0121053	1.45546e-224	31565	1	rs56247048
ENSG00000002822	MAD1L1	rs55682486	7	1799838	C	T	0.234736	-0.173156	0.0139668	2.68596e-35	31232	1	rs56247048
ENSG00000002822	MAD1L1	rs73288749	7	1929255	T	C	0.0178348	-0.362079	0.0448661	7.00648e-16	25036	1	rs56247048
ENSG00000002822	MAD1L1	rs6463939	7	1614662	G	A	0.0337862	-0.242497	0.0328778	1.63343e-13	5668	1	rs56247048
ENSG00000002834	LASP1	rs1005654	17	37067481	T	A	0.207272	0.153851	0.0146257	7.04693e-26	30152	0	#N/A
ENSG00000002834	LASP1	rs9910123	17	37015501	C	G	0.139943	-0.14425	0.0171126	3.46817e-17	30819	0	#N/A
ENSG00000002919	SNX11	rs73324786	17	46327056	T	C	0.0371734	-0.775592	0.0307749	3.79315e-140	31559	1	rs9889470
ENSG00000002919	SNX11	rs2597163	17	46066526	G	T	0.0592603	0.223531	0.0251371	5.97998e-19	26894	1	rs9889470
ENSG00000002919	SNX11	rs56273045	17	46029215	C	T	0.0146386	-0.402128	0.0494403	4.16773e-16	19025	1	rs9889470
ENSG00000002919	SNX11	rs151013798	17	46449690	T	C	0.0160309	0.335455	0.0473045	1.32954e-12	7891	1	rs9889470
ENSG00000002919	SNX11	rs112271615	17	45889234	G	T	0.013386	-0.351735	0.0517052	1.02612e-11	17705	1	rs9889470
ENSG00000002919	SNX11	rs117595150	17	46798328	T	C	0.0202567	0.251072	0.0421949	2.67818e-09	25957	1	rs9889470
ENSG00000002919	SNX11	rs56330463	5	148200011	C	T	0.582097	0.0674741	0.0120539	2.1709e-08	31569	1	rs9889470
ENSG00000002919	SNX11	rs41429650	17	46097878	A	G	0.0835787	-0.801569	0.0204197	3.27340999999998e-310	31565	1	rs9889470
ENSG00000002933	TMEM176A	rs11973904	7	150455638	G	A	0.049476	0.957598	0.0262349	1.07647e-291	30077	1	rs717658
ENSG00000002933	TMEM176A	rs9640170	7	150517605	G	C	0.69177	-0.315132	0.0126133	9.1622e-138	31346	1	rs717658
ENSG00000002933	TMEM176A	rs73163595	7	150496248	T	C	0.0166903	0.863613	0.0458866	5.12035e-79	16369	1	rs717658
ENSG00000002933	TMEM176A	rs17173656	7	150598659	C	T	0.103442	0.310011	0.0193687	1.16413e-57	31684	1	rs717658
ENSG00000002933	TMEM176A	rs117292367	7	150045469	C	T	0.0231735	-0.372659	0.039434	3.3752e-21	21171	1	rs717658
ENSG00000002933	TMEM176A	rs117770379	7	150082184	T	C	0.0261124	0.302854	0.037235	4.17446e-16	28110	1	rs717658
ENSG00000002933	TMEM176A	rs7212590	17	57885709	T	C	0.0900785	-0.137207	0.0207568	3.83796e-11	31569	1	rs717658
ENSG00000002933	TMEM176A	rs12478601	2	43721508	T	C	0.574604	0.0756615	0.0120214	3.09393e-10	31300	1	rs717658
ENSG00000002933	TMEM176A	rs9880192	3	128297569	C	G	0.392874	-0.0687407	0.0121727	1.6308e-08	31569	1	rs717658
ENSG00000002933	TMEM176A	rs7794415	7	150221197	T	G	0.712892	0.484511	0.0125075	3.27340999999998e-310	31673	1	rs717658
ENSG00000003056	M6PR	rs1805661	12	9226961	A	G	0.512913	0.17027	0.0118209	4.86968e-47	30803	1	rs1805731
ENSG00000003056	M6PR	rs116893295	12	9106950	A	G	0.0510434	0.322026	0.0269066	5.21435e-33	31025	1	rs1805731
ENSG00000003056	M6PR	rs28735913	12	9504496	T	C	0.463955	0.0719584	0.0119192	1.56809e-09	31467	1	rs1805731
ENSG00000003056	M6PR	rs4882967	12	9063457	C	T	0.644763	-0.491962	0.0117265	3.27340999999998e-310	31470	1	rs1805731
ENSG00000003137	CYP26B1	rs2420201	2	72356370	A	G	0.0421244	0.421201	0.0294166	1.67958e-46	30816	0	#N/A
ENSG00000003137	CYP26B1	rs62147695	2	73206353	A	G	0.0329587	0.271394	0.0332595	3.35583e-16	24205	0	#N/A
ENSG00000003137	CYP26B1	rs115310988	2	72153350	A	G	0.025982	0.236125	0.0373604	2.61222e-10	28014	0	#N/A
ENSG00000003137	CYP26B1	rs975612	2	72389334	T	G	0.643124	-0.530822	0.0115921	3.27340999999998e-310	30962	0	#N/A
ENSG00000003147	ICA1	rs2302551	7	8301583	C	T	0.551123	0.150786	0.0118987	8.3888e-37	30777	0	#N/A
ENSG00000003147	ICA1	rs6972885	7	8181286	C	T	0.162376	-0.113104	0.0161102	2.20902e-12	31526	0	#N/A
ENSG00000003249	DBNDD1	rs35991606	16	90067079	C	T	0.134779	-0.232799	0.0173184	3.41193e-41	30398	1	rs35176381
ENSG00000003249	DBNDD1	rs182251041	16	89907164	T	C	0.0803379	0.794155	0.020851	3.27340999999998e-310	30642	1	rs35176381
ENSG00000003393	ALS2	rs72930918	2	202753052	A	G	0.0304883	-0.615085	0.0342286	3.34734e-72	30429	1	rs4675226
ENSG00000003393	ALS2	rs6759263	2	202612448	A	G	0.838098	-0.247785	0.0160222	5.97723e-54	31557	1	rs4675226
ENSG00000003393	ALS2	rs139504624	2	202370043	C	A	0.0335652	0.24233	0.0329826	2.02395e-13	30518	1	rs4675226
ENSG00000003393	ALS2	rs1532331	5	43116830	T	G	0.683885	0.0819467	0.012782	1.44381e-10	31684	1	rs4675226
ENSG00000003393	ALS2	rs7590550	2	202558415	C	T	0.174471	-0.926264	0.0136073	3.27340999999998e-310	31684	1	rs4675226
ENSG00000003400	CASP10	rs13005094	2	202092561	C	T	0.509857	0.175348	0.011814	7.76784e-50	31340	0	#N/A
ENSG00000003402	CFLAR	rs6757272	2	201728141	G	A	0.418416	-0.0776808	0.0120475	1.13339e-10	25826	0	#N/A
ENSG00000003402	CFLAR	rs10200697	2	201595517	A	G	0.917415	0.12266	0.0215981	1.35329e-08	26609	0	#N/A
ENSG00000003402	CFLAR	rs56388170	7	28724374	T	G	0.289189	0.0743565	0.0131124	1.42298e-08	26280	0	#N/A
ENSG00000003402	CFLAR	rs58679595	2	202031698	A	G	0.492054	0.429116	0.0113439	3.27340999999998e-310	21899	0	#N/A
ENSG00000003436	TFPI	rs9376090	6	135411228	C	T	0.262879	0.104028	0.0134923	1.25806e-14	31300	1	rs8176526
ENSG00000003436	TFPI	rs1354034	3	56849749	C	T	0.618137	0.0818935	0.0122309	2.14783e-11	31684	1	rs8176526
ENSG00000003436	TFPI	rs35007051	2	188415764	G	A	0.0347892	0.206291	0.0324332	2.01229e-10	30169	1	rs8176526
ENSG00000003509	NDUFAF7	rs2372993	2	37561929	T	C	0.395583	0.228756	0.0120186	9.01986e-81	25531	1	rs7589296
ENSG00000004059	ARF5	rs34029720	7	127230474	C	T	0.371437	-0.104862	0.012286	1.39894e-17	31564	0	#N/A
ENSG00000004059	ARF5	rs149007767	7	50370254	T	C	0.149708	-0.134987	0.0166429	5.01996e-16	30077	0	#N/A
ENSG00000004059	ARF5	rs149110519	6	144385777	T	C	0.0526158	0.18717	0.0266112	2.01558e-12	25735	0	#N/A
ENSG00000004139	SARM1	rs4794828	17	26717268	A	G	0.50251	0.349005	0.0115355	4.48745e-201	26494	0	#N/A
ENSG00000004142	POLDIP2	rs145923966	17	26706361	A	G	0.0937308	0.539014	0.0199105	2.11349e-161	27821	1	rs1007398
ENSG00000004142	POLDIP2	rs17719944	17	26729453	G	A	0.0677536	-0.149556	0.0236482	2.5422e-10	30867	1	rs1007398
ENSG00000004399	PLXND1	rs9866653	3	129333391	G	A	0.779795	0.201596	0.0142623	2.31153e-45	31296	1	rs1872116
ENSG00000004455	AK2	rs10798925	1	33511109	T	C	0.275752	-0.188594	0.0132231	3.75319e-46	31568	0	#N/A
ENSG00000004455	AK2	rs810835	1	33179476	A	G	0.877992	0.12385	0.0181548	8.97842e-12	31565	0	#N/A
ENSG00000004468	CD38	rs10000290	4	15753299	G	A	0.143801	0.148937	0.0169156	1.31311e-18	31349	1	rs4698413
ENSG00000004468	CD38	rs2617170	12	10560957	C	T	0.668027	-0.0879154	0.0126168	3.21514e-12	31086	1	rs4698413
ENSG00000004468	CD38	rs2497306	10	94485211	C	A	0.500343	0.0740464	0.0118872	4.68824e-10	31086	1	rs4698413
ENSG00000004468	CD38	rs12453507	17	38053207	G	C	0.492239	-0.0658343	0.011892	3.09813e-08	31355	1	rs4698413
ENSG00000004468	CD38	rs151181	16	28490517	C	T	0.407827	-0.066781	0.012098	3.39e-08	30476	1	rs4698413
ENSG00000004478	FKBP4	rs12814675	12	2936630	C	T	0.0472412	-0.245621	0.0279776	1.64627e-18	31355	0	#N/A
ENSG00000004487	KDM1A	rs67056484	1	23434819	T	C	0.141013	-0.162913	0.0170459	1.20754e-21	9188	0	#N/A
ENSG00000004534	RBM6	rs62262960	3	50546737	G	A	0.108054	-0.420551	0.0188418	2.35505e-110	24696	1	rs2071206
ENSG00000004534	RBM6	rs112040988	3	50972844	A	G	0.0229978	0.48598	0.0394945	8.53493e-35	19241	1	rs2071206
ENSG00000004534	RBM6	rs73084153	3	49278923	C	T	0.0204476	0.444676	0.0418873	2.51073e-26	13718	1	rs2071206
ENSG00000004534	RBM6	rs78292306	3	50646863	A	G	0.028107	-0.288438	0.0359285	9.89236e-16	22699	1	rs2071206
ENSG00000004534	RBM6	rs113465792	3	49616129	A	G	0.0212729	-0.245068	0.0411962	2.70122e-09	20002	1	rs2071206
ENSG00000004534	RBM6	rs7950696	11	47481533	C	T	0.441548	-0.0660466	0.0119728	3.45621e-08	31185	1	rs2071206
ENSG00000004534	RBM6	rs1060970	3	49708769	C	T	0.238506	0.532678	0.0132264	3.27340999999998e-310	23129	1	rs2071206
ENSG00000004660	CAMKK1	rs62071689	17	3790155	C	T	0.160928	0.245126	0.0160649	1.44744e-52	21809	0	#N/A
ENSG00000004700	RECQL	rs1061627	12	21654407	A	G	0.805517	0.454752	0.0145419	1.12202e-214	31470	1	rs17619893
ENSG00000004700	RECQL	rs12824378	12	21555010	A	T	0.0909932	0.121923	0.0206691	3.66151e-09	31352	1	rs17619893
ENSG00000004766	CCDC132	rs77647440	7	92891126	A	G	0.0562979	-0.318296	0.0256821	2.82358e-35	31568	0	#N/A
ENSG00000004766	CCDC132	rs184954065	7	92751073	A	G	0.0210718	0.271106	0.041377	5.67675e-11	18790	0	#N/A
ENSG00000004777	ARHGAP33	rs79174543	19	36226469	A	G	0.0394426	-0.362764	0.0304245	8.93923e-33	30872	0	#N/A
ENSG00000004777	ARHGAP33	rs62111380	19	36608406	T	C	0.140284	0.115736	0.0171104	1.34215e-11	26731	0	#N/A
ENSG00000004777	ARHGAP33	rs4254439	19	35998362	G	T	0.301045	-0.0822215	0.0129564	2.20699e-10	31684	0	#N/A
ENSG00000004777	ARHGAP33	rs4806180	19	36097528	C	G	0.573769	-0.435674	0.0114629	3.27340999999998e-310	31563	0	#N/A
ENSG00000004779	NDUFAB1	rs442764	16	23609390	C	T	0.0943333	-0.121493	0.0203367	2.31222e-09	28702	0	#N/A
ENSG00000004799	PDK4	rs12704801	7	95175185	C	T	0.420253	-0.251601	0.0118704	1.044e-99	31565	0	#N/A
ENSG00000004799	PDK4	rs4253772	22	46627603	T	C	0.0999617	0.180909	0.019784	6.00759e-20	31185	0	#N/A
ENSG00000004799	PDK4	rs117629564	7	94777819	A	G	0.0174463	0.40349	0.0453314	5.54498e-19	21984	0	#N/A
ENSG00000004799	PDK4	rs142272045	7	95249487	C	T	0.0296307	-0.245298	0.035039	2.54507e-12	28311	0	#N/A
ENSG00000004809	SLC22A16	rs9386915	6	110888815	T	C	0.0546617	0.275092	0.0260798	5.1892e-26	4848	0	#N/A
ENSG00000004809	SLC22A16	rs6941512	6	111241537	A	G	0.0341429	-0.308826	0.0326714	3.30522e-21	27803	0	#N/A
ENSG00000004809	SLC22A16	rs4343947	6	110520566	G	A	0.422987	-0.0974669	0.0120193	5.08745e-16	29428	0	#N/A
ENSG00000004809	SLC22A16	rs72939939	6	110793735	G	A	0.07429	1.20433	0.020306	3.27340999999998e-310	31236	0	#N/A
ENSG00000004809	SLC22A16	rs7756222	6	110746526	C	T	0.55049	0.436387	0.0113869	3.27340999999998e-310	31684	0	#N/A
ENSG00000004838	ZMYND10	rs2236946	3	50363771	A	G	0.0450577	0.208814	0.0286388	3.07185e-13	6070	0	#N/A
ENSG00000004864	SLC25A13	rs117085170	7	95451189	A	G	0.0146273	-0.389725	0.0494663	3.30522e-15	26781	0	#N/A
ENSG00000004864	SLC25A13	rs17087335	4	57838583	T	G	0.203202	0.0929941	0.0147706	3.05823e-10	31300	0	#N/A
ENSG00000004864	SLC25A13	rs145659320	7	96379688	G	T	0.0250685	0.22369	0.0380244	4.03376e-09	27713	0	#N/A
ENSG00000004864	SLC25A13	rs6957658	7	95897563	C	T	0.653813	-0.454699	0.0119103	3.27340999999998e-310	31298	0	#N/A
ENSG00000004866	ST7	rs1354034	3	56849749	C	T	0.618137	0.154599	0.012181	6.56599e-37	31684	0	#N/A
ENSG00000004866	ST7	rs12706135	7	116635048	C	T	0.222519	-0.116213	0.0142758	3.92645e-16	31684	0	#N/A
ENSG00000004866	ST7	rs2402155	7	116799440	T	C	0.036405	0.175412	0.031743	3.27612e-08	28396	0	#N/A
ENSG00000004939	SLC4A1	rs5033	17	42326258	T	C	0.707969	0.222934	0.0129543	2.25736e-66	22267	0	#N/A
ENSG00000004939	SLC4A1	rs6084653	20	4157072	G	C	0.36636	0.189967	0.012249	3.02482e-54	26022	0	#N/A
ENSG00000004939	SLC4A1	rs225245	17	33946107	G	A	0.440335	-0.133365	0.0119365	5.52841e-29	25693	0	#N/A
ENSG00000004939	SLC4A1	rs12974711	19	11297258	C	T	0.0629954	0.218083	0.0244285	4.36918e-19	26022	0	#N/A
ENSG00000004939	SLC4A1	rs11587735	1	118153011	C	A	0.173499	-0.111228	0.0156893	1.34493e-12	26022	0	#N/A
ENSG00000004939	SLC4A1	rs12212092	6	30128442	T	C	0.068141	-0.142278	0.0235888	1.6214e-09	21683	0	#N/A
ENSG00000004939	SLC4A1	rs6014993	20	55991637	G	A	0.490224	0.0686581	0.0118917	7.75961e-09	21737	0	#N/A
ENSG00000004939	SLC4A1	rs7679	20	44576502	C	T	0.183703	0.0883408	0.0153516	8.69501e-09	25553	0	#N/A
ENSG00000004939	SLC4A1	rs9660992	1	205249450	G	A	0.420138	-0.0671283	0.0120451	2.50098e-08	26022	0	#N/A
ENSG00000004975	DVL2	rs2017365	17	7122624	A	G	0.638205	-0.175411	0.0122977	3.68893e-46	31684	0	#N/A
ENSG00000005001	PRSS22	rs7192880	16	2911320	C	T	0.565741	0.237749	0.0118398	1.09069e-89	27390	0	#N/A
ENSG00000005001	PRSS22	rs111497883	16	3114358	A	G	0.0727488	0.14429	0.0228835	2.87819e-10	23199	0	#N/A
ENSG00000005007	UPF1	rs149007767	7	50370254	T	C	0.149708	0.116757	0.0166526	2.36265e-12	30077	0	#N/A
ENSG00000005020	SKAP2	rs1082315	7	26973521	G	C	0.12755	0.442123	0.0174492	1.23027e-141	27221	1	rs10486485
ENSG00000005020	SKAP2	rs185084812	7	27106284	T	C	0.0389834	-0.654735	0.0302517	7.07946e-104	24524	1	rs10486485
ENSG00000005020	SKAP2	rs117299259	7	26833308	G	A	0.0262465	-0.655621	0.036818	6.21441e-71	28045	1	rs10486485
ENSG00000005020	SKAP2	rs67971665	7	27221227	T	C	0.0251157	-0.506468	0.0377964	6.04644e-41	26296	1	rs10486485
ENSG00000005020	SKAP2	rs113662511	7	27074801	T	C	0.0145161	0.524481	0.0495654	3.62744e-26	8581	1	rs10486485
ENSG00000005020	SKAP2	rs117435545	7	27020453	T	C	0.0135914	-0.528981	0.0512092	5.15585e-25	20857	1	rs10486485
ENSG00000005020	SKAP2	rs142139359	7	26941945	A	G	0.0137218	0.471421	0.0510069	2.4149e-20	10978	1	rs10486485
ENSG00000005020	SKAP2	rs113285204	7	26970217	T	C	0.0128048	0.411383	0.0528234	6.81868e-15	9956	1	rs10486485
ENSG00000005020	SKAP2	rs181684511	7	26982213	G	T	0.0443164	-0.220911	0.0288606	1.9391e-14	2516	1	rs10486485
ENSG00000005020	SKAP2	rs147544721	7	26756193	C	A	0.0126608	0.382211	0.0531357	6.3387e-13	14813	1	rs10486485
ENSG00000005020	SKAP2	rs10275896	7	26858395	C	T	0.223386	0.669998	0.0131295	3.27340999999998e-310	30967	1	rs10486485
ENSG00000005020	SKAP2	rs7805778	7	26694926	A	G	0.225286	0.568574	0.0134186	3.27340999999998e-310	28198	1	rs10486485
ENSG00000005059	CCDC109B	rs6851356	4	110575666	C	G	0.667954	0.359202	0.0122708	2.29087e-188	8850	0	#N/A
ENSG00000005059	CCDC109B	rs6830606	4	110574049	T	C	0.949243	0.160229	0.0270813	3.28662e-09	8025	0	#N/A
ENSG00000005075	POLR2J	rs117909387	7	103038713	A	G	0.0266507	0.753115	0.0364058	4.57299e-95	26369	0	#N/A
ENSG00000005075	POLR2J	rs71540934	7	101991744	G	A	0.723779	-0.241054	0.0131555	5.38394e-75	11384	0	#N/A
ENSG00000005075	POLR2J	rs117374106	7	102650631	C	T	0.0710362	-0.364115	0.0229653	1.2942e-56	27648	0	#N/A
ENSG00000005075	POLR2J	rs139164127	7	102626400	T	G	0.0226831	0.512811	0.0397401	4.27366e-38	27184	0	#N/A
ENSG00000005075	POLR2J	rs147944569	7	102901859	A	C	0.0159909	-0.480843	0.047274	2.65522e-24	15415	0	#N/A
ENSG00000005075	POLR2J	rs117864602	7	103103937	T	C	0.0190643	0.428889	0.0433725	4.67412e-23	25060	0	#N/A
ENSG00000005075	POLR2J	rs185043737	7	102600727	T	C	0.0259159	-0.23951	0.0374053	1.52149e-10	22053	0	#N/A
ENSG00000005075	POLR2J	rs2960252	7	101977597	A	G	0.18725	-0.580343	0.0144534	3.27340999999998e-310	26039	0	#N/A
ENSG00000005100	DHX33	rs12602483	17	5355226	T	C	0.137623	0.207617	0.0171877	1.3605e-33	31470	1	rs75457395
ENSG00000005100	DHX33	rs16954515	17	5202969	G	A	0.240332	-0.0828528	0.0139118	2.58797e-09	31470	1	rs75457395
ENSG00000005102	MEOX1	rs72833154	17	41653122	C	G	0.0577108	-0.254536	0.0254325	1.39991e-23	28996	0	#N/A
ENSG00000005102	MEOX1	rs72928038	6	90976768	A	G	0.158151	-0.11399	0.0162832	2.54859e-12	29113	0	#N/A
ENSG00000005102	MEOX1	rs5026472	4	103554773	G	C	0.494224	0.0758721	0.0118871	1.74109e-10	31569	0	#N/A
ENSG00000005102	MEOX1	rs62076366	17	41094461	T	C	0.709388	0.0793448	0.0130913	1.35279e-09	31557	0	#N/A
ENSG00000005102	MEOX1	rs72836582	17	41983417	T	C	0.113815	0.107757	0.0187186	8.58242e-09	30902	0	#N/A
ENSG00000005102	MEOX1	rs62078582	17	41725494	A	G	0.411373	0.476837	0.0114097	3.27340999999998e-310	31568	0	#N/A
ENSG00000005156	LIG3	rs12941768	17	33063675	G	A	0.735973	0.1969	0.0133996	7.00164e-49	31684	1	rs2074518
ENSG00000005156	LIG3	rs2291190	17	33593024	C	T	0.115088	0.193998	0.0185784	1.59404e-25	31355	1	rs2074518
ENSG00000005156	LIG3	rs4251710	17	34136037	C	A	0.0865497	-0.135946	0.0211365	1.26099e-10	31684	1	rs2074518
ENSG00000005156	LIG3	rs734612	17	33138545	A	G	0.378481	0.441507	0.0116952	3.27340999999998e-310	31684	1	rs2074518
ENSG00000005175	RPAP3	rs7976419	12	48050792	C	G	0.215353	0.158735	0.014417	3.41271e-28	30124	0	#N/A
ENSG00000005175	RPAP3	rs149007767	7	50370254	T	C	0.149708	0.15163	0.0166327	7.78037e-20	30037	0	#N/A
ENSG00000005175	RPAP3	rs75647145	12	47831561	A	G	0.0325212	0.218903	0.0335031	6.42096e-11	29619	0	#N/A
ENSG00000005175	RPAP3	rs61918136	12	47960581	A	C	0.0839687	-0.818859	0.0203231	3.27340999999998e-310	31527	0	#N/A
ENSG00000005187	ACSM3	rs2071524	16	20787770	A	G	0.13791	-0.332288	0.0170331	9.31537e-85	31683	0	#N/A
ENSG00000005187	ACSM3	rs8049372	16	20965531	C	T	0.444821	-0.0740935	0.0119604	5.83593e-10	27484	0	#N/A
ENSG00000005189	AC004381.6	rs5710	16	20775303	C	T	0.0360316	-0.314524	0.0318254	4.94311e-23	25540	1	rs5710
ENSG00000005189	AC004381.6	rs4328821	3	128316435	G	A	0.118714	-0.143031	0.0183613	6.7112e-15	30266	1	rs5710
ENSG00000005194	CIAPIN1	rs223878	16	57471142	G	A	0.119207	-0.140535	0.0183296	1.75792e-14	14263	0	#N/A
ENSG00000005206	SPPL2B	rs73520573	19	2335169	G	T	0.105531	0.1422	0.0193348	1.91779e-13	19791	0	#N/A
ENSG00000005238	FAM214B	rs10491510	9	35040245	T	C	0.0171736	-0.39681	0.0456896	3.78704e-18	18937	0	#N/A
ENSG00000005238	FAM214B	rs6084653	20	4157072	G	C	0.36636	0.103918	0.0123219	3.35197e-17	30650	0	#N/A
ENSG00000005238	FAM214B	rs35426954	9	35014767	A	G	0.211921	-0.0928409	0.0145428	1.72302e-10	25572	0	#N/A
ENSG00000005243	COPZ2	rs17617053	17	46050669	C	T	0.097086	0.52752	0.0196057	1.84927e-159	30161	0	#N/A
ENSG00000005243	COPZ2	rs75222374	17	46104404	A	G	0.0189098	-0.562881	0.0434389	2.11154e-38	29163	0	#N/A
ENSG00000005249	PRKAR2B	rs1354034	3	56849749	C	T	0.618137	0.320298	0.01195	2.96483e-158	31684	0	#N/A
ENSG00000005249	PRKAR2B	rs6466154	7	106655445	G	A	0.482168	-0.159996	0.0118347	1.20476e-41	31684	0	#N/A
ENSG00000005249	PRKAR2B	rs505404	11	243268	G	T	0.222031	0.101894	0.0142947	1.01836e-12	31569	0	#N/A
ENSG00000005249	PRKAR2B	rs11553699	12	122216910	G	A	0.10963	0.113437	0.019026	2.48863e-09	30031	0	#N/A
ENSG00000005249	PRKAR2B	rs7896518	10	65104500	G	A	0.422848	0.0687004	0.0120339	1.13781e-08	31569	0	#N/A
ENSG00000005302	MSL3	rs149007767	7	50370254	T	C	0.149708	0.162309	0.0166256	1.6293e-22	8025	0	#N/A
ENSG00000005302	MSL3	rs13277976	8	61679038	T	A	0.785822	-0.108421	0.0144789	6.99359e-14	9188	0	#N/A
ENSG00000005302	MSL3	rs56388170	7	28724374	T	G	0.289189	-0.0935656	0.0131037	9.30679e-13	9188	0	#N/A
ENSG00000005379	BZRAP1	rs12948345	17	56427656	T	C	0.164528	0.210291	0.0159552	1.14393e-39	31352	0	#N/A
ENSG00000005379	BZRAP1	rs259981	20	57748369	A	T	0.369389	0.0926115	0.012307	5.2723e-14	29001	0	#N/A
ENSG00000005379	BZRAP1	rs12716977	16	30482803	C	T	0.542883	0.0779259	0.0119295	6.47292e-11	31026	0	#N/A
ENSG00000005379	BZRAP1	rs7025728	9	139932927	A	G	0.287386	-0.0830294	0.0131332	2.5787e-10	23577	0	#N/A
ENSG00000005379	BZRAP1	rs2516448	6	31390410	C	T	0.583185	0.065995	0.012059	4.42976e-08	30773	0	#N/A
ENSG00000005381	MPO	rs12940119	17	56373613	C	T	0.14293	0.596986	0.0162456	1.27057e-295	31567	0	#N/A
ENSG00000005381	MPO	rs17005891	4	83547862	A	G	0.199218	-0.130743	0.0148606	1.39027e-18	31684	0	#N/A
ENSG00000005381	MPO	rs57228624	19	836149	C	T	0.228262	-0.12086	0.014144	1.28322e-17	13932	0	#N/A
ENSG00000005381	MPO	rs7846314	8	61650831	T	A	0.178349	-0.113162	0.0155185	3.0493e-13	31569	0	#N/A
ENSG00000005381	MPO	rs2585830	17	56027903	G	T	0.795843	0.0926217	0.0147449	3.35112e-10	31224	0	#N/A
ENSG00000005381	MPO	rs1012068	22	32265903	G	T	0.276034	-0.077882	0.0132977	4.71867e-09	31300	0	#N/A
ENSG00000005381	MPO	rs4325427	13	41216534	T	C	0.315692	0.0728089	0.0127905	1.25271e-08	31569	0	#N/A
ENSG00000005381	MPO	rs12716641	8	6898998	C	T	0.483351	0.067476	0.0118966	1.41299e-08	31569	0	#N/A
ENSG00000005381	MPO	rs2224538	20	38552078	C	T	0.338244	0.069536	0.0125664	3.1408e-08	31684	0	#N/A
ENSG00000005436	GCFC2	rs13391581	2	75913595	G	A	0.260701	0.199973	0.0134521	5.52841e-50	8269	1	rs11681342
ENSG00000005469	CROT	rs34110100	7	86785942	G	A	0.0319153	-0.719746	0.0333137	1.60325e-103	28559	0	#N/A
ENSG00000005469	CROT	rs113240817	7	86952492	A	G	0.0446284	0.493279	0.0285233	5.23842e-67	29835	0	#N/A
ENSG00000005471	ABCB4	rs45493392	7	87079880	G	A	0.16734	-0.344006	0.0156794	1.07895e-106	31569	0	#N/A
ENSG00000005471	ABCB4	rs12453507	17	38053207	G	C	0.492239	-0.0816268	0.0118851	6.51929e-12	31569	0	#N/A
ENSG00000005471	ABCB4	rs80351204	7	87158115	A	G	0.0129886	-0.324501	0.0524946	6.33753e-10	9117	0	#N/A
ENSG00000005471	ABCB4	rs9275406	6	32669955	T	G	0.25806	-0.0764577	0.0135867	1.8273e-08	29827	0	#N/A
ENSG00000005483	KMT2E	rs10264718	7	104638501	C	A	0.136073	0.103463	0.017337	2.40469e-09	25648	0	#N/A
ENSG00000005486	RHBDD2	rs59882870	7	75638421	A	G	0.181667	0.296476	0.0152332	2.28823e-84	14257	0	#N/A
ENSG00000005486	RHBDD2	rs73150150	7	75497143	C	T	0.0948993	-0.173835	0.0202551	9.2918e-18	10333	0	#N/A
ENSG00000005513	SOX8	rs11863963	16	1030154	C	G	0.38048	-0.200241	0.0121425	4.25794e-61	31146	0	#N/A
ENSG00000005513	SOX8	rs443887	16	1079479	G	A	0.151587	0.186115	0.0165221	1.96698e-29	23787	0	#N/A
ENSG00000005513	SOX8	rs4388254	5	133428601	T	C	0.0546521	-0.163216	0.0261485	4.32006e-10	30902	0	#N/A
ENSG00000005513	SOX8	rs3774937	4	103434253	C	T	0.320593	0.0778899	0.0127359	9.61944e-10	31569	0	#N/A
ENSG00000005700	IBTK	rs477776	6	82962003	G	A	0.533066	-0.12667	0.0118819	1.55274e-26	30902	1	rs4706162
ENSG00000005801	ZNF195	rs11026708	11	3378063	A	G	0.758436	0.533321	0.0131604	3.27340999999998e-310	31569	1	rs2269732
ENSG00000005810	MYCBP2	rs138354076	13	77774451	A	G	0.0328433	-0.286697	0.033307	7.44732e-18	27317	0	#N/A
ENSG00000005812	FBXL3	rs17749801	13	77760357	G	A	0.0203162	0.233081	0.0421415	3.18772e-08	24722	0	#N/A
ENSG00000005844	ITGAL	rs11574938	16	30485393	C	G	0.543664	-0.304278	0.0116715	7.94328e-150	31481	0	#N/A
ENSG00000005844	ITGAL	rs1354034	3	56849749	C	T	0.618137	-0.100944	0.0122208	1.4568e-16	31684	0	#N/A
ENSG00000005844	ITGAL	rs149110519	6	144385777	T	C	0.0526158	0.187114	0.0266112	2.04456e-12	25735	0	#N/A
ENSG00000005882	PDK2	rs3785920	17	48173720	G	A	0.317521	-0.224067	0.0126455	2.98126e-70	23726	1	rs4794096
ENSG00000005882	PDK2	rs12939159	17	48244531	G	C	0.135432	0.114182	0.0173668	4.87865e-11	22203	1	rs4794096
ENSG00000005884	ITGA3	rs59351594	17	48137665	A	G	0.110065	-0.236244	0.0189127	8.31764e-36	31355	1	rs2269769
ENSG00000005884	ITGA3	rs10896794	11	58339124	C	T	0.2388	-0.0853651	0.0139413	9.15988e-10	31683	1	rs2269769
ENSG00000005893	LAMP2	rs56388170	7	28724374	T	G	0.289189	0.0725732	0.0131131	3.12651e-08	9188	0	#N/A
ENSG00000005955	GGNBP2	rs8064426	17	34819750	A	G	0.149268	0.155022	0.0166508	1.27585e-20	11405	0	#N/A
ENSG00000005955	GGNBP2	rs75632168	17	35015766	T	G	0.0685772	-0.141321	0.0235194	1.869e-09	11495	0	#N/A
ENSG00000005955	GGNBP2	rs9904602	17	34835526	A	T	0.530261	-0.579615	0.0108818	3.27340999999998e-310	14255	0	#N/A
ENSG00000005961	ITGA2B	rs10512472	17	33884804	C	T	0.179037	0.429713	0.015097	3.3266e-178	31470	0	#N/A
ENSG00000005961	ITGA2B	rs10876550	12	54712308	A	G	0.590064	0.196102	0.0119883	3.82737e-60	31470	0	#N/A
ENSG00000005961	ITGA2B	rs10761741	10	65066186	T	G	0.420816	0.182517	0.0119574	1.3326e-52	31470	0	#N/A
ENSG00000005961	ITGA2B	rs505404	11	243268	G	T	0.222031	0.211064	0.0142098	6.63285e-50	31355	0	#N/A
ENSG00000005961	ITGA2B	rs11553699	12	122216910	G	A	0.10963	0.232392	0.0189493	1.4171e-34	29817	0	#N/A
ENSG00000005961	ITGA2B	rs826415	1	118153977	G	T	0.308498	0.153388	0.0128213	5.51188e-33	31355	0	#N/A
ENSG00000005961	ITGA2B	rs10852622	16	88556880	G	A	0.293204	0.10692	0.0130431	2.45641e-16	19914	0	#N/A
ENSG00000005961	ITGA2B	rs13042885	20	1924707	T	C	0.284247	-0.0944323	0.0131712	7.51104e-13	31355	0	#N/A
ENSG00000005961	ITGA2B	rs4670221	2	38050232	G	C	0.332826	-0.0873612	0.012609	4.25011e-12	31470	0	#N/A
ENSG00000005961	ITGA2B	rs11082304	18	20720973	T	G	0.50307	0.0821669	0.0118836	4.69894e-12	31086	0	#N/A
ENSG00000005961	ITGA2B	rs114694170	5	88180196	C	T	0.0523176	0.182841	0.0266851	7.2929e-12	29817	0	#N/A
ENSG00000005961	ITGA2B	rs10820606	9	99192919	C	A	0.236914	0.0917561	0.0139766	5.21075e-11	25947	0	#N/A
ENSG00000005961	ITGA2B	rs9399137	6	135419018	C	T	0.264393	0.073788	0.0134814	4.41977e-08	31355	0	#N/A
ENSG00000005961	ITGA2B	rs2950393	12	57036023	A	G	0.317506	0.0696781	0.0127721	4.8863e-08	31355	0	#N/A
ENSG00000005961	ITGA2B	rs1354034	3	56849749	C	T	0.618137	0.570761	0.011269	3.27340999999998e-310	31470	0	#N/A
ENSG00000006007	GDE1	rs9788935	16	19453358	C	G	0.768401	-0.262702	0.0139342	2.77651e-79	30902	0	#N/A
ENSG00000006007	GDE1	rs6592965	7	50427982	A	G	0.449532	0.093121	0.0119389	6.21012e-15	31684	0	#N/A
ENSG00000006007	GDE1	rs34069083	16	19717985	A	C	0.0221235	0.310709	0.0403801	1.41938e-14	25325	0	#N/A
ENSG00000006007	GDE1	rs3811444	1	248039451	T	C	0.337611	-0.0747402	0.01257	2.7477e-09	31684	0	#N/A
ENSG00000006007	GDE1	rs7210990	17	16170764	A	C	0.481977	-0.0661553	0.0118982	2.6947e-08	31569	0	#N/A
ENSG00000006007	GDE1	rs62025056	16	19858133	A	G	0.0220333	-0.224382	0.0405015	3.02127e-08	20370	0	#N/A
ENSG00000006007	GDE1	rs7185258	16	19476979	G	A	0.0719681	-1.16329	0.0208448	3.27340999999998e-310	31684	0	#N/A
ENSG00000006015	C19orf60	rs757348	19	18810795	T	A	0.0737959	0.273656	0.0226486	1.30527e-33	26079	1	rs6417264
ENSG00000006015	C19orf60	rs10405364	19	18972008	G	A	0.0761021	-0.136026	0.0224165	1.29351e-09	26196	1	rs6417264
ENSG00000006015	C19orf60	rs117558072	19	18979061	C	A	0.0286608	0.198377	0.0356319	2.58571e-08	20235	1	rs6417264
ENSG00000006015	C19orf60	rs10414427	19	18660566	C	T	0.555728	-0.517569	0.0111578	3.27340999999998e-310	21129	1	rs6417264
ENSG00000006025	OSBPL7	rs1018903	17	45889840	A	G	0.543951	0.171615	0.0118621	1.94133e-47	31684	0	#N/A
ENSG00000006042	TMEM98	rs9303654	17	31036765	A	G	0.18741	0.325407	0.0150035	2.63027e-104	30740	1	rs28923
ENSG00000006042	TMEM98	rs79281651	17	30934596	T	C	0.0373605	0.228814	0.0313247	2.78099e-13	30414	1	rs28923
ENSG00000006047	YBX2	rs5412	17	7184046	A	G	0.170067	0.259929	0.0156903	1.22716e-61	29048	1	rs3744405
ENSG00000006062	MAP3K14	rs4792847	17	43383484	A	G	0.472145	-0.105743	0.0118887	5.86273e-19	31569	0	#N/A
ENSG00000006075	CCL3	rs149813784	17	34423080	C	T	0.210884	0.181409	0.0145098	7.24269e-36	3686	0	#N/A
ENSG00000006075	CCL3	rs9420589	10	94450233	T	G	0.428682	0.142709	0.0119663	8.6856e-33	9103	0	#N/A
ENSG00000006075	CCL3	rs55908509	19	16442019	A	G	0.3284	0.0796877	0.0126555	3.0425e-10	6336	0	#N/A
ENSG00000006075	CCL3	rs9903709	17	33783464	A	G	0.285304	-0.0774272	0.0131643	4.05826e-09	9178	0	#N/A
ENSG00000006114	SYNRG	rs4794755	17	35866985	C	T	0.114529	0.236151	0.0185836	5.37898e-37	26395	0	#N/A
ENSG00000006125	AP2B1	rs321600	17	33905468	G	A	0.786418	0.336292	0.0142438	3.04089e-123	31469	1	rs11653803
ENSG00000006125	AP2B1	rs11080327	17	33571546	A	G	0.483233	-0.0779255	0.0118921	5.64677e-11	31341	1	rs11653803
ENSG00000006194	ZNF263	rs17684522	16	3362323	A	G	0.248566	0.195582	0.0136727	2.054e-46	31569	0	#N/A
ENSG00000006194	ZNF263	rs1532331	5	43116830	T	G	0.683885	-0.0840316	0.0127811	4.87865e-11	31684	0	#N/A
ENSG00000006282	SPATA20	rs55711850	17	48242918	T	G	0.148828	-0.25749	0.0165812	2.2009e-54	30077	1	rs9890200
ENSG00000006282	SPATA20	rs111805287	17	48845322	A	G	0.087023	0.188616	0.0210556	3.30598e-19	31568	1	rs9890200
ENSG00000006282	SPATA20	rs6504655	17	48505499	A	G	0.586481	-0.49749	0.011337	3.27340999999998e-310	31231	1	rs9890200
ENSG00000006282	SPATA20	rs76487714	17	48611993	A	G	0.085504	-1.17653	0.0188403	3.27340999999998e-310	31565	1	rs9890200
ENSG00000006432	MAP3K9	rs2158528	14	71281599	A	G	0.58115	-0.34645	0.0117057	1.65196e-192	31355	0	#N/A
ENSG00000006451	RALA	rs7782560	7	39783873	T	A	0.378997	0.167949	0.0121865	3.29837e-43	9269	0	#N/A
ENSG00000006453	BAIAP2L1	rs2906184	7	97939987	A	T	0.180806	-0.307614	0.0152465	1.58453e-90	31479	0	#N/A
ENSG00000006459	KDM7A	rs11769879	7	140005193	A	G	0.469335	-0.181212	0.011828	5.58727e-53	20243	1	rs80074107
ENSG00000006459	KDM7A	rs62491410	7	139820063	T	C	0.0871064	0.271195	0.0209824	3.26137e-38	18853	1	rs80074107
ENSG00000006530	AGK	rs3779086	7	141343087	T	C	0.42326	0.20629	0.0119204	4.26776e-67	31567	0	#N/A
ENSG00000006530	AGK	rs73153906	7	141583683	T	G	0.0190665	-0.390945	0.0433954	2.07922e-19	23222	0	#N/A
ENSG00000006530	AGK	rs270601	5	131656997	C	T	0.669999	-0.0768826	0.012641	1.18839e-09	31684	0	#N/A
ENSG00000006534	ALDH3B1	rs2286164	11	67793448	G	A	0.226473	-0.313679	0.0139727	1.29718e-111	31683	0	#N/A
ENSG00000006534	ALDH3B1	rs149110519	6	144385777	T	C	0.0526158	0.261024	0.0265671	8.7882e-23	25735	0	#N/A
ENSG00000006534	ALDH3B1	rs145506132	11	67735589	A	G	0.0151282	-0.312926	0.0486885	1.29981e-10	8975	0	#N/A
ENSG00000006534	ALDH3B1	rs1449263	2	182319301	T	C	0.553798	0.0726661	0.0119574	1.22301e-09	31684	0	#N/A
ENSG00000006534	ALDH3B1	rs10980797	9	113912553	G	A	0.472236	-0.0665947	0.0119087	2.24213e-08	31569	0	#N/A
ENSG00000006555	TTC22	rs1180963	1	55218636	T	C	0.57032	-0.0807362	0.0120038	1.74622e-11	14414	0	#N/A
ENSG00000006576	PHTF2	rs141686308	7	77137962	T	C	0.021807	-0.375269	0.040628	2.5398e-20	26643	0	#N/A
ENSG00000006607	FARP2	rs7578199	2	242192848	C	T	0.237706	0.453554	0.0134505	2.94442e-249	30222	1	rs7604629
ENSG00000006607	FARP2	rs2074837	2	242130939	A	T	0.407519	0.103249	0.0120813	1.27204e-17	30512	1	rs7604629
ENSG00000006607	FARP2	rs4675920	2	242539664	G	C	0.662654	0.083325	0.0125686	3.36124e-11	13298	1	rs7604629
ENSG00000006607	FARP2	rs4303712	2	241921688	C	T	0.145495	-0.0997212	0.0168588	3.31467e-09	30594	1	rs7604629
ENSG00000006625	GGCT	rs2391870	7	30541032	A	G	0.626499	-0.224908	0.0121573	2.07253e-76	31470	1	rs38486
ENSG00000006625	GGCT	rs4270	7	30536611	C	T	0.222279	0.550535	0.013544	3.27340999999998e-310	31141	1	rs38486
ENSG00000006638	TBXA2R	rs1354034	3	56849749	C	T	0.618137	0.139305	0.0121941	3.17322e-30	31684	0	#N/A
ENSG00000006638	TBXA2R	rs4807492	19	3622535	A	G	0.598382	-0.133344	0.0120889	2.73275e-28	23991	0	#N/A
ENSG00000006638	TBXA2R	rs342296	7	106372903	A	G	0.441001	-0.0696284	0.0119729	6.04171e-09	31355	0	#N/A
ENSG00000006652	IFRD1	rs76274372	7	111909855	C	A	0.0808079	0.657218	0.0211258	1.78649e-212	29658	1	rs6967593
ENSG00000006652	IFRD1	rs1234378	7	112292570	C	A	0.981184	0.397603	0.0436754	8.73776e-20	27503	1	rs6967593
ENSG00000006652	IFRD1	rs56330463	5	148200011	C	T	0.582097	-0.102005	0.0120367	2.36265e-17	31569	1	rs6967593
ENSG00000006652	IFRD1	rs76272652	7	111872453	G	A	0.0157743	-0.309495	0.0476953	8.64172e-11	9002	1	rs6967593
ENSG00000006652	IFRD1	rs56384744	7	112721571	A	C	0.0261311	-0.239767	0.0372545	1.22659e-10	30294	1	rs6967593
ENSG00000006652	IFRD1	rs149110519	6	144385777	T	C	0.0526158	0.1668	0.0266207	3.7139e-10	25735	1	rs6967593
ENSG00000006652	IFRD1	rs6966318	7	112092857	C	T	0.755694	0.527231	0.0131216	3.27340999999998e-310	31683	1	rs6967593
ENSG00000006695	COX10	rs77877576	17	13972860	T	C	0.0347234	0.61002	0.0321013	1.61696e-80	28865	1	rs11078220
ENSG00000006695	COX10	rs62053877	17	13835308	A	G	0.362391	-0.101366	0.0123522	2.27929e-16	31349	1	rs11078220
ENSG00000006715	VPS41	rs757685	7	38775323	A	G	0.838511	-0.354999	0.0158956	1.76604e-110	31355	1	rs7797871
ENSG00000006715	VPS41	rs6963017	7	39560862	G	A	0.120434	-0.191018	0.0182159	9.9747e-26	31469	1	rs7797871
ENSG00000006715	VPS41	rs10239557	7	38950137	T	C	0.285952	0.126587	0.0131283	5.30396e-22	31355	1	rs7797871
ENSG00000006740	ARHGAP44	rs56274015	17	12895655	T	C	0.184681	0.275905	0.0151612	5.35303e-74	26394	0	#N/A
ENSG00000006744	ELAC2	rs116857306	17	12930986	T	C	0.0173665	0.354408	0.0454632	6.42096e-15	20507	1	rs2523
ENSG00000006744	ELAC2	rs56314743	17	13005683	C	T	0.0727152	0.139755	0.0228904	1.02539e-09	29836	1	rs2523
ENSG00000006744	ELAC2	rs72815163	17	12944249	A	G	0.0257885	-0.214247	0.0375062	1.11391e-08	30028	1	rs2523
ENSG00000006744	ELAC2	rs7216072	17	12884646	C	T	0.187446	-0.556159	0.0145141	3.27340999999998e-310	31568	1	rs2523
ENSG00000006747	SCIN	rs41379149	7	12601529	T	G	0.465068	-0.129726	0.0118826	9.51919e-28	30131	1	rs2159043
ENSG00000006831	ADIPOR2	rs10773986	12	1841324	G	A	0.329325	0.280994	0.0124413	6.0256e-113	31470	0	#N/A
ENSG00000006837	CDKL3	rs326622	5	133609793	C	T	0.088888	-0.155496	0.020873	9.3476e-14	25646	0	#N/A
ENSG00000007038	PRSS21	rs12709126	16	2919229	T	G	0.291115	0.188532	0.0130051	1.27292e-47	31568	0	#N/A
ENSG00000007047	MARK4	rs148427314	19	46046671	C	T	0.0320042	0.203627	0.0337712	1.64369e-09	25213	0	#N/A
ENSG00000007047	MARK4	rs151030695	19	46050378	T	C	0.031826	0.202039	0.0338634	2.4284e-09	26235	0	#N/A
ENSG00000007047	MARK4	rs386569	19	45787046	A	G	0.693374	-0.515324	0.0121573	3.27340999999998e-310	28917	0	#N/A
ENSG00000007080	CCDC124	rs6512237	19	18049454	G	A	0.623023	0.170355	0.012197	2.47856e-44	23535	1	rs8101684
ENSG00000007129	CEACAM21	rs144612223	19	42103539	T	G	0.0207893	-0.582482	0.0414254	6.57658e-45	22223	0	#N/A
ENSG00000007129	CEACAM21	rs4803482	19	42066641	A	G	0.0363963	0.258388	0.0317064	3.66353e-16	20579	0	#N/A
ENSG00000007129	CEACAM21	rs143285855	19	42108344	A	G	0.0233755	0.279807	0.0393208	1.11096e-12	20406	0	#N/A
ENSG00000007129	CEACAM21	rs1676222	19	42834751	G	A	0.116506	-0.109725	0.018528	3.17658e-09	25166	0	#N/A
ENSG00000007129	CEACAM21	rs79020302	19	42137398	T	C	0.0209412	0.228953	0.0415214	3.50768e-08	20080	0	#N/A
ENSG00000007129	CEACAM21	rs8107333	19	41987873	G	A	0.807975	0.546905	0.0143918	3.27340999999998e-310	25942	0	#N/A
ENSG00000007168	PAFAH1B1	rs11654991	17	2599272	A	G	0.613018	-0.201224	0.0121018	4.39845e-62	26071	0	#N/A
ENSG00000007168	PAFAH1B1	rs115107247	17	2491429	A	G	0.0210582	-0.430525	0.0412942	1.8906e-25	21583	0	#N/A
ENSG00000007168	PAFAH1B1	rs8076127	17	2461453	G	T	0.341639	-0.0874664	0.012528	2.91407e-12	25827	0	#N/A
ENSG00000007168	PAFAH1B1	rs66494490	17	2307902	T	C	0.0591811	-0.138147	0.0251964	4.18167e-08	26157	0	#N/A
ENSG00000007171	NOS2	rs3751972	17	26206414	A	C	0.760444	-0.224755	0.0138157	1.66495e-59	29285	1	rs3794763
ENSG00000007202	KIAA0100	rs189492267	17	27256323	T	C	0.0149276	-0.272099	0.0490277	2.85667e-08	6351	0	#N/A
ENSG00000007237	GAS7	rs11078832	17	10018742	G	A	0.688526	-0.337262	0.0125347	1.84927e-159	31684	0	#N/A
ENSG00000007237	GAS7	rs9905556	17	9942454	T	C	0.0245393	0.694889	0.0380215	1.28027e-74	27325	0	#N/A
ENSG00000007237	GAS7	rs58209168	17	9912102	A	T	0.0830179	0.265873	0.021455	2.88735e-35	31226	0	#N/A
ENSG00000007237	GAS7	rs55793580	9	127009395	T	C	0.169838	-0.145767	0.0158031	2.8622e-20	31569	0	#N/A
ENSG00000007237	GAS7	rs16895831	6	42515791	T	C	0.209742	0.131649	0.0145769	1.69785e-19	27823	0	#N/A
ENSG00000007237	GAS7	rs1375493	2	182323766	A	G	0.565077	0.104832	0.0119731	2.03002e-18	31569	0	#N/A
ENSG00000007237	GAS7	rs12936206	17	10075853	G	A	0.35099	0.102188	0.0124404	2.13599e-16	31684	0	#N/A
ENSG00000007237	GAS7	rs56330463	5	148200011	C	T	0.582097	0.0818477	0.0120476	1.09219e-11	31569	0	#N/A
ENSG00000007237	GAS7	rs76840964	2	160754947	G	A	0.126123	-0.115124	0.0179014	1.26771e-10	31240	0	#N/A
ENSG00000007237	GAS7	rs3184504	12	111884608	C	T	0.542056	0.0752626	0.011929	2.80841e-10	28418	0	#N/A
ENSG00000007237	GAS7	rs9880192	3	128297569	C	G	0.392874	-0.0755519	0.0121699	5.35945e-10	31569	0	#N/A
ENSG00000007237	GAS7	rs149110519	6	144385777	T	C	0.0526158	0.165229	0.0266214	5.42126e-10	25735	0	#N/A
ENSG00000007255	TRAPPC6A	rs10408847	19	45634682	C	G	0.251397	-0.355639	0.013389	1.8578e-155	31569	0	#N/A
ENSG00000007255	TRAPPC6A	rs79149284	19	45513854	T	C	0.0240648	0.224645	0.0387907	6.99697e-09	25499	0	#N/A
ENSG00000007264	MATK	rs8109446	19	3812089	G	A	0.954727	0.338555	0.0284855	1.40961e-32	17628	0	#N/A
ENSG00000007264	MATK	rs7245624	19	3762926	A	G	0.631132	-0.135977	0.0122821	1.7346e-28	23655	0	#N/A
ENSG00000007264	MATK	rs34503630	19	3823192	C	T	0.2859	-0.103322	0.0131434	3.80452e-15	31017	0	#N/A
ENSG00000007264	MATK	rs2247056	6	31265490	C	T	0.753447	0.081439	0.013792	3.53069e-09	30389	0	#N/A
ENSG00000007264	MATK	rs9420589	10	94450233	T	G	0.428682	0.0697712	0.0120121	6.31481e-09	31270	0	#N/A
ENSG00000007264	MATK	rs55908509	19	16442019	A	G	0.3284	0.0733618	0.0126582	6.80769e-09	22490	0	#N/A
ENSG00000007312	CD79B	rs12603821	17	62006432	A	G	0.366952	-0.162302	0.0122729	6.34454e-40	31374	0	#N/A
ENSG00000007312	CD79B	rs8067378	17	38051348	G	A	0.497388	-0.103389	0.0118718	3.07114e-18	31086	0	#N/A
ENSG00000007312	CD79B	rs34794906	6	31237858	C	T	0.310471	-0.0988592	0.0128365	1.34586e-14	27280	0	#N/A
ENSG00000007312	CD79B	rs4810485	20	44747947	G	T	0.746826	-0.0977354	0.0136628	8.46447e-13	31086	0	#N/A
ENSG00000007312	CD79B	rs10098310	8	130613614	A	G	0.575007	0.0779137	0.0120219	9.09913e-11	31355	0	#N/A
ENSG00000007312	CD79B	rs653178	12	112007756	T	C	0.539991	0.07383	0.0119256	5.98605e-10	28204	0	#N/A
ENSG00000007312	CD79B	rs12232384	16	86009760	A	C	0.210455	0.0832351	0.014584	1.1485e-08	31470	0	#N/A
ENSG00000007314	SCN4A	rs73326393	17	62071159	C	T	0.150976	0.104545	0.0166005	3.02287e-10	23356	0	#N/A
ENSG00000007341	ST7L	rs113458191	1	113227878	T	C	0.0372688	-0.362882	0.0312721	3.92374e-31	26326	1	rs3103450
ENSG00000007341	ST7L	rs147836155	1	113501607	T	C	0.018481	0.275296	0.04413	4.42629e-10	21876	1	rs3103450
ENSG00000007341	ST7L	rs351367	1	113049862	C	T	0.471823	-0.451007	0.0113019	3.27340999999998e-310	31355	1	rs3103450
ENSG00000007372	PAX6	rs3026393	11	31812215	C	A	0.523302	-0.121739	0.0118723	1.13789e-24	30960	0	#N/A
ENSG00000007376	RPUSD1	rs742318	16	841710	G	C	0.240658	-0.145092	0.0138691	1.29658e-25	23861	0	#N/A
ENSG00000007402	CACNA2D2	rs62260815	3	50474624	A	G	0.10795	-0.212532	0.0190959	8.98463e-29	31564	0	#N/A
ENSG00000007516	BAIAP3	rs8063	16	1374818	G	A	0.728272	-0.42967	0.0128811	5.88844e-244	23991	1	rs4984814
ENSG00000007516	BAIAP3	rs8048759	16	1378788	T	C	0.576369	-0.100945	0.0120148	4.40453e-17	19734	1	rs4984814
ENSG00000007516	BAIAP3	rs10774624	12	111833788	A	G	0.538565	0.0662741	0.011926	2.74448e-08	28089	1	rs4984814
ENSG00000007516	BAIAP3	rs4318204	16	1224109	C	T	0.281178	0.0727861	0.0132245	3.71689e-08	19733	1	rs4984814
ENSG00000007520	TSR3	rs11865640	16	1415299	A	G	0.0276635	-0.473297	0.0360703	2.47628e-39	17553	0	#N/A
ENSG00000007520	TSR3	rs118110600	16	1369419	G	C	0.0271073	0.202139	0.0366101	3.3669e-08	9355	0	#N/A
ENSG00000007541	PIGQ	rs12444525	16	673430	A	G	0.307766	0.373011	0.0125065	1.84077e-195	23849	1	rs7204439
ENSG00000007541	PIGQ	rs8073060	17	33875262	A	T	0.305723	0.141573	0.0128635	3.58344e-28	31185	1	rs7204439
ENSG00000007541	PIGQ	rs148117344	16	627359	C	T	0.018934	0.246621	0.0436197	1.56939e-08	17064	1	rs7204439
ENSG00000007545	CRAMP1L	rs9940288	16	1692902	A	G	0.0750498	0.574518	0.022066	1.92752e-149	28917	0	#N/A
ENSG00000007944	MYLIP	rs2021900	6	15900330	T	C	0.90678	-0.461163	0.0200996	1.69824e-116	31684	0	#N/A
ENSG00000007944	MYLIP	rs2142675	6	16138363	G	C	0.314263	-0.151864	0.012757	1.12279e-32	31556	0	#N/A
ENSG00000007944	MYLIP	rs1260326	2	27730940	C	T	0.611153	0.121926	0.0121658	1.22011e-23	31300	0	#N/A
ENSG00000007944	MYLIP	rs247617	16	56990716	A	C	0.316679	0.0781973	0.0127775	9.36936e-10	31569	0	#N/A
ENSG00000007944	MYLIP	rs964184	11	116648917	C	G	0.852011	0.102136	0.0167392	1.0501e-09	31300	0	#N/A
ENSG00000007944	MYLIP	rs1265564	12	111708458	C	A	0.421923	0.0725461	0.0120359	1.66621e-09	31240	0	#N/A
ENSG00000007944	MYLIP	rs7841189	8	19845376	T	C	0.118043	0.106758	0.0184241	6.85662e-09	31684	0	#N/A
ENSG00000007968	E2F2	rs6592965	7	50427982	A	G	0.449532	0.142312	0.0119045	6.15744e-33	31684	0	#N/A
ENSG00000007968	E2F2	rs8073060	17	33875262	A	T	0.305723	0.126438	0.0128747	9.1791e-23	31185	0	#N/A
ENSG00000007968	E2F2	rs117963839	20	55966904	T	C	0.172794	-0.135463	0.0157011	6.25461e-18	27738	0	#N/A
ENSG00000007968	E2F2	rs114352248	1	23737013	T	C	0.0767509	0.167078	0.0223143	7.02587e-14	30547	0	#N/A
ENSG00000007968	E2F2	rs9944715	18	43831259	G	A	0.740866	-0.0938822	0.0135605	4.4157e-12	31569	0	#N/A
ENSG00000007968	E2F2	rs1172130	1	205244953	A	G	0.383273	0.0802265	0.0122231	5.25896e-11	31684	0	#N/A
ENSG00000007968	E2F2	rs12212092	6	30128442	T	C	0.068141	-0.150645	0.0235851	1.68729e-10	26412	0	#N/A
ENSG00000007968	E2F2	rs35033748	17	27179590	C	T	0.215702	0.0899397	0.0144505	4.84641e-10	27324	0	#N/A
ENSG00000007968	E2F2	rs1354034	3	56849749	C	T	0.618137	-0.0745629	0.0122343	1.09711e-09	31684	0	#N/A
ENSG00000007968	E2F2	rs16989695	19	4505445	A	G	0.487856	-0.0712206	0.0118919	2.10882e-09	24632	0	#N/A
ENSG00000007968	E2F2	rs855791	22	37462936	G	A	0.558409	0.0696246	0.0119712	6.02726e-09	27015	0	#N/A
ENSG00000007968	E2F2	rs11587735	1	118153011	C	A	0.173499	0.0902321	0.0156988	9.05191e-09	31569	0	#N/A
ENSG00000008018	PSMB1	rs4710814	6	170729631	C	T	0.790823	-0.135221	0.0145892	1.88973e-20	31684	1	rs9295415
ENSG00000008018	PSMB1	rs4554352	6	171016449	C	A	0.691111	0.101983	0.012853	2.11544e-15	1575	1	rs9295415
ENSG00000008018	PSMB1	rs116905707	6	170731021	A	G	0.0157179	-0.285541	0.0477901	2.30091e-09	24575	1	rs9295415
ENSG00000008018	PSMB1	rs1011013	6	170792986	C	T	0.600177	-0.463913	0.0115053	3.27340999999998e-310	31568	1	rs9295415
ENSG00000008083	JARID2	rs114421347	6	15151423	T	C	0.0280192	-0.505819	0.035813	2.70209e-45	28666	1	rs13195950
ENSG00000008083	JARID2	rs9367869	6	15209475	T	C	0.0267692	0.290464	0.0367928	2.91743e-15	30963	1	rs13195950
ENSG00000008083	JARID2	rs78823412	6	15364022	A	G	0.0574303	0.179724	0.0255362	1.95029e-12	31568	1	rs13195950
ENSG00000008083	JARID2	rs56388170	7	28724374	T	G	0.289189	0.0895459	0.0131057	8.35026e-12	31355	1	rs13195950
ENSG00000008083	JARID2	rs16876927	6	15775282	G	C	0.0226185	-0.250581	0.0399739	3.64309e-10	28485	1	rs13195950
ENSG00000008083	JARID2	rs149110519	6	144385777	T	C	0.0526158	-0.164987	0.0266215	5.73311e-10	25735	1	rs13195950
ENSG00000008083	JARID2	rs113532504	6	15195682	T	C	0.112864	-0.688833	0.0178933	3.27340999999998e-310	31567	1	rs13195950
ENSG00000008128	CDK11A	rs141694617	1	1776991	T	G	0.0169055	0.474986	0.0459937	5.31986e-25	3716	1	rs141694617
ENSG00000008128	CDK11A	rs59997390	1	1861126	G	C	0.0433305	-0.248484	0.0291576	1.56567e-17	11480	1	rs141694617
ENSG00000008130	NADK	rs5021859	1	1696659	G	A	0.921763	-0.188156	0.0221063	1.7183e-17	9187	1	rs7364986
ENSG00000008226	DLEC1	rs3753168	3	38062412	G	A	0.643032	0.159886	0.0123495	2.44963e-38	31355	0	#N/A
ENSG00000008226	DLEC1	rs6599079	3	38271881	T	C	0.101983	-0.146422	0.0196284	8.66563e-14	31086	0	#N/A
ENSG00000008256	CYTH3	rs6958932	7	6254944	G	A	0.0329708	-0.524508	0.0330382	9.2918e-57	29413	0	#N/A
ENSG00000008256	CYTH3	rs852162	7	6130519	T	C	0.479764	0.0983948	0.0118844	1.24022e-16	31349	0	#N/A
ENSG00000008256	CYTH3	rs13325613	3	46298373	T	G	0.0854911	-0.16198	0.0212421	2.42885e-14	31355	0	#N/A
ENSG00000008256	CYTH3	rs4502545	3	28303030	A	G	0.179583	0.116886	0.0154746	4.24033e-14	31355	0	#N/A
ENSG00000008256	CYTH3	rs6457374	6	31272261	T	C	0.754006	0.0882553	0.0137996	1.59919e-10	30389	0	#N/A
ENSG00000008277	ADAM22	rs10244688	7	87552811	A	G	0.161766	-0.118226	0.0161322	2.32595e-13	31567	0	#N/A
ENSG00000008282	SYPL1	rs176469	7	105720822	T	C	0.247622	0.149595	0.0137314	1.22574e-27	31353	0	#N/A
ENSG00000008283	CYB561	rs4968775	17	61518766	C	G	0.505945	-0.176842	0.0118109	1.10561e-50	31352	1	rs2533010
ENSG00000008283	CYB561	rs6881706	5	35879156	T	G	0.267155	-0.0886551	0.0134304	4.0785e-11	31355	1	rs2533010
ENSG00000008283	CYB561	rs1521	6	31350704	T	C	0.767038	0.0854549	0.0140613	1.22149e-09	30773	1	rs2533010
ENSG00000008283	CYB561	rs13325613	3	46298373	T	G	0.0854911	-0.120899	0.0212615	1.29751e-08	31355	1	rs2533010
ENSG00000008283	CYB561	rs2412973	22	30529631	A	C	0.466354	-0.0666941	0.0119173	2.18852e-08	30492	1	rs2533010
ENSG00000008294	SPAG9	rs8125	17	49043348	T	C	0.0830943	0.353333	0.0213563	1.75106e-61	31355	0	#N/A
ENSG00000008294	SPAG9	rs1006702	17	49039468	G	T	0.0143961	-0.448073	0.049823	2.39718e-19	15425	0	#N/A
ENSG00000008294	SPAG9	rs56388170	7	28724374	T	G	0.289189	0.111053	0.013094	2.23254e-17	31141	0	#N/A
ENSG00000008294	SPAG9	rs41456547	17	49246345	G	T	0.066683	0.160735	0.023819	1.49899e-11	31352	0	#N/A
ENSG00000008294	SPAG9	rs149007767	7	50370254	T	C	0.149708	0.109456	0.0166562	4.98425e-11	29863	0	#N/A
ENSG00000008300	CELSR3	rs2286652	3	48689192	A	G	0.112952	-0.362248	0.018554	6.86436e-85	28168	0	#N/A
ENSG00000008300	CELSR3	rs354033	7	149289464	A	G	0.25016	0.105794	0.0137132	1.21171e-14	30935	0	#N/A
ENSG00000008300	CELSR3	rs725660	19	46262286	A	C	0.342629	-0.0803688	0.0125226	1.3808e-10	30935	0	#N/A
ENSG00000008311	AASS	rs61298298	7	121784441	A	G	0.0906879	-0.66794	0.0199488	8.57038e-246	31375	0	#N/A
ENSG00000008311	AASS	rs1206381	7	121698827	C	A	0.441899	0.12343	0.0119396	4.75335e-25	31470	0	#N/A
ENSG00000008323	PLEKHG6	rs1800692	12	6442346	G	A	0.619212	-0.106156	0.0122244	3.82737e-18	30567	0	#N/A
ENSG00000008324	SS18L2	rs75498396	3	42564823	A	T	0.0869482	0.162443	0.0210792	1.29628e-14	31240	0	#N/A
ENSG00000008382	MPND	rs62129342	19	4352031	G	A	0.459735	-0.240175	0.0117699	1.47911e-92	11158	0	#N/A
ENSG00000008394	MGST1	rs4149190	12	16502260	A	T	0.0679486	-0.57357	0.0231522	1.71002e-135	31676	1	rs4432070
ENSG00000008394	MGST1	rs372883	21	30717737	C	T	0.494776	-0.124268	0.0118581	1.06979e-25	31684	1	rs4432070
ENSG00000008394	MGST1	rs35979828	12	54685880	T	C	0.0571059	-0.228224	0.0255771	4.53002e-19	29836	1	rs4432070
ENSG00000008394	MGST1	rs2239630	14	23589349	G	A	0.519173	0.103973	0.0118801	2.09604e-18	31569	1	rs4432070
ENSG00000008394	MGST1	rs10098310	8	130613614	A	G	0.575007	-0.0925011	0.0120145	1.37151e-14	31569	1	rs4432070
ENSG00000008394	MGST1	rs1375493	2	182323766	A	G	0.565077	0.0755663	0.0119888	2.91561e-10	31569	1	rs4432070
ENSG00000008394	MGST1	rs9880192	3	128297569	C	G	0.392874	-0.075331	0.01217	6.01645e-10	31569	1	rs4432070
ENSG00000008394	MGST1	rs11641016	16	86014881	G	C	0.207945	0.0820861	0.0146491	2.10189e-08	31569	1	rs4432070
ENSG00000008405	CRY1	rs10861704	12	107491592	G	A	0.553967	0.184796	0.011872	1.24308e-54	31470	0	#N/A
ENSG00000008438	PGLYRP1	rs56388170	7	28724374	T	G	0.289189	-0.184542	0.0130351	1.68112e-45	31355	0	#N/A
ENSG00000008438	PGLYRP1	rs149110519	6	144385777	T	C	0.0526158	0.359205	0.0264857	6.72822e-42	25735	0	#N/A
ENSG00000008438	PGLYRP1	rs7846314	8	61650831	T	A	0.178349	-0.155767	0.0154923	8.76799e-24	31569	0	#N/A
ENSG00000008438	PGLYRP1	rs118064543	19	46749772	G	A	0.032462	-0.281364	0.0334997	4.49573e-17	24929	0	#N/A
ENSG00000008438	PGLYRP1	rs12264390	10	959111	C	T	0.21134	-0.119773	0.0145435	1.78649e-16	31569	0	#N/A
ENSG00000008438	PGLYRP1	rs759624	19	46512635	A	G	0.963826	-0.204383	0.0318283	1.35201e-10	28075	0	#N/A
ENSG00000008438	PGLYRP1	rs4727027	7	148869277	A	G	0.639097	-0.0721836	0.0123778	5.48984e-09	31185	0	#N/A
ENSG00000008438	PGLYRP1	rs11669048	19	46520728	C	G	0.569682	0.465759	0.0113636	3.27340999999998e-310	28467	0	#N/A
ENSG00000008441	NFIX	rs6592965	7	50427982	A	G	0.449532	0.0874437	0.0119419	2.43557e-13	30935	0	#N/A
ENSG00000008441	NFIX	rs8103751	19	13198701	A	G	0.0152515	0.353709	0.0484738	2.94713e-13	17505	0	#N/A
ENSG00000008441	NFIX	rs11881865	19	13098993	C	G	0.0375884	-0.216961	0.031239	3.7792e-12	29081	0	#N/A
ENSG00000008513	ST3GAL1	rs59413766	8	134552618	A	C	0.187217	-0.430404	0.0148212	2.07014e-185	31563	1	rs7831227
ENSG00000008513	ST3GAL1	rs760328	8	134503142	A	G	0.950445	0.381853	0.0272355	1.1695e-44	31238	1	rs7831227
ENSG00000008513	ST3GAL1	rs8073060	17	33875262	A	T	0.305723	0.161433	0.0128469	3.25537e-36	31185	1	rs7831227
ENSG00000008513	ST3GAL1	rs115758847	8	134477013	C	G	0.0298502	0.322711	0.0348689	2.1424e-20	31239	1	rs7831227
ENSG00000008513	ST3GAL1	rs16905012	8	134905738	A	G	0.03683	-0.257011	0.0315262	3.5678e-16	29498	1	rs7831227
ENSG00000008516	MMP25	rs11466011	16	3307475	T	C	0.0238193	0.568779	0.0387367	8.28514e-49	23722	0	#N/A
ENSG00000008516	MMP25	rs2472684	16	3132026	C	A	0.048803	0.380119	0.0274381	1.20976e-43	22204	0	#N/A
ENSG00000008516	MMP25	rs149007767	7	50370254	T	C	0.149708	0.131387	0.0166449	2.94036e-15	29328	0	#N/A
ENSG00000008516	MMP25	rs4794822	17	38156712	T	C	0.380161	0.0700352	0.0122467	1.07409e-08	30436	0	#N/A
ENSG00000008516	MMP25	rs16895831	6	42515791	T	C	0.209742	0.0821121	0.0146026	1.87672e-08	27074	0	#N/A
ENSG00000008516	MMP25	rs6986779	8	142337790	T	C	0.349935	-0.068091	0.0124656	4.69743e-08	24194	0	#N/A
ENSG00000008516	MMP25	rs2717704	16	3069364	C	T	0.337222	0.456259	0.0119893	3.27340999999998e-310	23100	0	#N/A
ENSG00000008517	IL32	rs2472684	16	3132026	C	A	0.048803	0.750333	0.0268923	2.58226e-171	22953	1	rs45499297
ENSG00000008517	IL32	rs2526265	16	3059206	G	A	0.373745	-0.0905431	0.0122785	1.65348e-13	20442	1	rs45499297
ENSG00000008517	IL32	rs2238397	16	3245197	G	C	0.174549	0.092853	0.0156603	3.04411e-09	25757	1	rs45499297
ENSG00000008517	IL32	rs2497306	10	94485211	C	A	0.500343	-0.069773	0.011889	4.39491e-09	28533	1	rs45499297
ENSG00000008517	IL32	rs1064948	16	3106994	T	A	0.647953	0.511411	0.0116945	3.27340999999998e-310	19904	1	rs45499297
ENSG00000008710	PKD1	rs13333747	16	2175373	C	T	0.150135	-0.154681	0.0166111	1.25458e-20	18246	0	#N/A
ENSG00000008735	MAPK8IP2	rs140513	22	51028255	T	C	0.577696	0.0834766	0.0120294	3.93731e-12	22822	0	#N/A
ENSG00000008838	MED24	rs11078934	17	38189793	C	T	0.619945	0.236143	0.0120994	7.84152e-85	31683	1	rs2305481
ENSG00000008853	RHOBTB2	rs6557607	8	22874337	A	G	0.0653236	-0.297802	0.023956	1.76522e-35	31467	0	#N/A
ENSG00000008869	HEATR5B	rs6738282	2	37317457	C	A	0.365729	0.233556	0.0122	1.09018e-81	26065	0	#N/A
ENSG00000008869	HEATR5B	rs2706813	2	37233717	A	G	0.196761	0.140339	0.0149244	5.29298e-21	26275	0	#N/A
ENSG00000008952	SEC62	rs6766761	3	169695883	C	A	0.204081	-0.192087	0.0146788	3.94912e-39	22741	0	#N/A
ENSG00000008988	RPS20	rs61322716	8	57012275	A	G	0.0124633	-0.36795	0.0535582	6.41062e-12	23235	0	#N/A
ENSG00000008988	RPS20	rs113266469	8	56976414	T	C	0.0327354	0.219608	0.0333964	4.83949e-11	30909	0	#N/A
ENSG00000009335	UBE3C	rs6459758	7	157116447	C	T	0.379072	-0.107977	0.012234	1.08293e-18	31352	0	#N/A
ENSG00000009335	UBE3C	rs142545135	7	156675552	T	C	0.014986	-0.27265	0.0489331	2.51831e-08	28850	0	#N/A
ENSG00000009335	UBE3C	rs1182371	7	157051400	C	T	0.769173	0.516756	0.0134387	3.27340999999998e-310	31017	0	#N/A
ENSG00000009413	REV3L	rs17539385	6	111724502	A	C	0.0396941	-0.270407	0.0303993	5.82103e-19	28920	1	rs12214097
ENSG00000009413	REV3L	rs174409	6	111932384	T	C	0.12895	0.118046	0.0177309	2.78356e-11	30654	1	rs12214097
ENSG00000009724	MASP2	rs12755574	1	11093894	A	G	0.794816	-0.13651	0.0146932	1.53426e-20	24721	0	#N/A
ENSG00000009780	FAM76A	rs10902671	1	28086955	A	C	0.943583	-0.143188	0.0257676	2.7477e-08	20530	0	#N/A
ENSG00000009790	TRAF3IP3	rs2236904	1	209887369	G	C	0.209972	-0.245558	0.0144662	1.26183e-64	25823	0	#N/A
ENSG00000009790	TRAF3IP3	rs10863823	1	210549444	T	A	0.142283	-0.107567	0.0170131	2.57199e-10	31561	0	#N/A
ENSG00000009790	TRAF3IP3	rs11119343	1	209943156	G	A	0.438423	-0.433973	0.0114251	3.27340999999998e-310	31684	0	#N/A
ENSG00000009830	POMT2	rs8177537	14	77787695	T	G	0.0923782	0.430591	0.0202325	1.66686e-100	30817	1	rs2885854
ENSG00000009830	POMT2	rs369901	14	77726516	G	A	0.239664	0.127831	0.0139009	3.7222e-20	30279	1	rs2885854
ENSG00000009830	POMT2	rs12889974	14	77609298	G	C	0.0980271	-0.159555	0.0199708	1.35613e-15	30165	1	rs2885854
ENSG00000009844	VTA1	rs76692393	6	142515444	A	T	0.0680049	0.581336	0.0231292	2.10378e-139	27602	1	rs6928689
ENSG00000009954	BAZ1B	rs2074754	7	72891754	T	C	0.495002	-0.0890584	0.0118805	6.56901e-14	14263	0	#N/A
ENSG00000010030	ETV7	rs6906529	6	36360987	G	A	0.803337	0.488714	0.0143978	1.50661e-252	31313	0	#N/A
ENSG00000010030	ETV7	rs7310615	12	111865049	G	C	0.537476	-0.094369	0.0119106	2.31473e-15	28164	0	#N/A
ENSG00000010030	ETV7	rs236427	6	36735066	C	T	0.842008	0.105256	0.016294	1.04841e-10	31430	0	#N/A
ENSG00000010030	ETV7	rs6928048	6	36345180	A	G	0.542997	0.436349	0.0113692	3.27340999999998e-310	29823	0	#N/A
ENSG00000010072	SPRTN	rs2295420	1	231485640	T	C	0.649789	-0.25067	0.0122968	2.28139e-92	30650	0	#N/A
ENSG00000010165	METTL13	rs2761186	1	172098415	T	C	0.0485801	0.465008	0.027406	1.4312e-64	31024	1	rs2232807
ENSG00000010165	METTL13	rs7530758	1	171897604	C	T	0.6373	-0.154721	0.0123107	3.17395e-36	31354	1	rs2232807
ENSG00000010165	METTL13	rs2224567	1	172295812	G	A	0.486826	-0.0881745	0.0118845	1.17842e-13	31352	1	rs2232807
ENSG00000010165	METTL13	rs235866	1	171636004	T	C	0.192003	-0.555191	0.01437	3.27340999999998e-310	31470	1	rs2232807
ENSG00000010219	DYRK4	rs4766260	12	4706341	G	A	0.450919	0.2939	0.0117027	3.5156e-139	30721	1	rs4766260
ENSG00000010219	DYRK4	rs10849072	12	4569057	A	T	0.144958	-0.151373	0.0168575	2.71769e-19	30599	1	rs4766260
ENSG00000010219	DYRK4	rs113449636	12	4917330	C	T	0.0389836	0.193095	0.0307065	3.20752e-10	30264	1	rs4766260
ENSG00000010256	UQCRC1	rs75054573	3	48581461	A	T	0.0173365	0.516515	0.0453919	5.32108e-30	6083	0	#N/A
ENSG00000010270	STARD3NL	rs9638935	7	38220959	C	A	0.23845	-0.316295	0.0137107	9.39723e-118	31355	1	rs10230858
ENSG00000010270	STARD3NL	rs2240832	7	38329013	C	T	0.290796	-0.128604	0.0130611	7.10395e-23	31469	1	rs10230858
ENSG00000010270	STARD3NL	rs149007767	7	50370254	T	C	0.149708	-0.111468	0.0166552	2.18927e-11	29863	1	rs10230858
ENSG00000010270	STARD3NL	rs9785016	7	38373879	A	G	0.238911	0.0818823	0.0139405	4.26432e-09	30180	1	rs10230858
ENSG00000010278	CD9	rs1354034	3	56849749	C	T	0.618137	0.28135	0.0120193	3.52371e-121	31470	0	#N/A
ENSG00000010278	CD9	rs73052336	12	5982664	T	G	0.0230338	0.391705	0.0395382	3.88866e-23	27697	0	#N/A
ENSG00000010278	CD9	rs505404	11	243268	G	T	0.222031	0.12764	0.0142801	3.95549e-19	31355	0	#N/A
ENSG00000010278	CD9	rs2238106	12	6176025	C	A	0.603691	0.104143	0.0121364	9.40589e-18	31141	0	#N/A
ENSG00000010278	CD9	rs11553699	12	122216910	G	A	0.10963	0.115067	0.0190253	1.46649e-09	29817	0	#N/A
ENSG00000010278	CD9	rs11064031	12	6225131	T	C	0.627609	-0.461162	0.0116833	3.27340999999998e-310	30490	0	#N/A
ENSG00000010292	NCAPD2	rs12816349	12	6709945	A	G	0.235335	0.321591	0.0137667	1.09144e-120	30902	1	rs11545055
ENSG00000010292	NCAPD2	rs10774431	12	6535649	C	T	0.50848	-0.130215	0.0118547	4.54255e-28	31017	1	rs11545055
ENSG00000010292	NCAPD2	rs7133104	12	6825371	G	A	0.0161462	0.298219	0.0471552	2.54548e-10	14458	1	rs11545055
ENSG00000010292	NCAPD2	rs2286721	12	6562065	A	G	0.18298	-0.763137	0.0139889	3.27340999999998e-310	31567	1	rs11545055
ENSG00000010295	IFFO1	rs6489722	12	6662333	G	A	0.274542	-0.458477	0.0127657	1.79473e-282	30383	0	#N/A
ENSG00000010295	IFFO1	rs149007767	7	50370254	T	C	0.149708	-0.133234	0.0166439	1.19261e-15	29114	0	#N/A
ENSG00000010310	GIPR	rs12972094	19	46165604	A	C	0.238604	-0.105033	0.0139357	4.80176e-14	31141	0	#N/A
ENSG00000010322	NISCH	rs187084	3	52261031	G	A	0.420365	-0.115717	0.012018	6.0548e-22	31684	0	#N/A
ENSG00000010327	STAB1	rs2239630	14	23589349	G	A	0.519173	0.144269	0.0118502	4.24424e-34	31355	0	#N/A
ENSG00000010327	STAB1	rs141094656	1	92753336	C	T	0.0195137	-0.4826	0.0428361	1.92265e-29	21415	0	#N/A
ENSG00000010327	STAB1	rs149007767	7	50370254	T	C	0.149708	-0.170534	0.0166197	1.05609e-24	29863	0	#N/A
ENSG00000010327	STAB1	rs2902940	20	39091487	G	A	0.274749	0.129672	0.0132884	1.70137e-22	31355	0	#N/A
ENSG00000010327	STAB1	rs74489188	3	52608672	T	C	0.040784	0.222745	0.0300329	1.20171e-13	27566	0	#N/A
ENSG00000010327	STAB1	rs35979828	12	54685880	T	C	0.0571059	-0.183047	0.0256028	8.70362e-13	29622	0	#N/A
ENSG00000010327	STAB1	rs913678	20	48955424	C	T	0.306921	0.0864178	0.0128839	1.98381e-11	31086	0	#N/A
ENSG00000010327	STAB1	rs1847472	6	90973159	A	C	0.323127	0.0819187	0.0127077	1.14541e-10	31086	0	#N/A
ENSG00000010327	STAB1	rs13333054	16	86011033	T	C	0.211395	0.0932258	0.0145558	1.50761e-10	31470	0	#N/A
ENSG00000010327	STAB1	rs12478601	2	43721508	T	C	0.574604	0.074495	0.0120219	5.76235e-10	31086	0	#N/A
ENSG00000010327	STAB1	rs352144	3	52261468	G	T	0.0465293	-1.06513	0.0267972	3.27340999999998e-310	28588	0	#N/A
ENSG00000010361	FUZ	rs34663047	19	50330296	T	C	0.0531885	-0.363633	0.0263447	2.44456e-43	29836	0	#N/A
ENSG00000010361	FUZ	rs653178	12	112007756	T	C	0.539991	0.0947975	0.0119151	1.77705e-15	28418	0	#N/A
ENSG00000010379	SLC6A13	rs111918306	12	359233	G	A	0.0328057	0.203014	0.0333691	1.17371e-09	25542	0	#N/A
ENSG00000010379	SLC6A13	rs16929352	12	417321	A	T	0.0307999	0.20127	0.0344063	4.92164e-09	27091	0	#N/A
ENSG00000010438	PRSS3	rs117918420	9	34010816	C	A	0.0190094	-0.297028	0.0435123	8.70763e-12	7252	1	rs12000184
ENSG00000010438	PRSS3	rs2384207	12	113607502	C	T	0.157819	-0.104628	0.0163016	1.37711e-10	13438	1	rs12000184
ENSG00000010539	ZNF200	rs11228	16	3272391	G	C	0.490638	0.377643	0.0114734	1.36773e-237	31457	1	rs220376
ENSG00000010539	ZNF200	rs224216	16	3301621	G	A	0.461663	-0.164914	0.0118577	5.67937e-44	31141	1	rs220376
ENSG00000010539	ZNF200	rs149007767	7	50370254	T	C	0.149708	0.120956	0.0166505	3.75232e-13	29863	1	rs220376
ENSG00000010539	ZNF200	rs7846314	8	61650831	T	A	0.178349	0.0872896	0.0155303	1.90301e-08	31355	1	rs220376
ENSG00000010539	ZNF200	rs12466022	2	43359061	A	C	0.260124	-0.0746399	0.0135522	3.63354e-08	27185	1	rs220376
ENSG00000010610	CD4	rs7296859	12	6894164	G	C	0.69135	-0.345248	0.0125524	1.54525e-166	30902	1	rs10849524
ENSG00000010610	CD4	rs1050629	12	6857289	A	G	0.0319467	-0.3885	0.0336857	8.97429e-31	31181	1	rs10849524
ENSG00000010610	CD4	rs2855535	12	6911437	C	T	0.96801	-0.330496	0.0337072	1.07349e-22	29989	1	rs10849524
ENSG00000010610	CD4	rs2524054	6	31252396	C	A	0.751859	-0.0851221	0.0137607	6.17874e-10	30488	1	rs10849524
ENSG00000010626	LRRC23	rs7299785	12	7033214	C	T	0.0253504	-0.252771	0.0378043	2.28718e-11	28332	1	rs10849538
ENSG00000010626	LRRC23	rs11064462	12	7025155	A	G	0.0359795	-0.194137	0.0319158	1.17951e-09	25331	1	rs10849538
ENSG00000010626	LRRC23	rs11064426	12	6953257	C	A	0.301894	0.493676	0.0122806	3.27340999999998e-310	29469	1	rs10849538
ENSG00000010704	HFE	rs4291093	6	26081724	A	G	0.644038	0.0730277	0.0124152	4.04846e-09	31568	0	#N/A
ENSG00000010803	SCMH1	rs2885697	1	41544279	T	G	0.677102	-0.234509	0.0125747	1.28647e-77	31684	0	#N/A
ENSG00000010803	SCMH1	rs2897231	1	41444603	A	G	0.348734	0.0828022	0.0124693	3.12824e-11	31568	0	#N/A
ENSG00000010810	FYN	rs1474466	6	112098264	G	A	0.47667	-0.144223	0.0118545	4.70435e-34	31565	0	#N/A
ENSG00000010810	FYN	rs1067141	6	112055276	C	T	0.21663	-0.103944	0.0144213	5.68591e-13	31184	0	#N/A
ENSG00000010810	FYN	rs10423726	19	16444697	A	C	0.595533	0.0716818	0.0121119	3.25087e-09	14710	0	#N/A
ENSG00000010818	HIVEP2	rs1467816	6	143268256	T	G	0.359608	-0.110542	0.0123675	3.95549e-19	31476	0	#N/A
ENSG00000010818	HIVEP2	rs197476	6	143075614	G	A	0.638308	-0.0853919	0.012366	5.00611e-12	31675	0	#N/A
ENSG00000011007	TCEB3	rs10917400	1	23947314	T	C	0.37833	-0.0867383	0.0122507	1.43747e-12	31141	0	#N/A
ENSG00000011007	TCEB3	rs10917411	1	24005465	T	G	0.396388	-0.460705	0.0115332	3.27340999999998e-310	31470	0	#N/A
ENSG00000011009	LYPLA2	rs145447703	1	24186934	C	T	0.0928745	-0.237823	0.0204072	2.18927e-31	26135	0	#N/A
ENSG00000011021	CLCN6	rs4845881	1	11828319	A	G	0.660525	-0.182046	0.0124751	3.1304e-48	31669	0	#N/A
ENSG00000011021	CLCN6	rs12131667	1	11830180	T	A	0.115074	0.695045	0.0177097	3.27340999999998e-310	29494	0	#N/A
ENSG00000011028	MRC2	rs8073060	17	33875262	A	T	0.305723	0.111548	0.0128844	4.81837e-18	31185	1	rs146385050
ENSG00000011028	MRC2	rs7606173	2	60725451	C	G	0.393094	-0.0935067	0.0121598	1.4713e-14	31569	1	rs146385050
ENSG00000011105	TSPAN9	rs10512472	17	33884804	C	T	0.179037	0.374414	0.015201	5.91562e-134	31684	1	rs2159407
ENSG00000011105	TSPAN9	rs10876550	12	54712308	A	G	0.590064	0.165522	0.012021	3.89404e-43	31684	1	rs2159407
ENSG00000011105	TSPAN9	rs11602954	11	202856	A	G	0.211758	0.188257	0.0144814	1.22659e-38	26110	1	rs2159407
ENSG00000011105	TSPAN9	rs71458049	12	3367106	A	G	0.0588202	-0.256949	0.025203	2.07874e-24	31231	1	rs2159407
ENSG00000011105	TSPAN9	rs7075195	10	65050659	G	A	0.421253	0.118175	0.0120128	7.78395e-23	31569	1	rs2159407
ENSG00000011105	TSPAN9	rs11082304	18	20720973	T	G	0.50307	0.103537	0.0118718	2.74789e-18	31300	1	rs2159407
ENSG00000011105	TSPAN9	rs11553699	12	122216910	G	A	0.10963	0.150241	0.019008	2.70085e-15	30031	1	rs2159407
ENSG00000011105	TSPAN9	rs13042885	20	1924707	T	C	0.284247	-0.101394	0.0131675	1.35644e-14	31569	1	rs2159407
ENSG00000011105	TSPAN9	rs1434282	1	199010721	T	C	0.711362	-0.0996415	0.013108	2.92954e-14	31684	1	rs2159407
ENSG00000011105	TSPAN9	rs71577846	12	3390867	C	T	0.0395806	0.225166	0.0304673	1.46622e-13	30542	1	rs2159407
ENSG00000011105	TSPAN9	rs2950393	12	57036023	A	G	0.317506	0.0864065	0.0127648	1.29688e-11	31569	1	rs2159407
ENSG00000011105	TSPAN9	rs4670221	2	38050232	G	C	0.332826	-0.0793	0.0126127	3.22827e-10	31684	1	rs2159407
ENSG00000011105	TSPAN9	rs114694170	5	88180196	C	T	0.0523176	0.15969	0.0266956	2.20689e-09	30031	1	rs2159407
ENSG00000011105	TSPAN9	rs11696739	20	1600925	A	G	0.365478	-0.0677218	0.0123461	4.12534e-08	31684	1	rs2159407
ENSG00000011105	TSPAN9	rs1354034	3	56849749	C	T	0.618137	0.482322	0.0115581	3.27340999999998e-310	31684	1	rs2159407
ENSG00000011114	BTBD7	rs10147990	14	93703854	A	G	0.479762	-0.268006	0.0116977	3.60579e-116	31684	0	#N/A
ENSG00000011114	BTBD7	rs10140069	14	93926805	G	A	0.680262	0.121762	0.0127205	1.04641e-21	30158	0	#N/A
ENSG00000011114	BTBD7	rs10144067	14	93885198	T	C	0.585198	0.0898364	0.0120565	9.23634e-14	30152	0	#N/A
ENSG00000011132	APBA3	rs2240814	19	3755046	T	A	0.134116	0.293451	0.0172897	1.31009e-64	23984	0	#N/A
ENSG00000011132	APBA3	rs3746122	19	3734175	C	G	0.325323	0.0928549	0.0126799	2.42493e-13	24820	0	#N/A
ENSG00000011143	MKS1	rs68117086	17	56289310	C	T	0.350032	-0.0841268	0.0124579	1.4481e-11	31470	0	#N/A
ENSG00000011198	ABHD5	rs55659203	3	43714796	G	A	0.0524478	-0.549402	0.0262945	6.04644e-97	31568	1	rs11718672
ENSG00000011198	ABHD5	rs76958399	3	43795043	T	G	0.0289318	-0.391352	0.0353554	1.7697e-28	31240	1	rs11718672
ENSG00000011198	ABHD5	rs114302694	3	43705084	G	T	0.029725	-0.253468	0.0349808	4.2924e-13	31181	1	rs11718672
ENSG00000011198	ABHD5	rs77526211	13	40974023	A	G	0.0432109	-0.208468	0.0292185	9.6917e-13	29277	1	rs11718672
ENSG00000011198	ABHD5	rs28498283	2	43360065	T	A	0.254318	0.0879843	0.0136471	1.14091e-10	26953	1	rs11718672
ENSG00000011258	MBTD1	rs315122	12	69771073	T	G	0.720997	0.101789	0.0132424	1.51112e-14	31256	0	#N/A
ENSG00000011260	UTP18	rs9972916	17	49376439	C	T	0.529971	-0.180074	0.0118282	2.45076e-52	14261	1	rs56302947
ENSG00000011260	UTP18	rs2318784	17	49239431	T	C	0.111912	-0.17116	0.0188239	9.65162e-20	14263	1	rs56302947
ENSG00000011275	RNF216	rs116400513	7	5860670	T	C	0.135197	0.309372	0.0172103	3.004e-72	31566	1	rs2302907
ENSG00000011275	RNF216	rs4724730	7	5825831	T	C	0.459304	0.107936	0.0119085	1.26212e-19	31564	1	rs2302907
ENSG00000011295	TTC19	rs66852902	17	15674590	T	C	0.378287	-0.122904	0.012229	9.16854e-24	24941	0	#N/A
ENSG00000011295	TTC19	rs62072376	17	15638786	A	G	0.0142873	0.331446	0.050075	3.6166e-11	8749	0	#N/A
ENSG00000011295	TTC19	rs2779207	17	15870401	A	T	0.571689	0.491706	0.0112933	3.27340999999998e-310	30688	0	#N/A
ENSG00000011376	LARS2	rs11549809	3	45557707	A	G	0.309538	-0.451931	0.0122993	1.41906e-295	31300	1	rs11549809
ENSG00000011376	LARS2	rs11929147	3	45426592	G	A	0.523244	-0.111814	0.0118792	4.84953e-21	31300	1	rs11549809
ENSG00000011405	PIK3C2A	rs4141150	11	16925547	C	T	0.0183195	-0.357499	0.0442795	6.81397e-16	21004	0	#N/A
ENSG00000011405	PIK3C2A	rs72865761	11	16974534	G	A	0.0240073	0.266903	0.0388171	6.16453e-12	23838	0	#N/A
ENSG00000011405	PIK3C2A	rs72873385	11	16530777	G	A	0.020185	0.249034	0.0422693	3.82472e-09	20151	0	#N/A
ENSG00000011405	PIK3C2A	rs61762009	11	17156155	A	G	0.0174352	0.259762	0.0454201	1.07149e-08	20972	0	#N/A
ENSG00000011405	PIK3C2A	rs7130826	11	17037793	G	T	0.27455	-0.572675	0.0124345	3.27340999999998e-310	26196	0	#N/A
ENSG00000011422	PLAUR	rs56330463	5	148200011	C	T	0.582097	-0.170737	0.0119814	4.46992e-46	31355	0	#N/A
ENSG00000011422	PLAUR	rs4760	19	44153100	G	A	0.135973	0.199316	0.017283	9.05733e-31	30333	0	#N/A
ENSG00000011422	PLAUR	rs56681946	19	44283031	C	T	0.374685	0.118559	0.0122554	3.88866e-22	31023	0	#N/A
ENSG00000011422	PLAUR	rs56388170	7	28724374	T	G	0.289189	-0.0948046	0.0131031	4.64195e-13	31141	0	#N/A
ENSG00000011422	PLAUR	rs77526211	13	40974023	A	G	0.0432109	0.191511	0.0292267	5.66239e-11	29063	0	#N/A
ENSG00000011422	PLAUR	rs3774937	4	103434253	C	T	0.320593	0.0808199	0.0127346	2.20409e-10	31355	0	#N/A
ENSG00000011422	PLAUR	rs116869386	19	43345165	A	G	0.0875601	0.120063	0.0210324	1.14041e-08	16096	0	#N/A
ENSG00000011454	RABGAP1	rs7026262	9	125589936	A	G	0.692751	-0.109163	0.0128679	2.19079e-17	22202	1	rs7031933
ENSG00000011478	QPCTL	rs17850756	19	46206262	A	G	0.304164	-0.148794	0.0128763	6.91672e-31	30935	1	rs12975617
ENSG00000011485	PPP5C	rs78169904	19	46899888	C	T	0.0279918	0.203282	0.0360417	1.69852e-08	25063	0	#N/A
ENSG00000011485	PPP5C	rs62136099	19	46847901	T	C	0.276046	-0.632054	0.0122046	3.27340999999998e-310	31567	0	#N/A
ENSG00000011523	CEP68	rs74181299	2	65283972	C	T	0.387954	-0.373428	0.0118028	1.07399e-219	22647	0	#N/A
ENSG00000011523	CEP68	rs7592468	2	65224648	G	A	0.162821	0.106469	0.0160956	3.72563e-11	26480	0	#N/A
ENSG00000011590	ZBTB32	rs17776834	19	36188129	G	A	0.122036	0.382932	0.0178949	1.37088e-101	31682	1	rs614225
ENSG00000011600	TYROBP	rs4806227	19	36401012	A	G	0.0413754	-0.54938	0.0295248	2.78805e-77	27818	0	#N/A
ENSG00000011638	TMEM159	rs7202568	16	21152074	G	A	0.397907	0.180556	0.0120643	1.22462e-50	25728	1	rs13338405
ENSG00000012048	BRCA1	rs34766339	17	41394798	T	C	0.351945	0.350073	0.012109	8.93305e-184	25054	0	#N/A
ENSG00000012061	ERCC1	rs58106854	19	45925323	C	T	0.141158	-0.541694	0.0164743	4.08319e-237	28703	1	rs58106854
ENSG00000012061	ERCC1	rs3212986	19	45912736	A	C	0.239215	0.299252	0.0137222	1.95884e-105	31379	1	rs58106854
ENSG00000012061	ERCC1	rs149110519	6	144385777	T	C	0.0526158	0.153613	0.0266264	7.97425e-09	25521	1	rs58106854
ENSG00000012124	CD22	rs12327820	19	35814384	C	A	0.114435	0.302255	0.0185224	7.32656e-60	26609	0	#N/A
ENSG00000012124	CD22	rs4810485	20	44747947	G	T	0.746826	-0.117043	0.013652	1.00647e-17	31300	0	#N/A
ENSG00000012124	CD22	rs12453507	17	38053207	G	C	0.492239	-0.0957065	0.0118776	7.78037e-16	31569	0	#N/A
ENSG00000012124	CD22	rs17056278	5	158252438	G	C	0.0633351	-0.175218	0.0243915	6.77954e-13	31569	0	#N/A
ENSG00000012124	CD22	rs11065987	12	112072424	G	A	0.380678	-0.0852209	0.0122366	3.29306e-12	31185	0	#N/A
ENSG00000012124	CD22	rs34794906	6	31237858	C	T	0.310471	-0.0881082	0.0128421	6.83754e-12	27494	0	#N/A
ENSG00000012124	CD22	rs7210990	17	16170764	A	C	0.481977	0.0785429	0.0118929	3.99669e-11	31569	0	#N/A
ENSG00000012124	CD22	rs3540	15	91045408	A	G	0.314574	0.0735211	0.0128025	9.32331e-09	31684	0	#N/A
ENSG00000012223	LTF	rs1375493	2	182323766	A	G	0.565077	0.153458	0.0119359	7.87771e-38	31569	0	#N/A
ENSG00000012223	LTF	rs2451258	6	159506600	T	C	0.685013	-0.136318	0.0127615	1.23566e-26	31684	0	#N/A
ENSG00000012223	LTF	rs1012068	22	32265903	G	T	0.276034	-0.123688	0.0132731	1.17652e-20	31300	0	#N/A
ENSG00000012223	LTF	rs13289095	9	131466489	T	G	0.119513	0.144319	0.0183072	3.19595e-15	28587	0	#N/A
ENSG00000012223	LTF	rs181225830	3	46369762	A	G	0.0121872	-0.382933	0.0541486	1.52721e-12	17424	0	#N/A
ENSG00000012223	LTF	rs3735485	7	45009341	G	A	0.837214	-0.0987044	0.0161005	8.76577e-10	30971	0	#N/A
ENSG00000012223	LTF	rs7846314	8	61650831	T	A	0.178349	-0.0936351	0.0155277	1.6355e-09	31569	0	#N/A
ENSG00000012232	EXTL3	rs56388170	7	28724374	T	G	0.289189	-0.155306	0.0130621	1.33414e-32	31355	0	#N/A
ENSG00000012232	EXTL3	rs2731439	12	51060350	T	C	0.345663	0.139032	0.0124598	6.51478e-29	31569	0	#N/A
ENSG00000012232	EXTL3	rs149007767	7	50370254	T	C	0.149708	-0.174078	0.0166171	1.11584e-25	30077	0	#N/A
ENSG00000012232	EXTL3	rs10187424	2	85794297	C	T	0.420816	-0.0939517	0.0120297	5.70953e-15	31684	0	#N/A
ENSG00000012232	EXTL3	rs77526211	13	40974023	A	G	0.0432109	-0.209589	0.0292179	7.31644e-13	29277	0	#N/A
ENSG00000012232	EXTL3	rs56330463	5	148200011	C	T	0.582097	-0.0765348	0.0120501	2.13639e-10	31569	0	#N/A
ENSG00000012232	EXTL3	rs13258975	8	28688042	A	G	0.158826	0.0925959	0.0162646	1.2483e-08	31560	0	#N/A
ENSG00000012660	ELOVL5	rs113274699	6	53213479	T	C	0.118536	0.335751	0.0181945	4.89666e-76	31472	1	rs2894809
ENSG00000012660	ELOVL5	rs45621538	6	52854321	C	T	0.0590759	-0.168185	0.0252045	2.50957e-11	29078	1	rs2894809
ENSG00000012660	ELOVL5	rs35979828	12	54685880	T	C	0.0571059	0.140763	0.0256217	3.93378e-08	29836	1	rs2894809
ENSG00000012779	ALOX5	rs4949006	10	46012620	T	C	0.599027	0.31782	0.0118458	1.44544e-158	31684	1	rs113279801
ENSG00000012779	ALOX5	rs35300270	10	45892260	T	C	0.061758	-0.377516	0.0245202	1.7358e-53	31355	1	rs113279801
ENSG00000012779	ALOX5	rs61854878	10	45736656	T	G	0.0189762	0.402618	0.0434896	2.09074e-20	25548	1	rs113279801
ENSG00000012779	ALOX5	rs56388170	7	28724374	T	G	0.289189	-0.113784	0.0130924	3.59253e-18	31355	1	rs113279801
ENSG00000012779	ALOX5	rs117131030	10	45089392	T	C	0.0185346	-0.303695	0.044054	5.4325e-12	15407	1	rs113279801
ENSG00000012779	ALOX5	rs12478601	2	43721508	T	C	0.574604	0.0679934	0.0120246	1.5621e-08	31300	1	rs113279801
ENSG00000012822	CALCOCO1	rs11170657	12	54111151	G	A	0.132061	-0.234542	0.0174686	4.22377e-41	31684	0	#N/A
ENSG00000012822	CALCOCO1	rs149007767	7	50370254	T	C	0.149708	0.153286	0.0166316	3.07256e-20	30077	0	#N/A
ENSG00000012822	CALCOCO1	rs9480866	6	108962642	T	C	0.160953	0.109405	0.0161696	1.32404e-11	31684	0	#N/A
ENSG00000012822	CALCOCO1	rs7210990	17	16170764	A	C	0.481977	-0.0740625	0.0118949	4.76672e-10	31569	0	#N/A
ENSG00000012963	UBR7	rs10144067	14	93885198	T	C	0.585198	-0.0777002	0.0120624	1.1838e-10	30152	0	#N/A
ENSG00000012963	UBR7	rs1263387	14	93666380	G	A	0.685291	0.509514	0.0120772	3.27340999999998e-310	31563	0	#N/A
ENSG00000012983	MAP4K5	rs8181933	14	50865620	C	A	0.652181	0.133146	0.012446	1.03992e-26	30157	0	#N/A
ENSG00000012983	MAP4K5	rs764350	14	50661932	A	G	0.473277	0.0687563	0.0119065	7.71365e-09	31681	0	#N/A
ENSG00000013016	EHD3	rs1354034	3	56849749	C	T	0.618137	0.285874	0.0120117	3.35738e-125	31684	1	rs669195
ENSG00000013016	EHD3	rs655029	2	31477838	A	G	0.730915	-0.273938	0.0132209	2.28665e-95	31234	1	rs669195
ENSG00000013016	EHD3	rs10820606	9	99192919	C	A	0.236914	-0.206823	0.0138892	3.77051e-50	26161	1	rs669195
ENSG00000013016	EHD3	rs2365214	2	31418399	C	T	0.664421	0.111414	0.0125696	7.71969e-19	31568	1	rs669195
ENSG00000013016	EHD3	rs505404	11	243268	G	T	0.222031	0.118315	0.0142858	1.21116e-16	31569	1	rs669195
ENSG00000013288	MAN2B2	rs3822266	4	6697356	T	C	0.0952681	-0.121255	0.020247	2.1114e-09	28913	1	rs7659958
ENSG00000013288	MAN2B2	rs4565150	4	6517066	C	T	0.4189	-0.0716732	0.0120481	2.69793e-09	31684	1	rs7659958
ENSG00000013288	MAN2B2	rs7659958	4	6607830	C	T	0.176867	-0.751053	0.0142602	3.27340999999998e-310	24943	1	rs7659958
ENSG00000013306	SLC25A39	rs8073060	17	33875262	A	T	0.305723	0.189457	0.0128198	2.0193e-49	30971	1	rs850719
ENSG00000013306	SLC25A39	rs12601548	17	42406560	T	C	0.405558	0.172981	0.0120339	7.49204e-47	31470	1	rs850719
ENSG00000013306	SLC25A39	rs6592965	7	50427982	A	G	0.449532	0.0946449	0.0119381	2.23049e-15	31470	1	rs850719
ENSG00000013306	SLC25A39	rs628751	6	139838419	A	C	0.505619	-0.0861752	0.0118821	4.09449e-13	31470	1	rs850719
ENSG00000013306	SLC25A39	rs1354034	3	56849749	C	T	0.618137	-0.0786388	0.0122325	1.2878e-10	31470	1	rs850719
ENSG00000013306	SLC25A39	rs3896594	2	8762414	G	T	0.377086	0.0759576	0.0122637	5.88044e-10	31355	1	rs850719
ENSG00000013306	SLC25A39	rs35033748	17	27179590	C	T	0.215702	-0.0816821	0.0144539	1.59151e-08	27110	1	rs850719
ENSG00000013364	MVP	rs10204	16	29826538	C	T	0.852994	-0.386719	0.0164893	1.24451e-121	24632	0	#N/A
ENSG00000013364	MVP	rs12929982	16	29692849	A	G	0.221037	-0.0854525	0.0143254	2.44332e-09	27155	0	#N/A
ENSG00000013374	NUB1	rs405281	7	151062348	A	G	0.422863	-0.248275	0.0118651	3.1703e-97	31256	1	rs406308
ENSG00000013374	NUB1	rs113920358	7	151038887	T	C	0.112167	-0.292219	0.0186991	4.73696e-55	26912	1	rs406308
ENSG00000013374	NUB1	rs740512	7	151084790	G	A	0.689769	-0.0995718	0.0128389	8.80643e-15	26304	1	rs406308
ENSG00000013374	NUB1	rs11189181	10	99144154	G	A	0.297492	-0.0941227	0.012995	4.38834e-13	31256	1	rs406308
ENSG00000013374	NUB1	rs653178	12	112007756	T	C	0.539991	-0.0756424	0.0119248	2.2475e-10	28105	1	rs406308
ENSG00000013375	PGM3	rs1180178	6	83903626	C	G	0.231839	-0.23933	0.0139588	6.77954e-66	30603	0	#N/A
ENSG00000013375	PGM3	rs140702813	6	83902972	C	T	0.026498	0.203403	0.0370174	3.91147e-08	27108	0	#N/A
ENSG00000013392	RWDD2A	rs7751688	6	83785286	A	G	0.764741	0.334632	0.0137462	6.77642e-131	31684	0	#N/A
ENSG00000013392	RWDD2A	rs140702813	6	83902972	C	T	0.026498	0.644527	0.0366577	3.3721e-69	27322	0	#N/A
ENSG00000013503	POLR3B	rs17219334	12	106751563	T	C	0.0296323	0.952063	0.0341719	7.96159e-171	28951	0	#N/A
ENSG00000013503	POLR3B	rs17218455	12	106716441	T	C	0.176331	-0.175289	0.0155474	1.75186e-29	31684	0	#N/A
ENSG00000013523	ANGEL1	rs11628619	14	77305508	C	T	0.350652	-0.404721	0.0119987	2.07014e-249	26609	1	rs8003145
ENSG00000013523	ANGEL1	rs72735596	14	77209538	A	T	0.0864369	0.288141	0.0210407	1.09648e-42	26609	1	rs8003145
ENSG00000013523	ANGEL1	rs12433447	14	77347912	G	A	0.0520754	0.198392	0.026736	1.16762e-13	26164	1	rs8003145
ENSG00000013523	ANGEL1	rs117629016	14	77074709	C	T	0.0163221	0.285038	0.0469097	1.23061e-09	9190	1	rs8003145
ENSG00000013561	RNF14	rs145421427	5	141247208	T	C	0.0414602	0.3778	0.0296856	4.20727e-37	24903	1	rs252110
ENSG00000013561	RNF14	rs41290611	5	141354187	A	G	0.0159372	-0.377311	0.0474193	1.76279e-15	21393	1	rs252110
ENSG00000013561	RNF14	rs252110	5	141339522	G	A	0.84878	-0.703215	0.0155226	3.27340999999998e-310	27839	1	rs252110
ENSG00000013573	DDX11	rs142366527	12	31426879	A	C	0.0245059	-0.666713	0.0380831	1.27145e-68	19924	1	rs16907160
ENSG00000013573	DDX11	rs1258712	12	31466550	T	G	0.930898	-0.349697	0.0232812	5.39759e-51	26066	1	rs16907160
ENSG00000013573	DDX11	rs11051493	12	31781378	A	G	0.0607154	0.179596	0.0248769	5.22156e-13	22935	1	rs16907160
ENSG00000013573	DDX11	rs181600097	12	31981873	T	C	0.0172202	-0.280334	0.0456898	8.48379e-10	3252	1	rs16907160
ENSG00000013573	DDX11	rs11051352	12	31393289	G	C	0.194779	0.54361	0.014315	3.27340999999998e-310	24840	1	rs16907160
ENSG00000013573	DDX11	rs715131	12	31163815	T	C	0.258458	0.607492	0.0125968	3.27340999999998e-310	26270	1	rs16907160
ENSG00000013583	HEBP1	rs150290092	12	13400931	A	G	0.0242005	-0.34101	0.0386239	1.05439e-18	23140	0	#N/A
ENSG00000013583	HEBP1	rs13479	12	13128058	C	T	0.947965	0.196826	0.0267466	1.8531e-13	26165	0	#N/A
ENSG00000013583	HEBP1	rs12815655	12	13124937	C	A	0.495977	0.43444	0.0113283	3.27340999999998e-310	26101	0	#N/A
ENSG00000013725	CD6	rs34383631	11	60793330	T	C	0.366096	-0.362353	0.0119724	3.23594e-201	31355	1	rs2074227
ENSG00000013725	CD6	rs55753183	11	60789643	C	A	0.3367	-0.156928	0.0125247	5.14162e-36	31563	1	rs2074227
ENSG00000013725	CD6	rs7578575	2	25488819	A	T	0.283449	0.119649	0.0131679	1.02376e-19	31684	1	rs2074227
ENSG00000013725	CD6	rs9270965	6	32573471	G	A	0.668066	-0.111135	0.0126042	1.17355e-18	24117	1	rs2074227
ENSG00000013725	CD6	rs477537	11	60859624	C	A	0.629913	0.102292	0.0122968	8.88587e-17	31231	1	rs2074227
ENSG00000013725	CD6	rs6679677	1	114303808	A	C	0.107034	0.112764	0.0192282	4.50754e-09	29781	1	rs2074227
ENSG00000013725	CD6	rs72928038	6	90976768	A	G	0.158151	-0.0898395	0.0162939	3.51172e-08	29113	1	rs2074227
ENSG00000013810	TACC3	rs698424	4	1694816	G	A	0.0250447	-0.401565	0.0379383	3.5051e-26	14263	1	rs7654245
ENSG00000013810	TACC3	rs3135835	4	1796180	A	G	0.808321	-0.125711	0.0150834	7.78933e-17	10248	1	rs7654245
ENSG00000013810	TACC3	rs192487249	4	1689817	C	T	0.0184274	0.348295	0.0441567	3.08035e-15	9825	1	rs7654245
ENSG00000013810	TACC3	rs149110519	6	144385777	T	C	0.0526158	-0.178663	0.0266153	1.90941e-11	10586	1	rs7654245
ENSG00000013810	TACC3	rs4608872	4	1561106	A	G	0.0324828	-0.199084	0.033531	2.89581e-09	10248	1	rs7654245
ENSG00000013810	TACC3	rs143345246	4	1685999	T	G	0.257052	-0.508	0.0129307	3.27340999999998e-310	13015	1	rs7654245
ENSG00000014123	UFL1	rs9386528	6	96928514	A	G	0.317938	0.242138	0.0126174	4.41774e-82	25476	1	rs11153023
ENSG00000014138	POLA2	rs3015999	11	65011466	T	C	0.872604	0.63567	0.0170301	6.1235e-305	26398	1	rs872805
ENSG00000014138	POLA2	rs673995	11	64702200	T	C	0.702961	-0.0867715	0.0130043	2.51652e-11	28917	1	rs872805
ENSG00000014164	ZC3H3	rs4873794	8	144546584	T	C	0.377029	0.102398	0.0122504	6.346e-17	31347	1	rs1563152
ENSG00000014164	ZC3H3	rs391615	8	144565680	G	A	0.509683	-0.443232	0.0113061	3.27340999999998e-310	23657	1	rs1563152
ENSG00000014216	CAPN1	rs74483671	11	64848092	A	T	0.0613056	0.265954	0.0247091	5.12389e-27	31239	0	#N/A
ENSG00000014216	CAPN1	rs4930692	11	64768206	A	G	0.0783004	0.188887	0.0220977	1.25458e-17	28587	0	#N/A
ENSG00000014216	CAPN1	rs12789028	11	65326154	A	G	0.160728	-0.106614	0.0161801	4.4157e-11	31259	0	#N/A
ENSG00000014216	CAPN1	rs12362461	11	65126809	T	C	0.0316443	-0.210832	0.0339537	5.31876e-10	25521	0	#N/A
ENSG00000014216	CAPN1	rs1195969	11	64931911	C	T	0.464645	0.492134	0.0111914	3.27340999999998e-310	26939	0	#N/A
ENSG00000014257	ACPP	rs1100399	3	132016908	T	A	0.511309	-0.196216	0.0117914	3.54079e-62	21488	0	#N/A
ENSG00000014257	ACPP	rs111978779	3	132027187	G	A	0.0752623	0.239275	0.0224703	1.77378e-26	31569	0	#N/A
ENSG00000014257	ACPP	rs7210990	17	16170764	A	C	0.481977	-0.0969176	0.0118833	3.46338e-16	31569	0	#N/A
ENSG00000014257	ACPP	rs113078228	3	132125833	C	T	0.0910376	-0.164396	0.0206437	1.67109e-15	31240	0	#N/A
ENSG00000014257	ACPP	rs2998286	10	28780373	C	T	0.779099	0.0879351	0.0143275	8.3778e-10	31569	0	#N/A
ENSG00000014257	ACPP	rs12466022	2	43359061	A	C	0.260124	-0.0820955	0.0135491	1.36801e-09	27399	0	#N/A
ENSG00000014257	ACPP	rs56192118	3	131874539	A	G	0.104473	-0.839541	0.0181298	3.27340999999998e-310	30876	0	#N/A
ENSG00000014641	MDH1	rs262489	2	63836267	A	G	0.720546	-0.176711	0.0131798	5.45758e-41	14251	0	#N/A
ENSG00000014824	SLC30A9	rs139876401	4	42172494	G	A	0.0237913	-0.936005	0.038251	3.06902e-132	23892	1	rs10938179
ENSG00000014824	SLC30A9	rs6816870	4	42109339	T	G	0.0542198	0.28295	0.0261746	3.08674e-27	30820	1	rs10938179
ENSG00000014824	SLC30A9	rs111311484	4	42035678	T	C	0.02946	0.21612	0.0351513	7.83664e-10	24593	1	rs10938179
ENSG00000014914	MTMR11	rs72692819	1	149903122	C	G	0.0702959	0.397875	0.0230392	7.9965e-67	29984	1	rs1868992
ENSG00000014914	MTMR11	rs112111167	1	150017171	A	G	0.0759533	-0.276588	0.022345	3.42926e-35	30538	1	rs1868992
ENSG00000014914	MTMR11	rs13333054	16	86011033	T	C	0.211395	-0.154026	0.0145192	2.72396e-26	31684	1	rs1868992
ENSG00000014914	MTMR11	rs4142441	20	42839620	G	A	0.156066	0.171519	0.016336	8.71164e-26	31599	1	rs1868992
ENSG00000014914	MTMR11	rs7212590	17	57885709	T	C	0.0900785	0.202865	0.0207187	1.22603e-22	31569	1	rs1868992
ENSG00000014914	MTMR11	rs10980800	9	113915905	C	T	0.22312	0.115561	0.0142623	5.3889e-16	31684	1	rs1868992
ENSG00000014914	MTMR11	rs3733018	3	187456594	C	A	0.64143	-0.0934266	0.0123854	4.58564e-14	31355	1	rs1868992
ENSG00000014914	MTMR11	rs10098310	8	130613614	A	G	0.575007	-0.0842365	0.0120188	2.40713e-12	31569	1	rs1868992
ENSG00000014914	MTMR11	rs2228467	3	42906116	C	T	0.0656561	0.167694	0.0239885	2.73716e-12	29452	1	rs1868992
ENSG00000014914	MTMR11	rs35979828	12	54685880	T	C	0.0571059	0.17834	0.0256052	3.28398e-12	29836	1	rs1868992
ENSG00000014914	MTMR11	rs17196752	20	48887268	T	C	0.20106	-0.101558	0.0148253	7.36377e-12	31684	1	rs1868992
ENSG00000014914	MTMR11	rs149007767	7	50370254	T	C	0.149708	0.112391	0.0166548	1.49692e-11	30077	1	rs1868992
ENSG00000014914	MTMR11	rs4917014	7	50305863	G	T	0.316454	-0.0841437	0.0127773	4.53628e-11	31300	1	rs1868992
ENSG00000014914	MTMR11	rs7178572	15	77747190	G	A	0.691702	0.0836086	0.0128692	8.2054e-11	31684	1	rs1868992
ENSG00000014914	MTMR11	rs1800973	12	69744014	A	C	0.0661727	0.150653	0.023909	2.95733e-10	28627	1	rs1868992
ENSG00000014914	MTMR11	rs1375493	2	182323766	A	G	0.565077	0.075069	0.011989	3.81048e-10	31569	1	rs1868992
ENSG00000014914	MTMR11	rs2229094	6	31540556	C	T	0.273416	-0.0830359	0.013335	4.75445e-10	30602	1	rs1868992
ENSG00000014914	MTMR11	rs6700343	1	150149016	A	G	0.0609944	0.142862	0.0248403	8.86115e-09	31684	1	rs1868992
ENSG00000014919	COX15	rs12779255	10	101358685	A	T	0.400072	-0.250242	0.0119646	3.89404e-97	31504	1	rs11596177
ENSG00000015133	CCDC88C	rs1285834	14	91873553	A	C	0.426378	-0.131738	0.0119835	4.1115e-28	26196	1	rs1285847
ENSG00000015133	CCDC88C	rs17802308	14	91751808	C	G	0.168082	-0.112235	0.0158883	1.61771e-12	24673	1	rs1285847
ENSG00000015153	YAF2	rs754012	12	42763748	C	G	0.531344	0.150563	0.0118594	6.23878e-37	31469	0	#N/A
ENSG00000015171	ZMYND11	rs9419461	10	124767	T	C	0.137424	0.122361	0.0172561	1.33352e-12	29805	0	#N/A
ENSG00000015171	ZMYND11	rs3733018	3	187456594	C	A	0.64143	0.0828122	0.0123907	2.33453e-11	30927	0	#N/A
ENSG00000015285	WAS	rs149110519	6	144385777	T	C	0.0526158	0.187339	0.0266111	1.92531e-12	5511	0	#N/A
ENSG00000015475	BID	rs3788279	22	18200386	A	G	0.503326	0.171686	0.0118157	7.8001e-48	31469	1	rs13058451
ENSG00000015475	BID	rs61500625	22	18262577	A	G	0.0266108	0.218697	0.0369346	3.19993e-09	16905	1	rs13058451
ENSG00000015532	XYLT2	rs58692908	17	48413454	T	A	0.199638	-0.198465	0.0147955	5.00611e-41	31568	1	rs886568
ENSG00000015532	XYLT2	rs1354034	3	56849749	C	T	0.618137	0.0817606	0.012231	2.3126e-11	31684	1	rs886568
ENSG00000015676	NUDCD3	rs6965960	7	44403107	C	T	0.164421	0.57892	0.0153001	3.27340999999998e-310	31565	0	#N/A
ENSG00000016391	CHDH	rs2680671	3	53780081	T	C	0.408146	-0.0698009	0.0120953	7.88025e-09	25329	0	#N/A
ENSG00000016864	GLT8D1	rs6445535	3	52771468	C	T	0.425194	-0.162729	0.0119608	3.72992e-42	26609	1	rs11130321
ENSG00000017260	ATP2C1	rs2669858	3	130665531	G	A	0.178519	0.236909	0.0154134	2.59358e-53	31680	0	#N/A
ENSG00000017260	ATP2C1	rs852213	3	130659991	G	C	0.739971	0.08808	0.0135481	7.95793e-11	21313	0	#N/A
ENSG00000017483	SLC38A5	rs6592965	7	50427982	A	G	0.449532	-0.399928	0.0114813	7.70903e-266	9188	0	#N/A
ENSG00000017483	SLC38A5	rs225245	17	33946107	G	A	0.440335	-0.135935	0.0119344	4.67951e-30	9188	0	#N/A
ENSG00000017483	SLC38A5	rs3896594	2	8762414	G	T	0.377086	0.0694989	0.0122664	1.46511e-08	9188	0	#N/A
ENSG00000017797	RALBP1	rs11876700	18	9520003	G	C	0.0721484	0.453951	0.0226838	4.32912e-89	31569	0	#N/A
ENSG00000017797	RALBP1	rs72941910	18	9358227	A	G	0.057509	-0.250838	0.0254772	7.14661e-23	26376	0	#N/A
ENSG00000017797	RALBP1	rs2594836	5	173205318	A	G	0.749651	-0.0801051	0.013722	5.29578e-09	31569	0	#N/A
ENSG00000017797	RALBP1	rs116953370	18	9677288	G	T	0.0171567	-0.252008	0.0457846	3.70851e-08	26670	0	#N/A
ENSG00000017797	RALBP1	rs117549632	18	9439544	C	T	0.0757599	1.03652	0.0207312	3.27340999999998e-310	31230	0	#N/A
ENSG00000018189	RUFY3	rs7681549	4	71673137	C	T	0.0360201	0.498409	0.0316635	7.96893e-56	28548	0	#N/A
ENSG00000018189	RUFY3	rs115816972	4	71624763	C	A	0.016693	-0.393211	0.046337	2.13895e-17	17745	0	#N/A
ENSG00000018280	SLC11A1	rs2230054	2	219000310	T	C	0.475273	0.228541	0.0117618	4.23741e-84	31564	1	rs7591242
ENSG00000018280	SLC11A1	rs149110519	6	144385777	T	C	0.0526158	0.429892	0.026411	1.43747e-59	25735	1	rs7591242
ENSG00000018280	SLC11A1	rs10187424	2	85794297	C	T	0.420816	0.107017	0.0120219	5.50427e-19	31684	1	rs7591242
ENSG00000018280	SLC11A1	rs56388170	7	28724374	T	G	0.289189	-0.0999713	0.0131003	2.32595e-14	31355	1	rs7591242
ENSG00000018280	SLC11A1	rs13277976	8	61679038	T	A	0.785822	-0.10822	0.014479	7.76784e-14	31569	1	rs7591242
ENSG00000018280	SLC11A1	rs13004810	2	219523436	T	C	0.0125679	0.394403	0.0533236	1.39927e-13	7917	1	rs7591242
ENSG00000018280	SLC11A1	rs149007767	7	50370254	T	C	0.149708	-0.122404	0.0166498	1.95569e-13	30077	1	rs7591242
ENSG00000018280	SLC11A1	rs7558110	2	219624728	C	T	0.0545784	0.184564	0.0261551	1.70883e-12	31569	1	rs7591242
ENSG00000018280	SLC11A1	rs56330463	5	148200011	C	T	0.582097	-0.0658972	0.0120545	4.59272e-08	31569	1	rs7591242
ENSG00000018280	SLC11A1	rs3774937	4	103434253	C	T	0.320593	-0.0695526	0.0127393	4.76672e-08	31569	1	rs7591242
ENSG00000018280	SLC11A1	rs62182083	2	219201193	A	T	0.103192	-0.727194	0.0185826	3.27340999999998e-310	31676	1	rs7591242
ENSG00000018510	AGPS	rs59751564	2	178233842	T	C	0.186981	0.432635	0.0148242	3.0761e-187	31353	0	#N/A
ENSG00000018510	AGPS	rs76918725	2	177969724	T	C	0.0159249	-0.27371	0.0474878	8.21429e-09	24296	0	#N/A
ENSG00000018699	TTC27	rs76414966	2	33068201	A	G	0.0625425	0.191261	0.0245272	6.29941e-15	31185	1	rs111896629
ENSG00000018699	TTC27	rs111896629	2	32903548	A	G	0.103239	-0.71707	0.0186062	3.27340999999998e-310	31178	1	rs111896629
ENSG00000019102	VSIG2	rs1354034	3	56849749	C	T	0.618137	0.197632	0.0121369	1.28617e-59	31684	1	rs2075712
ENSG00000019102	VSIG2	rs12293621	11	124612828	C	A	0.258014	0.152212	0.0135422	2.59956e-29	31684	1	rs2075712
ENSG00000019102	VSIG2	rs10761741	10	65066186	T	G	0.420816	0.0846487	0.0120346	2.01002e-12	31684	1	rs2075712
ENSG00000019102	VSIG2	rs9915021	17	33976619	T	C	0.0591544	0.143416	0.0251996	1.26299e-08	31569	1	rs2075712
ENSG00000019169	MARCO	rs75384632	2	119562770	T	C	0.0516055	-0.480733	0.026597	5.03385e-73	30518	0	#N/A
ENSG00000019169	MARCO	rs12617682	2	119791005	T	C	0.224659	0.201493	0.0141594	5.95114e-46	29383	0	#N/A
ENSG00000019169	MARCO	rs141094656	1	92753336	C	T	0.0195137	-0.466286	0.0428489	1.40152e-27	21629	0	#N/A
ENSG00000019169	MARCO	rs12478601	2	43721508	T	C	0.574604	-0.115962	0.0119986	4.26285e-22	31300	0	#N/A
ENSG00000019169	MARCO	rs17805141	2	120005569	T	C	0.0546354	-0.249717	0.0261039	1.10688e-21	30855	0	#N/A
ENSG00000019169	MARCO	rs149007767	7	50370254	T	C	0.149708	-0.143639	0.0166377	5.95525e-18	30077	0	#N/A
ENSG00000019169	MARCO	rs12485444	3	188135783	A	T	0.509196	0.0999475	0.0118758	3.88866e-17	31240	0	#N/A
ENSG00000019169	MARCO	rs143081698	2	119619738	T	C	0.0159785	-0.377807	0.0473585	1.4897e-15	23287	0	#N/A
ENSG00000019169	MARCO	rs2630709	2	8445160	T	A	0.493998	-0.0832371	0.0118837	2.48428e-12	31569	0	#N/A
ENSG00000019169	MARCO	rs2157770	9	136921464	G	A	0.332411	-0.0853519	0.0126139	1.31826e-11	23876	0	#N/A
ENSG00000019169	MARCO	rs13004092	2	119638490	A	G	0.088426	-0.985586	0.019252	3.27340999999998e-310	30209	0	#N/A
ENSG00000019186	CYP24A1	rs912505	20	52776841	G	A	0.218328	-0.222227	0.0142852	1.43516e-54	30427	0	#N/A
ENSG00000019186	CYP24A1	rs6097757	20	52686403	T	C	0.302304	0.0891685	0.0129378	5.50174e-12	30427	0	#N/A
ENSG00000019485	PRDM11	rs2863165	11	45228847	A	T	0.398422	0.134467	0.0121042	1.13423e-28	31254	0	#N/A
ENSG00000019485	PRDM11	rs1545466	11	45414183	A	G	0.51321	0.0858765	0.0118857	4.99574e-13	31256	0	#N/A
ENSG00000019485	PRDM11	rs12363092	11	45121892	T	G	0.24933	0.082366	0.0137398	2.03991e-09	31255	0	#N/A
ENSG00000019582	CD74	rs2305480	17	38062196	A	G	0.440477	-0.0734472	0.0119728	8.53749e-10	31086	0	#N/A
ENSG00000019582	CD74	rs4810485	20	44747947	G	T	0.746826	-0.0813184	0.0136704	2.70782e-09	31086	0	#N/A
ENSG00000019582	CD74	rs12478601	2	43721508	T	C	0.574604	0.0666135	0.0120252	3.03159e-08	31086	0	#N/A
ENSG00000019991	HGF	rs2057938	7	81377040	T	C	0.767258	0.101705	0.0140583	4.66874e-13	31242	0	#N/A
ENSG00000019995	ZRANB1	rs76798703	10	126720445	G	C	0.0506784	-0.186893	0.0270892	5.22998e-12	31240	0	#N/A
ENSG00000019995	ZRANB1	rs117385447	10	126556677	T	C	0.0538783	-0.149235	0.0263312	1.4481e-08	27069	0	#N/A
ENSG00000019995	ZRANB1	rs225245	17	33946107	G	A	0.440335	-0.0657647	0.0119764	3.99209e-08	31355	0	#N/A
ENSG00000019995	ZRANB1	rs190117883	10	126598533	T	C	0.097753	0.932702	0.0184392	3.27340999999998e-310	27816	0	#N/A
ENSG00000020181	GPR124	rs7827048	8	37656183	T	C	0.527893	-0.353079	0.0115457	2.20293e-205	25779	0	#N/A
ENSG00000020181	GPR124	rs77626567	8	37621477	G	A	0.0362026	-0.233984	0.0318017	1.87241e-13	25847	0	#N/A
ENSG00000020256	ZFP64	rs6068092	20	50807399	A	G	0.207524	-0.210476	0.014569	2.62603e-47	31470	0	#N/A
ENSG00000020256	ZFP64	rs4811293	20	50717288	A	G	0.734902	-0.0960612	0.01346	9.56753e-13	31470	0	#N/A
ENSG00000020426	MNAT1	rs4151257	14	61318105	T	C	0.0602579	0.248453	0.0249236	2.09604e-23	21142	0	#N/A
ENSG00000020577	SAMD4A	rs1951438	14	55243209	A	G	0.0356442	-0.357058	0.031961	5.60402e-29	11496	0	#N/A
ENSG00000020577	SAMD4A	rs61976983	14	55172764	A	G	0.0869255	0.177847	0.0210729	3.18933e-17	14263	0	#N/A
ENSG00000020633	RUNX3	rs1984520	1	25237986	T	C	0.373314	-0.166719	0.0122247	2.38013e-42	31684	0	#N/A
ENSG00000020633	RUNX3	rs4320727	1	25351581	A	G	0.631309	-0.0684496	0.012323	2.78253e-08	31684	0	#N/A
ENSG00000020922	MRE11A	rs77097586	11	94528954	T	C	0.0803998	-0.15479	0.0218498	1.39637e-12	24061	1	rs509744
ENSG00000020922	MRE11A	rs72965878	11	94399588	A	G	0.0408303	-0.172828	0.0300398	8.74661e-09	24761	1	rs509744
ENSG00000020922	MRE11A	rs675478	11	94133047	T	C	0.378209	0.465853	0.0116299	3.27340999999998e-310	26492	1	rs509744
ENSG00000020922	MRE11A	rs1792619	11	94072533	G	A	0.654687	0.457964	0.0119093	3.27340999999998e-310	26156	1	rs509744
ENSG00000021300	PLEKHB1	rs3741147	11	73366751	G	T	0.135856	0.479207	0.0168957	5.8479e-177	31684	1	rs7939264
ENSG00000021300	PLEKHB1	rs117793089	11	73462481	A	G	0.0228076	-0.421649	0.0397089	2.44174e-26	27721	1	rs7939264
ENSG00000021300	PLEKHB1	rs111505943	11	73729769	C	T	0.0656175	-0.214915	0.0239684	3.05281e-19	29253	1	rs7939264
ENSG00000021300	PLEKHB1	rs2851712	11	73913949	A	G	0.971698	0.24778	0.0358292	4.65908e-12	29084	1	rs7939264
ENSG00000021300	PLEKHB1	rs917116	7	28172739	G	T	0.250264	-0.0845887	0.0137217	7.05716e-10	31569	1	rs7939264
ENSG00000021300	PLEKHB1	rs10944479	6	90880393	A	G	0.176852	-0.0925774	0.0155796	2.81222e-09	28288	1	rs7939264
ENSG00000021300	PLEKHB1	rs3177928	6	32412435	A	G	0.155018	0.0963088	0.0164249	4.52939e-09	29827	1	rs7939264
ENSG00000021300	PLEKHB1	rs78735409	11	74148731	A	G	0.0193191	-0.249538	0.0431891	7.56833e-09	20966	1	rs7939264
ENSG00000021355	SERPINB1	rs6915667	6	2910529	G	A	0.120908	-0.238339	0.0181452	2.06919e-39	31562	1	rs1350850
ENSG00000021355	SERPINB1	rs160666	6	2774052	C	A	0.307941	0.116817	0.012855	1.01625e-19	31684	1	rs1350850
ENSG00000021355	SERPINB1	rs3859192	17	38128648	T	C	0.455547	0.0746835	0.0119343	3.90454e-10	31684	1	rs1350850
ENSG00000021355	SERPINB1	rs9378712	6	2572650	G	T	0.286976	-0.0737426	0.0131427	2.01159e-08	31565	1	rs1350850
ENSG00000021355	SERPINB1	rs15286	6	2833739	G	A	0.72207	-0.490809	0.0126272	3.27340999999998e-310	31355	1	rs1350850
ENSG00000021488	SLC7A9	rs11673360	19	33372274	G	A	0.209614	-0.434588	0.0141574	6.20869e-207	30744	1	rs73041770
ENSG00000021488	SLC7A9	rs11667586	19	33338073	C	T	0.134111	0.387594	0.0171581	5.48277e-113	26996	1	rs73041770
ENSG00000021488	SLC7A9	rs11084688	19	33474579	G	A	0.742721	-0.158964	0.0135495	8.73776e-32	30077	1	rs73041770
ENSG00000021488	SLC7A9	rs11084665	19	33096056	T	C	0.584881	0.0941228	0.0120528	5.75572e-15	30734	1	rs73041770
ENSG00000021574	SPAST	rs12712326	2	32384194	G	C	0.137503	-0.12712	0.0172495	1.71159e-13	31529	0	#N/A
ENSG00000021762	OSBPL5	rs35496600	11	3254279	T	C	0.126048	-0.20311	0.0178505	5.35797e-30	31470	1	rs61503147
ENSG00000021762	OSBPL5	rs79688673	11	3120815	G	A	0.160486	0.141287	0.0161711	2.39387e-18	23657	1	rs61503147
ENSG00000021762	OSBPL5	rs139651453	11	3107015	C	A	0.025422	-0.260111	0.0377487	5.5552e-12	19376	1	rs61503147
ENSG00000021762	OSBPL5	rs67698547	11	3248799	T	C	0.0198318	0.27523	0.0426258	1.0694e-10	22106	1	rs61503147
ENSG00000021762	OSBPL5	rs7103109	11	3144199	C	T	0.71495	0.550603	0.0123426	3.27340999999998e-310	23777	1	rs61503147
ENSG00000021776	AQR	rs3848167	15	35173081	G	A	0.845103	0.190138	0.0163721	3.5148e-31	31469	0	#N/A
ENSG00000022267	FHL1	rs1354034	3	56849749	C	T	0.618137	0.162276	0.012174	1.54917e-40	14263	0	#N/A
ENSG00000022267	FHL1	rs11604127	11	196944	T	C	0.211394	0.118947	0.0145426	2.8622e-16	8362	0	#N/A
ENSG00000022277	RTFDC1	rs11086548	20	55101530	G	A	0.415946	0.252675	0.0118866	2.83988e-100	21162	0	#N/A
ENSG00000022277	RTFDC1	rs3761207	20	54986375	A	G	0.215163	0.0941876	0.0144617	7.37564e-11	24083	0	#N/A
ENSG00000022277	RTFDC1	rs7846314	8	61650831	T	A	0.178349	0.0883929	0.0155299	1.25849e-08	25575	0	#N/A
ENSG00000022556	NLRP2	rs10401614	19	55540157	G	T	0.253285	-0.226001	0.0135527	1.96562e-62	31349	1	rs34548796
ENSG00000022556	NLRP2	rs2288519	19	55709928	T	C	0.417784	-0.111714	0.0120311	1.60805e-20	25228	1	rs34548796
ENSG00000022556	NLRP2	rs8182483	19	55641667	G	A	0.120013	-0.124686	0.0182843	9.14324e-12	27096	1	rs34548796
ENSG00000022556	NLRP2	rs6509911	19	55467077	C	T	0.294896	0.518461	0.0123011	3.27340999999998e-310	22513	1	rs34548796
ENSG00000022567	SLC45A4	rs35169207	8	142236255	T	C	0.0884617	-0.606369	0.0203285	1.66341e-195	29185	1	rs10112337
ENSG00000022567	SLC45A4	rs10101616	8	142373525	A	G	0.0399524	-0.473427	0.0301273	1.20531e-55	23234	1	rs10112337
ENSG00000022567	SLC45A4	rs149110519	6	144385777	T	C	0.0526158	-0.208069	0.0266002	5.19039e-15	25462	1	rs10112337
ENSG00000022567	SLC45A4	rs80331480	8	142259254	T	C	0.0270342	0.256629	0.0366341	2.46604e-12	19854	1	rs10112337
ENSG00000022567	SLC45A4	rs16895831	6	42515791	T	C	0.209742	0.0878615	0.0146003	1.76799e-09	27510	1	rs10112337
ENSG00000022567	SLC45A4	rs1134924	5	179126090	T	C	0.525141	0.0702995	0.0119039	3.50938e-09	30842	1	rs10112337
ENSG00000022567	SLC45A4	rs62524214	8	142319046	A	C	0.193353	-0.54188	0.0143637	3.27340999999998e-310	26877	1	rs10112337
ENSG00000022840	RNF10	rs2673623	12	120906910	A	G	0.597679	0.40956	0.0116375	2.54097e-271	31483	0	#N/A
ENSG00000022840	RNF10	rs8073060	17	33875262	A	T	0.305723	0.378388	0.0125198	1.18032e-200	31185	0	#N/A
ENSG00000022840	RNF10	rs6084653	20	4157072	G	C	0.36636	-0.217489	0.0122165	6.69885e-71	31569	0	#N/A
ENSG00000022840	RNF10	rs6592965	7	50427982	A	G	0.449532	0.0974563	0.0119364	3.22478e-16	31684	0	#N/A
ENSG00000022840	RNF10	rs28360478	12	121682207	A	G	0.12795	0.132484	0.0177829	9.33469e-14	31562	0	#N/A
ENSG00000022840	RNF10	rs8887	19	4502201	C	T	0.539821	0.0802087	0.0119223	1.72465e-11	27399	0	#N/A
ENSG00000022840	RNF10	rs6014993	20	55991637	G	A	0.490224	0.071129	0.0118907	2.20689e-09	26332	0	#N/A
ENSG00000022840	RNF10	rs12212092	6	30128442	T	C	0.068141	-0.13693	0.0235911	6.45967e-09	26412	0	#N/A
ENSG00000022840	RNF10	rs643381	6	139839423	A	C	0.501255	-0.0688623	0.0118894	6.96354e-09	30971	0	#N/A
ENSG00000022976	ZNF839	rs11626217	14	102866362	A	G	0.735921	-0.13518	0.0134528	9.33684e-24	26379	1	rs11627412
ENSG00000022976	ZNF839	rs2251246	14	102360916	A	G	0.114063	-0.118573	0.0186961	2.26511e-10	31643	1	rs11627412
ENSG00000022976	ZNF839	rs1532331	5	43116830	T	G	0.683885	0.0778662	0.0127838	1.1207e-09	31644	1	rs11627412
ENSG00000023041	ZDHHC6	rs1887139	10	114120439	T	G	0.65623	0.236559	0.0123717	1.6819e-81	30605	1	rs2277205
ENSG00000023171	GRAMD1B	rs55837399	11	123330774	T	A	0.193113	0.311765	0.0148475	6.89763e-98	25751	0	#N/A
ENSG00000023171	GRAMD1B	rs35923643	11	123355391	G	A	0.20576	0.298945	0.0145061	2.31686e-94	26079	0	#N/A
ENSG00000023171	GRAMD1B	rs10893036	11	123297570	A	G	0.167737	-0.262953	0.0157749	2.19533e-62	25738	0	#N/A
ENSG00000023171	GRAMD1B	rs2282561	11	123280309	T	C	0.10254	0.176336	0.0195633	1.99756e-19	26196	0	#N/A
ENSG00000023191	RNH1	rs12419766	11	503710	T	C	0.119124	-0.452601	0.0179741	6.5013e-140	27283	1	rs7930593
ENSG00000023191	RNH1	rs7942030	11	549959	T	C	0.825051	-0.169229	0.0156008	2.05163e-27	22743	1	rs7930593
ENSG00000023228	NDUFS1	rs2523393	6	29705659	G	A	0.42565	0.136725	0.0119822	3.70169e-30	25528	1	rs1053517
ENSG00000023228	NDUFS1	rs7570646	2	206993133	G	A	0.397481	-0.0877294	0.0121394	4.94538e-13	21996	1	rs1053517
ENSG00000023318	ERP44	rs9408993	9	102877633	G	A	0.481534	-0.136676	0.0118559	9.51043e-31	27780	0	#N/A
ENSG00000023330	ALAS1	rs411457	3	52228150	T	A	0.529256	0.124439	0.0118778	1.10662e-25	23508	0	#N/A
ENSG00000023445	BIRC3	rs17882391	11	102195124	G	A	0.0727977	-0.541483	0.0224506	1.58855e-128	25213	0	#N/A
ENSG00000023516	AKAP11	rs9562397	13	42906061	C	T	0.652261	-0.229728	0.0123465	2.84053e-77	31529	1	rs875008
ENSG00000023516	AKAP11	rs7318320	13	43109248	G	A	0.564114	0.0726269	0.011987	1.36971e-09	31644	1	rs875008
ENSG00000023572	GLRX2	rs34961778	1	193073782	G	T	0.048811	-0.280043	0.0275211	2.54273e-24	31269	1	rs34961778
ENSG00000023572	GLRX2	rs2038750	1	193424164	C	T	0.265606	-0.0814472	0.0134586	1.43239e-09	31470	1	rs34961778
ENSG00000023608	SNAPC1	rs61451382	14	62228931	T	C	0.287676	0.393755	0.0127233	2.73527e-210	30124	1	rs17099238
ENSG00000023608	SNAPC1	rs75500771	14	62104656	A	G	0.0176928	0.36027	0.0450445	1.26474e-15	8511	1	rs17099238
ENSG00000023697	DERA	rs79082473	12	15983904	T	C	0.0305784	-0.408865	0.0343968	1.38612e-32	29177	0	#N/A
ENSG00000023697	DERA	rs11056593	12	15821613	G	A	0.230166	-0.0796033	0.0141233	1.7364e-08	31684	0	#N/A
ENSG00000023839	ABCC2	rs2756109	10	101558746	T	G	0.564358	-0.21507	0.0118661	2.03798e-73	31470	0	#N/A
ENSG00000023892	DEF6	rs9368868	6	35416280	T	C	0.0328449	-0.601486	0.0330075	3.4033e-74	30387	0	#N/A
ENSG00000023892	DEF6	rs12214540	6	35498004	A	G	0.25134	-0.130481	0.0136765	1.42004e-21	30602	0	#N/A
ENSG00000023892	DEF6	rs1354034	3	56849749	C	T	0.618137	-0.070467	0.012236	8.47149e-09	30721	0	#N/A
ENSG00000023892	DEF6	rs820077	6	35033854	A	G	0.828066	0.623211	0.0148758	3.27340999999998e-310	30721	0	#N/A
ENSG00000023902	PLEKHO1	rs16833244	1	150003189	G	C	0.0633833	0.44852	0.0241339	4.28154e-77	25827	0	#N/A
ENSG00000023902	PLEKHO1	rs149110519	6	144385777	T	C	0.0526158	-0.187923	0.0266108	1.64135e-12	20660	0	#N/A
ENSG00000023902	PLEKHO1	rs111778408	14	35572163	A	G	0.100785	-0.137498	0.0197364	3.24265e-12	25090	0	#N/A
ENSG00000023902	PLEKHO1	rs1354034	3	56849749	C	T	0.618137	0.0785802	0.0122325	1.32739e-10	26609	0	#N/A
ENSG00000023909	GCLM	rs72723192	1	94389345	T	C	0.167055	0.229274	0.0158382	1.7183e-47	31191	1	rs6687387
ENSG00000024048	UBR2	rs12191298	6	42537608	G	A	0.0485052	-0.448512	0.0274459	4.97622e-60	14261	0	#N/A
ENSG00000024048	UBR2	rs9381192	6	42518706	A	G	0.718957	-0.115961	0.0132045	1.60879e-18	14262	0	#N/A
ENSG00000024048	UBR2	rs149007767	7	50370254	T	C	0.149708	0.13163	0.0166448	2.61156e-15	13100	0	#N/A
ENSG00000024048	UBR2	rs149110519	6	144385777	T	C	0.0526158	-0.201237	0.0266039	3.90301e-14	10586	0	#N/A
ENSG00000024422	EHD2	rs1354034	3	56849749	C	T	0.618137	0.0771189	0.0122331	2.89688e-10	31684	0	#N/A
ENSG00000024862	CCDC28A	rs6915060	6	139100194	C	T	0.321745	0.331719	0.012431	7.06318e-157	31683	0	#N/A
ENSG00000024862	CCDC28A	rs11189181	10	99144154	G	A	0.297492	-0.138731	0.0129666	1.0266e-26	31569	0	#N/A
ENSG00000024862	CCDC28A	rs9385834	6	138908551	A	T	0.199614	-0.108035	0.0148624	3.6166e-13	31481	0	#N/A
ENSG00000025039	RRAGD	rs113458269	6	90123814	A	G	0.0276946	0.495179	0.0360296	5.56416e-43	29791	0	#N/A
ENSG00000025039	RRAGD	rs117199467	6	90176686	G	A	0.0155348	-0.431154	0.0479902	2.60136e-19	23099	0	#N/A
ENSG00000025039	RRAGD	rs7764143	6	89813430	C	T	0.779076	-0.114003	0.0143139	1.66035e-15	31566	0	#N/A
ENSG00000025039	RRAGD	rs16882337	6	90706217	G	C	0.078878	-0.172696	0.0220326	4.56352e-15	30868	0	#N/A
ENSG00000025039	RRAGD	rs62415407	6	90101961	A	G	0.0265155	-0.255163	0.0369828	5.21435e-12	28665	0	#N/A
ENSG00000025039	RRAGD	rs143082129	6	90048664	G	A	0.0222155	0.256467	0.040325	2.02018e-10	1643	0	#N/A
ENSG00000025039	RRAGD	rs56330463	5	148200011	C	T	0.582097	0.0704949	0.0120527	4.94538e-09	31569	0	#N/A
ENSG00000025039	RRAGD	rs1998576	6	90043137	A	G	0.1908	0.610812	0.0142478	3.27340999999998e-310	31684	0	#N/A
ENSG00000025156	HSF2	rs2684256	6	122377707	A	C	0.144271	-0.214344	0.0168426	4.21891e-37	31086	0	#N/A
ENSG00000025156	HSF2	rs516805	6	122719631	T	G	0.696187	0.57309	0.0120087	3.27340999999998e-310	31351	0	#N/A
ENSG00000025293	PHF20	rs56052651	20	34344084	T	C	0.108591	-0.160347	0.0190821	4.3451e-17	31569	0	#N/A
ENSG00000025434	NR1H3	rs61882672	11	46346150	A	C	0.108614	0.361792	0.018884	8.23569e-82	31568	1	rs10501321
ENSG00000025434	NR1H3	rs111927021	11	47211568	A	G	0.243214	-0.107334	0.0138433	8.93305e-15	30902	1	rs10501321
ENSG00000025434	NR1H3	rs7395581	11	47246397	A	G	0.684204	0.530587	0.012	3.27340999999998e-310	31676	1	rs10501321
ENSG00000025708	TYMP	rs7288050	22	51062718	T	C	0.491588	0.182053	0.0118062	1.20088e-53	24987	0	#N/A
ENSG00000025708	TYMP	rs62241209	22	50734392	A	G	0.132707	-0.138532	0.0175047	2.48828e-15	21066	0	#N/A
ENSG00000025708	TYMP	rs3888396	22	51211392	C	T	0.112486	-0.145593	0.0187969	9.4973e-15	14899	0	#N/A
ENSG00000025708	TYMP	rs143657796	22	50419197	T	C	0.0228709	0.258562	0.0397537	7.82168e-11	12291	0	#N/A
ENSG00000025708	TYMP	rs134975	22	50936324	C	T	0.587699	0.445029	0.0114961	3.27340999999998e-310	14980	0	#N/A
ENSG00000025770	NCAPH2	rs470120	22	50954635	A	G	0.0857518	0.155231	0.0212163	2.54331e-13	22579	0	#N/A
ENSG00000025772	TOMM34	rs2234200	20	43588802	G	A	0.257856	-0.361307	0.0132612	1.87499e-163	29992	0	#N/A
ENSG00000025772	TOMM34	rs7138	20	43954058	C	G	0.0958126	0.230017	0.0201282	3.04439e-30	28574	0	#N/A
ENSG00000025772	TOMM34	rs138567532	20	44373062	C	T	0.0364787	-0.220318	0.0316922	3.60164e-12	25539	0	#N/A
ENSG00000025772	TOMM34	rs6032198	20	44075848	T	C	0.0417008	0.179078	0.0297348	1.7185e-09	27041	0	#N/A
ENSG00000025772	TOMM34	rs11697169	20	43447541	T	C	0.0791768	-0.892052	0.0207241	3.27340999999998e-310	27790	0	#N/A
ENSG00000025796	SEC63	rs7764235	6	108250130	T	C	0.856772	-0.283908	0.0168213	6.5539e-64	31469	1	rs505386
ENSG00000025800	KPNA6	rs41311197	1	32705509	C	T	0.0788643	0.293129	0.0219439	1.0639e-40	31470	0	#N/A
ENSG00000026025	VIM	rs165530	10	17281756	C	A	0.735479	0.241527	0.0133396	2.84708e-73	14247	1	rs4466721
ENSG00000026025	VIM	rs2932908	10	17015144	A	G	0.656902	0.147769	0.0124749	2.27353e-32	14263	1	rs4466721
ENSG00000026025	VIM	rs10774624	12	111833788	A	G	0.538565	0.0882755	0.0119159	1.28233e-13	11496	1	rs4466721
ENSG00000026025	VIM	rs55793580	9	127009395	T	C	0.169838	-0.116173	0.0158204	2.08209e-13	14263	1	rs4466721
ENSG00000026025	VIM	rs1375493	2	182323766	A	G	0.565077	0.0761151	0.0119885	2.16441e-10	14263	1	rs4466721
ENSG00000026025	VIM	rs12261966	10	17143000	T	C	0.306438	-0.0776027	0.0128936	1.75711e-09	14263	1	rs4466721
ENSG00000026036	RTEL1-TNFRSF6B	rs6062496	20	62329099	A	G	0.574532	0.0885569	0.0120149	1.69629e-13	29884	0	#N/A
ENSG00000026036	RTEL1-TNFRSF6B	rs932826	20	62380516	C	A	0.441603	0.071947	0.0119702	1.85072e-09	21807	0	#N/A
ENSG00000026103	FAS	rs11202926	10	90777663	C	T	0.271495	0.167387	0.0133084	2.81125e-36	30820	1	rs1324551
ENSG00000026103	FAS	rs149007767	7	50370254	T	C	0.149708	0.125149	0.0166483	5.60531e-14	29328	1	rs1324551
ENSG00000026103	FAS	rs56388170	7	28724374	T	G	0.289189	0.0973068	0.0131018	1.11096e-13	30606	1	rs1324551
ENSG00000026103	FAS	rs7095848	10	90714791	A	G	0.51839	0.0835399	0.0118908	2.13157e-12	25316	1	rs1324551
ENSG00000026103	FAS	rs7082101	10	90741615	A	C	0.460288	-0.444004	0.0113413	3.27340999999998e-310	30817	1	rs1324551
ENSG00000026297	RNASET2	rs17617310	6	167630830	C	T	0.014659	0.495946	0.0493459	9.14956e-24	17566	1	rs3823208
ENSG00000026297	RNASET2	rs4235920	6	167818102	C	T	0.536773	-0.106398	0.0119022	3.92013e-19	26609	1	rs3823208
ENSG00000026297	RNASET2	rs118051809	6	167264780	T	C	0.0163064	0.282977	0.0469329	1.64771e-09	10732	1	rs3823208
ENSG00000026297	RNASET2	rs204295	6	167500562	T	C	0.475178	0.660255	0.0105432	3.27340999999998e-310	26609	1	rs3823208
ENSG00000026297	RNASET2	rs62436418	6	167345772	C	T	0.334551	0.507935	0.0118675	3.27340999999998e-310	26280	1	rs3823208
ENSG00000026508	CD44	rs927335	11	35250518	T	A	0.376359	-0.198721	0.0121706	6.24022e-60	31563	0	#N/A
ENSG00000026508	CD44	rs507230	11	35129172	A	G	0.535153	-0.143147	0.011872	1.77296e-33	31346	0	#N/A
ENSG00000026508	CD44	rs1375493	2	182323766	A	G	0.565077	0.0997595	0.0119762	8.09841e-17	31569	0	#N/A
ENSG00000026508	CD44	rs286873	11	34702158	T	G	0.119837	0.109042	0.018303	2.55971e-09	31682	0	#N/A
ENSG00000026559	KCNG1	rs6020905	20	49624145	A	C	0.83359	0.125099	0.0159453	4.30923e-15	31470	0	#N/A
ENSG00000026652	AGPAT4	rs6455707	6	161566909	C	T	0.135556	0.258135	0.0172504	1.26212e-50	31684	1	rs6937678
ENSG00000026652	AGPAT4	rs6914451	6	161694612	G	C	0.140529	0.153369	0.0170769	2.68349e-19	30817	1	rs6937678
ENSG00000026652	AGPAT4	rs1375493	2	182323766	A	G	0.565077	0.0995796	0.0119763	9.18967e-17	31569	1	rs6937678
ENSG00000026652	AGPAT4	rs55793580	9	127009395	T	C	0.169838	-0.110896	0.0158231	2.40713e-12	31569	1	rs6937678
ENSG00000026652	AGPAT4	rs4766578	12	111904371	A	T	0.531061	0.0824988	0.0119063	4.24424e-12	28417	1	rs6937678
ENSG00000026652	AGPAT4	rs112049074	6	161657657	T	C	0.0231963	-0.247765	0.0394845	3.49189e-10	28527	1	rs6937678
ENSG00000026751	SLAMF7	rs3766370	1	160711477	T	C	0.297475	-0.272842	0.0128152	1.38739e-100	31684	0	#N/A
ENSG00000026950	BTN3A1	rs10946846	6	26702788	G	A	0.144356	0.195115	0.016855	5.45381e-31	20879	0	#N/A
ENSG00000026950	BTN3A1	rs1532624	16	57005479	A	C	0.437102	-0.11086	0.0119625	1.90722e-20	31300	0	#N/A
ENSG00000026950	BTN3A1	rs7310615	12	111865049	G	C	0.537476	-0.0734409	0.0119211	7.24703e-10	28418	0	#N/A
ENSG00000026950	BTN3A1	rs3804122	6	25579846	G	A	0.344582	0.0724398	0.012509	6.99697e-09	31568	0	#N/A
ENSG00000026950	BTN3A1	rs10946812	6	26344975	C	G	0.401857	0.462071	0.0114998	3.27340999999998e-310	31684	0	#N/A
ENSG00000027001	MIPEP	rs7997447	13	24461843	C	A	0.248224	-0.194881	0.0136798	4.74679e-46	31680	1	rs111595693
ENSG00000027075	PRKCH	rs767755	14	61874448	A	G	0.706603	-0.11959	0.0130328	4.47404e-20	31684	0	#N/A
ENSG00000027075	PRKCH	rs1088683	14	61978571	T	C	0.696055	0.0939928	0.0129155	3.39782e-13	29767	0	#N/A
ENSG00000027075	PRKCH	rs76537762	14	62015885	A	G	0.0609784	-0.136841	0.0248458	3.63756e-08	31568	0	#N/A
ENSG00000027697	IFNGR1	rs11754268	6	137540335	T	C	0.234754	-0.241928	0.0138938	6.62064e-68	28704	1	rs4896251
ENSG00000027697	IFNGR1	rs2594836	5	173205318	A	G	0.749651	0.113683	0.0137052	1.08593e-16	31569	1	rs4896251
ENSG00000027697	IFNGR1	rs9494599	6	137239438	G	C	0.554601	0.075651	0.0119582	2.50952e-10	31567	1	rs4896251
ENSG00000027697	IFNGR1	rs7210990	17	16170764	A	C	0.481977	0.0694576	0.0118969	5.27679e-09	31569	1	rs4896251
ENSG00000027697	IFNGR1	rs56388170	7	28724374	T	G	0.289189	0.0756882	0.0131119	7.81502e-09	31355	1	rs4896251
ENSG00000027847	B4GALT7	rs2913829	5	177716774	G	A	0.919839	-0.12187	0.0218943	2.60351e-08	31684	1	rs11537644
ENSG00000027847	B4GALT7	rs28688127	5	176998497	G	C	0.419965	-0.467958	0.0113976	3.27340999999998e-310	31557	1	rs11537644
ENSG00000027869	SH2D2A	rs4661221	1	156780852	G	A	0.0516246	-0.193389	0.0268491	5.88979e-13	31021	0	#N/A
ENSG00000027869	SH2D2A	rs259981	20	57748369	A	T	0.369389	-0.0826617	0.012312	1.89365e-11	29001	0	#N/A
ENSG00000028116	VRK2	rs3732136	2	58387000	T	C	0.282116	-0.395033	0.0128004	3.99025e-209	26225	0	#N/A
ENSG00000028116	VRK2	rs75892241	2	58924285	C	A	0.0827959	-0.191457	0.0215375	6.13338e-19	25895	0	#N/A
ENSG00000028137	TNFRSF1B	rs6697733	1	12242458	C	T	0.223582	-0.260892	0.0141151	2.81968e-76	31345	0	#N/A
ENSG00000028137	TNFRSF1B	rs6684514	1	156255456	A	G	0.287248	0.0826471	0.0131353	3.13812e-10	31298	0	#N/A
ENSG00000028137	TNFRSF1B	rs149110519	6	144385777	T	C	0.0526158	0.157863	0.0266246	3.04411e-09	25735	0	#N/A
ENSG00000028137	TNFRSF1B	rs56388170	7	28724374	T	G	0.289189	0.0740399	0.0131125	1.6384e-08	31355	0	#N/A
ENSG00000028203	VEZT	rs7309251	12	95687486	G	A	0.0550052	0.496599	0.0257685	9.33684e-83	26159	1	rs4762241
ENSG00000028310	BRD9	rs72703194	5	914455	A	G	0.0481275	0.474657	0.0275188	1.15054e-66	28627	0	#N/A
ENSG00000028528	SNX1	rs1542244	15	64361441	G	A	0.725239	-0.3851	0.0129329	7.85236e-195	30761	0	#N/A
ENSG00000028839	TBPL1	rs228867	6	134268822	A	G	0.629674	-0.223789	0.0121804	2.17721e-75	14263	0	#N/A
ENSG00000029364	SLC39A9	rs17107007	14	69924429	G	T	0.0704424	0.807202	0.0222444	2.54097e-288	30280	0	#N/A
ENSG00000029364	SLC39A9	rs17107033	14	69971080	G	A	0.0380841	-0.292069	0.0309987	4.42588e-21	29836	0	#N/A
ENSG00000029534	ANK1	rs4736819	8	41509915	T	C	0.543505	0.249087	0.0117634	1.6308e-99	31566	0	#N/A
ENSG00000029534	ANK1	rs8073060	17	33875262	A	T	0.305723	0.125453	0.0128753	1.96472e-22	31185	0	#N/A
ENSG00000029534	ANK1	rs11989912	8	41616478	A	G	0.338027	-0.111735	0.0125468	5.31007e-19	31567	0	#N/A
ENSG00000029534	ANK1	rs12718597	7	50428428	A	C	0.365482	0.0910168	0.0123354	1.60214e-13	31185	0	#N/A
ENSG00000029639	TFB1M	rs9371371	6	155625104	G	A	0.5836	-0.32241	0.0117645	2.37684e-165	31470	1	rs162981
ENSG00000029639	TFB1M	rs56238103	6	155556797	T	C	0.175598	0.144952	0.0155952	1.47775e-20	31470	1	rs162981
ENSG00000029639	TFB1M	rs138028287	6	156021514	C	T	0.0194704	-0.294297	0.0430039	7.72325e-12	1926	1	rs162981
ENSG00000029725	RABEP1	rs12603094	17	5347956	T	A	0.14039	0.503714	0.0165998	2.95801e-202	31569	1	rs1806267
ENSG00000029725	RABEP1	rs34586118	17	5599047	C	T	0.115618	-0.137285	0.0185769	1.46622e-13	31563	1	rs1806267
ENSG00000029725	RABEP1	rs8077091	17	4659295	G	C	0.634857	-0.0864393	0.0123402	2.47685e-12	30817	1	rs1806267
ENSG00000029725	RABEP1	rs8066500	17	4985783	T	C	0.475964	-0.46578	0.0112539	3.27340999999998e-310	31556	1	rs1806267
ENSG00000030066	NUP160	rs6485784	11	47832260	T	C	0.209274	-0.22969	0.0145027	1.70687e-56	31569	1	rs11039336
ENSG00000030110	BAK1	rs210213	6	33572159	A	C	0.603384	0.172954	0.012079	1.66994e-46	13924	0	#N/A
ENSG00000030110	BAK1	rs80031348	6	33956364	A	G	0.0252069	0.27283	0.0378994	6.07435e-13	13424	0	#N/A
ENSG00000030110	BAK1	rs62397628	6	33820076	T	C	0.190583	-0.0968504	0.0151317	1.54771e-10	14167	0	#N/A
ENSG00000030110	BAK1	rs210134	6	33540209	G	A	0.716938	-0.625527	0.0121174	3.27340999999998e-310	14263	0	#N/A
ENSG00000030419	IKZF2	rs34053836	2	213895738	G	C	0.0920208	-0.194811	0.020525	2.2751e-21	31569	0	#N/A
ENSG00000030582	GRN	rs114641762	17	42417164	A	C	0.0905088	0.478479	0.0203497	3.01995e-122	28465	1	rs5848
ENSG00000030582	GRN	rs149007767	7	50370254	T	C	0.149708	-0.207559	0.0165899	6.46696e-36	30077	1	rs5848
ENSG00000030582	GRN	rs7563201	2	43561780	A	G	0.466469	-0.109038	0.011895	4.87304e-20	31240	1	rs5848
ENSG00000030582	GRN	rs149110519	6	144385777	T	C	0.0526158	-0.205097	0.0266018	1.25806e-14	25735	1	rs5848
ENSG00000030582	GRN	rs12451763	17	42490912	T	C	0.0279042	-0.24202	0.0360798	1.97288e-11	27921	1	rs5848
ENSG00000030582	GRN	rs28498283	2	43360065	T	A	0.254318	0.0783638	0.0136513	9.44539e-09	26953	1	rs5848
ENSG00000031003	FAM13B	rs78714790	5	137406390	A	G	0.447506	0.0793832	0.011951	3.0903e-11	26563	0	#N/A
ENSG00000031081	ARHGAP31	rs11914541	3	119023438	G	A	0.239931	-0.27122	0.013749	1.2697e-86	26107	0	#N/A
ENSG00000031081	ARHGAP31	rs76136755	3	118738066	C	T	0.0467688	-0.190172	0.0281427	1.40314e-11	26108	0	#N/A
ENSG00000031081	ARHGAP31	rs34844599	3	119252208	C	T	0.171877	-0.0938406	0.0157559	2.58488e-09	26100	0	#N/A
ENSG00000031691	CENPQ	rs72869612	6	49493711	G	T	0.018924	0.383879	0.0435607	1.2249e-18	23068	1	rs1471539
ENSG00000031691	CENPQ	rs56398872	6	50341167	A	G	0.0515164	-0.18711	0.026879	3.37365e-12	31057	1	rs1471539
ENSG00000031691	CENPQ	rs147017144	6	49015849	G	A	0.0150045	0.274964	0.0489024	1.88101e-08	24969	1	rs1471539
ENSG00000031691	CENPQ	rs493184	6	49241936	G	A	0.670094	-0.456054	0.0120624	3.27340999999998e-310	31672	1	rs1471539
ENSG00000031698	SARS	rs61799425	1	109760555	C	T	0.0817564	0.300485	0.0215745	4.30626e-44	30333	0	#N/A
ENSG00000031698	SARS	rs12036884	1	109727529	A	G	0.0734151	-0.156308	0.0227817	6.8281e-12	30966	0	#N/A
ENSG00000031823	RANBP3	rs574567	19	5989357	T	C	0.290103	0.125514	0.0130725	7.90133e-22	30688	0	#N/A
ENSG00000032219	ARID4A	rs10151525	14	58772018	G	A	0.0562312	0.373847	0.0256435	3.84326e-48	30648	0	#N/A
ENSG00000032389	TSSC1	rs76494865	2	3191204	A	G	0.867811	-0.392082	0.0172598	3.09742e-114	25430	0	#N/A
ENSG00000032389	TSSC1	rs62121463	2	3273086	A	G	0.499508	0.118859	0.0118614	1.23737e-23	22148	0	#N/A
ENSG00000032444	PNPLA6	rs1645799	19	7617428	A	G	0.453713	0.204602	0.0118301	5.14754e-67	31562	1	rs563826
ENSG00000032742	IFT88	rs9552218	13	21082931	T	C	0.611256	-0.106478	0.0121767	2.24595e-18	25056	1	rs2497480
ENSG00000032742	IFT88	rs9316031	13	21526636	T	C	0.0939695	-0.128229	0.0203691	3.06613e-10	31557	1	rs2497480
ENSG00000032742	IFT88	rs9506515	13	21132009	G	T	0.521384	-0.48215	0.0112019	3.27340999999998e-310	31567	1	rs2497480
ENSG00000033030	ZCCHC8	rs2342082	12	123090380	C	T	0.755267	0.130562	0.0137999	3.04439e-21	31347	0	#N/A
ENSG00000033050	ABCF2	rs2252694	7	150930965	T	C	0.673745	-0.396972	0.0122469	1.75388e-230	31683	0	#N/A
ENSG00000033100	CHPF2	rs921987	7	150933283	A	G	0.411985	-0.273462	0.0118712	2.04174e-117	31684	0	#N/A
ENSG00000033122	LRRC7	rs12027589	1	69728991	G	A	0.114366	0.1019	0.0186815	4.91383e-08	18578	0	#N/A
ENSG00000033122	LRRC7	rs1245069	1	70039005	G	C	0.168473	0.639527	0.0149628	3.27340999999998e-310	18563	0	#N/A
ENSG00000033170	FUT8	rs12436113	14	65757153	G	A	0.0873856	-0.222551	0.0209922	2.92281e-26	28786	0	#N/A
ENSG00000033170	FUT8	rs1760981	14	65653895	G	T	0.263407	-0.114849	0.0134773	1.57072e-17	31684	0	#N/A
ENSG00000033170	FUT8	rs10138671	14	65860092	G	A	0.599741	0.442297	0.0115631	3.27340999999998e-310	31684	0	#N/A
ENSG00000033178	UBA6	rs12498800	4	68511316	A	G	0.3823	0.144502	0.0121871	1.98427e-32	27233	1	rs354861
ENSG00000033178	UBA6	rs116808346	4	68943302	T	C	0.0225857	0.243956	0.0400053	1.07399e-09	1926	1	rs354861
ENSG00000033327	GAB2	rs1318241	11	77930792	T	C	0.168795	0.258299	0.0157401	1.61659e-60	28802	0	#N/A
ENSG00000033627	ATP6V0A1	rs3760387	17	40608536	T	G	0.0706528	0.312016	0.0230779	1.19179e-41	31684	0	#N/A
ENSG00000033627	ATP6V0A1	rs17081935	4	57823476	T	C	0.202608	0.157911	0.0147477	9.39723e-27	31300	0	#N/A
ENSG00000033627	ATP6V0A1	rs6986779	8	142337790	T	C	0.349935	-0.0759969	0.0124624	1.0727e-09	24943	0	#N/A
ENSG00000033627	ATP6V0A1	rs117107843	17	40380203	A	G	0.0153453	-0.267076	0.0483666	3.35158e-08	23680	0	#N/A
ENSG00000033800	PIAS1	rs62004785	15	68409265	G	T	0.546731	0.36937	0.0115445	1.26474e-224	31567	0	#N/A
ENSG00000033800	PIAS1	rs182244806	15	68651749	T	C	0.0202939	0.405031	0.0420719	6.15035e-22	22494	0	#N/A
ENSG00000033867	SLC4A7	rs9871592	3	27601692	C	T	0.260137	0.286245	0.0133508	5.66239e-102	31347	1	rs6771541
ENSG00000033867	SLC4A7	rs6551207	3	27552982	G	A	0.917321	-0.172641	0.0215626	1.18114e-15	31355	1	rs6771541
ENSG00000034053	APBA2	rs1540642	15	29234864	C	T	0.128705	0.407409	0.0174392	1.04954e-120	31185	0	#N/A
ENSG00000034053	APBA2	rs7763262	6	32424882	C	T	0.666017	0.0809917	0.012601	1.29631e-10	30211	0	#N/A
ENSG00000034053	APBA2	rs4766578	12	111904371	A	T	0.531061	-0.0720764	0.0119111	1.43771e-09	28417	0	#N/A
ENSG00000034053	APBA2	rs28628664	15	29359671	T	C	0.153413	-0.0986759	0.0164941	2.19599e-09	31067	0	#N/A
ENSG00000034053	APBA2	rs12101582	15	29034720	C	G	0.475556	-0.0701118	0.0119031	3.85727e-09	24814	0	#N/A
ENSG00000034053	APBA2	rs9420589	10	94450233	T	G	0.428682	0.0669643	0.0120132	2.4896e-08	31484	0	#N/A
ENSG00000034053	APBA2	rs10782001	16	30942625	A	G	0.616392	0.0681067	0.0122263	2.53858e-08	31185	0	#N/A
ENSG00000034063	UHRF1	rs2779161	19	4928699	C	G	0.426746	0.0760799	0.0120163	2.42952e-10	11492	0	#N/A
ENSG00000034152	MAP2K3	rs6592965	7	50427982	A	G	0.449532	0.363133	0.0115676	2.58821e-216	31470	0	#N/A
ENSG00000034152	MAP2K3	rs3811444	1	248039451	T	C	0.337611	-0.172202	0.012502	3.65426e-43	31470	0	#N/A
ENSG00000034152	MAP2K3	rs35033748	17	27179590	C	T	0.215702	-0.195884	0.014376	2.8132e-42	27110	0	#N/A
ENSG00000034152	MAP2K3	rs875741	5	173287851	A	G	0.396388	0.110495	0.012132	8.4217e-20	31470	0	#N/A
ENSG00000034152	MAP2K3	rs12212092	6	30128442	T	C	0.068141	-0.194906	0.0235622	1.31522e-16	26198	0	#N/A
ENSG00000034152	MAP2K3	rs4986004	17	21178335	C	A	0.33516	-0.0918655	0.0125847	2.8774e-13	31141	0	#N/A
ENSG00000034152	MAP2K3	rs1668871	1	205237137	C	T	0.380783	0.0887105	0.0122342	4.14286e-13	31470	0	#N/A
ENSG00000034152	MAP2K3	rs766432	2	60719970	A	C	0.845872	-0.0930567	0.016465	1.58782e-08	31086	0	#N/A
ENSG00000034152	MAP2K3	rs11079018	17	40005650	G	A	0.922832	0.125783	0.0222779	1.64029e-08	31355	0	#N/A
ENSG00000034152	MAP2K3	rs6014993	20	55991637	G	A	0.490224	0.0654117	0.011893	3.80216e-08	26118	0	#N/A
ENSG00000034239	EFCAB1	rs3750259	8	49647910	A	C	0.591525	-0.150536	0.0120416	7.3536e-36	31146	1	rs3750259
ENSG00000034239	EFCAB1	rs7841194	8	49176272	G	A	0.804633	-0.0855756	0.0149941	1.1485e-08	31231	1	rs3750259
ENSG00000034510	TMSB10	rs1000919	2	85096481	T	C	0.137759	-0.19605	0.0171901	3.95731e-30	14261	0	#N/A
ENSG00000034533	ASTE1	rs1061483	3	130692616	G	A	0.202432	-0.218817	0.0146973	3.93188e-50	31684	1	rs1061483
ENSG00000034677	RNF19A	rs56028014	8	101346553	G	C	0.168441	0.158172	0.015847	1.84587e-23	30967	0	#N/A
ENSG00000034677	RNF19A	rs6988147	8	101459320	T	C	0.833362	-0.0969405	0.0159505	1.21989e-09	27869	0	#N/A
ENSG00000034713	GABARAPL2	rs4888448	16	75734418	G	A	0.0643262	-0.314053	0.0241154	9.05524e-39	31525	0	#N/A
ENSG00000034713	GABARAPL2	rs728872	16	75545725	G	A	0.399257	-0.0870482	0.0121306	7.17794e-13	28039	0	#N/A
ENSG00000035115	SH3YL1	rs2941874	2	333665	T	G	0.58552	0.22427	0.0119331	8.45668e-79	30841	1	rs9808365
ENSG00000035115	SH3YL1	rs7580579	2	1019512	C	A	0.40537	0.11548	0.0120836	1.21451e-21	31684	1	rs9808365
ENSG00000035115	SH3YL1	rs2867131	2	610603	C	T	0.83422	-0.140679	0.0159605	1.20754e-18	31565	1	rs9808365
ENSG00000035115	SH3YL1	rs76111507	2	455477	T	C	0.0260701	0.267978	0.0372834	6.60389e-13	25213	1	rs9808365
ENSG00000035115	SH3YL1	rs11920354	3	47262246	A	C	0.372903	-0.0699535	0.0122937	1.26891e-08	28917	1	rs9808365
ENSG00000035115	SH3YL1	rs6548219	2	30762	G	A	0.660124	0.823106	0.0104827	3.27340999999998e-310	25218	1	rs9808365
ENSG00000035141	FAM136A	rs6708754	2	70514819	A	G	0.667387	0.287153	0.012399	1.1695e-118	31684	1	rs146276771
ENSG00000035141	FAM136A	rs57039058	2	70540726	C	T	0.102006	0.125586	0.0196366	1.60129e-10	30902	1	rs146276771
ENSG00000035403	VCL	rs1354034	3	56849749	C	T	0.618137	0.392426	0.0117966	1.1995e-242	31684	1	rs1874151
ENSG00000035403	VCL	rs61863650	10	76027514	T	G	0.370107	0.182561	0.0122306	2.21259e-50	23725	1	rs1874151
ENSG00000035403	VCL	rs505404	11	243268	G	T	0.222031	0.157545	0.0142589	2.22177e-28	31569	1	rs1874151
ENSG00000035403	VCL	rs10820606	9	99192919	C	A	0.236914	0.13571	0.0139512	2.30409e-22	26161	1	rs1874151
ENSG00000035403	VCL	rs11553699	12	122216910	G	A	0.10963	0.181535	0.0189886	1.17761e-21	30031	1	rs1874151
ENSG00000035403	VCL	rs10876550	12	54712308	A	G	0.590064	0.109414	0.0120663	1.21451e-19	31684	1	rs1874151
ENSG00000035403	VCL	rs145171343	17	33886764	T	C	0.0138172	0.455596	0.0508421	3.22329e-19	20854	1	rs1874151
ENSG00000035403	VCL	rs8082605	17	33864771	T	G	0.0436372	0.248389	0.0290592	1.25661e-17	29836	1	rs1874151
ENSG00000035403	VCL	rs1403629	10	75773362	G	C	0.668915	0.0966983	0.0126208	1.83358e-14	31017	1	rs1874151
ENSG00000035403	VCL	rs149110519	6	144385777	T	C	0.0526158	0.177302	0.0266159	2.71206e-11	25735	1	rs1874151
ENSG00000035403	VCL	rs826415	1	118153977	G	T	0.308498	0.0836692	0.0128668	7.89405e-11	31569	1	rs1874151
ENSG00000035403	VCL	rs11082304	18	20720973	T	G	0.50307	0.0680852	0.0118899	1.02579e-08	31300	1	rs1874151
ENSG00000035403	VCL	rs4814779	20	1923271	A	C	0.286694	-0.0751022	0.0131461	1.10999e-08	31684	1	rs1874151
ENSG00000035403	VCL	rs2279648	10	75867193	T	G	0.125164	-0.706367	0.0169752	3.27340999999998e-310	31684	1	rs1874151
ENSG00000035499	DEPDC1B	rs2085409	5	60021183	T	C	0.465142	0.0668872	0.0119192	2.00461e-08	31469	0	#N/A
ENSG00000035664	DAPK2	rs332280	15	64314274	T	C	0.85144	0.343563	0.0164829	1.735e-96	31352	1	rs332286
ENSG00000035664	DAPK2	rs113453908	15	64159176	T	C	0.183153	0.114288	0.0153574	9.93345e-14	25524	1	rs332286
ENSG00000035664	DAPK2	rs4794822	17	38156712	T	C	0.380161	-0.0762182	0.0122441	4.8156e-10	30971	1	rs332286
ENSG00000035664	DAPK2	rs9880192	3	128297569	C	G	0.392874	0.0697888	0.0121723	9.8553e-09	31355	1	rs332286
ENSG00000035681	NSMAF	rs7568458	2	85788175	A	T	0.451312	0.110652	0.011924	1.70137e-20	31569	0	#N/A
ENSG00000035681	NSMAF	rs74884939	8	59344064	C	T	0.0222553	0.33068	0.0402513	2.11446e-16	28620	0	#N/A
ENSG00000035681	NSMAF	rs10106272	8	59418851	C	T	0.308354	0.462693	0.0122853	3.27340999999998e-310	31684	0	#N/A
ENSG00000035687	ADSS	rs10754823	1	244416723	G	T	0.602826	0.159766	0.0120889	7.09414e-40	30054	0	#N/A
ENSG00000035687	ADSS	rs4658419	1	244532219	T	A	0.751897	-0.129075	0.0137371	5.66761e-21	30601	0	#N/A
ENSG00000035687	ADSS	rs900892	1	244512342	G	A	0.283001	0.110358	0.01318	5.61694e-17	27015	0	#N/A
ENSG00000035687	ADSS	rs72765888	1	244461792	G	T	0.154672	-0.635376	0.0155668	3.27340999999998e-310	30277	0	#N/A
ENSG00000035720	STAP1	rs7681618	4	68314440	G	A	0.601094	-0.156049	0.0120833	3.74283e-38	21335	0	#N/A
ENSG00000035720	STAP1	rs8067378	17	38051348	G	A	0.497388	-0.102527	0.0118723	5.84252e-18	26026	0	#N/A
ENSG00000035720	STAP1	rs4241679	4	68259882	A	T	0.614011	-0.0947209	0.0121995	8.21675e-15	26408	0	#N/A
ENSG00000035720	STAP1	rs34794906	6	31237858	C	T	0.310471	-0.0796374	0.012846	5.6607e-10	22220	0	#N/A
ENSG00000035720	STAP1	rs4810485	20	44747947	G	T	0.746826	-0.0827733	0.0136698	1.4042e-09	26026	0	#N/A
ENSG00000035720	STAP1	rs17056278	5	158252438	G	C	0.0633351	-0.133083	0.0244103	4.98058e-08	26295	0	#N/A
ENSG00000035862	TIMP2	rs149110519	6	144385777	T	C	0.0526158	0.239496	0.0265814	2.06443e-19	20446	0	#N/A
ENSG00000035862	TIMP2	rs12600555	17	76944775	C	T	0.836014	0.130156	0.016037	4.81837e-16	18190	0	#N/A
ENSG00000035862	TIMP2	rs13062095	3	101267385	C	T	0.350092	-0.0782408	0.0124601	3.39883e-10	26280	0	#N/A
ENSG00000035862	TIMP2	rs6501279	17	77085088	C	T	0.294653	0.0807108	0.0130376	5.99363e-10	21985	0	#N/A
ENSG00000035862	TIMP2	rs113001846	17	76866357	A	G	0.0955527	-0.782961	0.019143	3.27340999999998e-310	26274	0	#N/A
ENSG00000035928	RFC1	rs6835111	4	39361069	G	A	0.466022	0.247578	0.0117477	1.3605e-98	31349	0	#N/A
ENSG00000036054	TBC1D23	rs4928169	3	100034849	T	A	0.555102	-0.0949479	0.0119498	1.93241e-15	13612	0	#N/A
ENSG00000036257	CUL3	rs12986955	2	225339793	A	G	0.138166	0.258653	0.0171098	1.24738e-51	22976	0	#N/A
ENSG00000036257	CUL3	rs6741164	2	225305366	T	C	0.299752	0.0844735	0.0129714	7.40628e-11	30933	0	#N/A
ENSG00000036448	MYOM2	rs3779836	8	2059582	G	C	0.15153	0.418369	0.016221	1.09648e-146	31017	1	rs4876220
ENSG00000036448	MYOM2	rs6558651	8	2309798	C	A	0.0861457	0.275046	0.0210857	6.85804e-39	31565	1	rs4876220
ENSG00000036448	MYOM2	rs4876240	8	1990727	C	T	0.631029	0.0842474	0.0123142	7.83069e-12	31176	1	rs4876220
ENSG00000036448	MYOM2	rs7825875	8	2969637	G	C	0.840399	-0.0995796	0.0162295	8.48379e-10	31563	1	rs4876220
ENSG00000036448	MYOM2	rs159963	1	8504421	A	C	0.564555	-0.0680019	0.0119903	1.41801e-08	31569	1	rs4876220
ENSG00000036448	MYOM2	rs1866715	8	2060312	C	G	0.303496	-0.503079	0.012233	3.27340999999998e-310	30077	1	rs4876220
ENSG00000036448	MYOM2	rs35920006	8	2082348	A	C	0.0823969	1.40075	0.0181523	3.27340999999998e-310	31684	1	rs4876220
ENSG00000036530	CYP46A1	rs12895121	14	100166714	G	C	0.349172	-0.121756	0.012443	1.30347e-22	13755	0	#N/A
ENSG00000036530	CYP46A1	rs4385425	7	50307334	G	A	0.340901	-0.0703076	0.0125422	2.073e-08	14263	0	#N/A
ENSG00000036549	ZZZ3	rs9787306	1	78070458	T	C	0.197466	-0.245827	0.014807	6.71893e-62	31637	0	#N/A
ENSG00000036565	SLC18A1	rs56268521	8	20130102	A	G	0.051087	0.217138	0.02697	8.21107e-16	31529	0	#N/A
ENSG00000036565	SLC18A1	rs78299715	8	19905904	G	C	0.0753794	0.159939	0.0225041	1.18577e-12	31196	0	#N/A
ENSG00000036565	SLC18A1	rs73210887	8	20010261	T	G	0.438179	0.432951	0.0114286	3.27340999999998e-310	31191	0	#N/A
ENSG00000037042	TUBG2	rs62078424	17	40880264	T	C	0.528637	0.164903	0.011842	4.44017e-44	26487	1	rs2292750
ENSG00000037280	FLT4	rs2387281	5	179988283	T	C	0.891347	-0.417708	0.018799	2.2182e-109	24875	0	#N/A
ENSG00000037280	FLT4	rs35987647	5	180081196	A	G	0.090181	-0.161291	0.0207339	7.29794e-15	19014	0	#N/A
ENSG00000037474	NSUN2	rs274645	5	6786308	A	G	0.160115	0.350558	0.0159595	6.19441e-107	31684	1	rs3776446
ENSG00000037474	NSUN2	rs74743522	5	6532922	A	C	0.0488986	0.435586	0.0273537	4.30527e-57	29135	1	rs3776446
ENSG00000037474	NSUN2	rs930104	5	6369883	T	G	0.0969785	-0.134453	0.0200803	2.1419e-11	31684	1	rs3776446
ENSG00000037474	NSUN2	rs3776452	5	6588653	A	G	0.220072	-0.626679	0.0133625	3.27340999999998e-310	31355	1	rs3776446
ENSG00000037637	FBXO42	rs525409	1	16731510	G	C	0.240216	-0.151584	0.013873	8.60201e-28	31291	1	rs4661727
ENSG00000037749	MFAP3	rs11952139	5	153351405	G	A	0.20188	-0.137994	0.0147818	1.006e-20	31566	0	#N/A
ENSG00000037757	MRI1	rs62111898	19	13891096	T	C	0.0577643	0.335383	0.0253548	6.07995e-40	24908	1	rs371671
ENSG00000037757	MRI1	rs188588413	19	12909087	T	C	0.0304026	0.199365	0.0346245	8.52177e-09	2434	1	rs371671
ENSG00000037757	MRI1	rs6511887	19	13869251	A	G	0.456592	-0.438137	0.0113653	3.27340999999998e-310	30294	1	rs371671
ENSG00000037897	METTL1	rs10877016	12	58167992	G	A	0.339392	0.150749	0.0125054	1.834e-33	23313	0	#N/A
ENSG00000037897	METTL1	rs1532331	5	43116830	T	G	0.683885	0.090371	0.012778	1.52265e-12	23429	0	#N/A
ENSG00000038002	AGA	rs144671353	4	178393108	T	C	0.0424499	-0.802551	0.0287374	1.24738e-171	29068	1	rs11131799
ENSG00000038002	AGA	rs17064808	4	178321250	A	G	0.0941975	0.427622	0.0200551	7.06318e-101	31684	1	rs11131799
ENSG00000038002	AGA	rs116079683	4	178494203	C	T	0.0177125	-0.597478	0.0448406	1.66533e-40	26557	1	rs11131799
ENSG00000038002	AGA	rs140425919	4	178691146	C	A	0.0173514	-0.54601	0.0453481	2.1737e-33	28272	1	rs11131799
ENSG00000038002	AGA	rs141909079	4	178762340	G	A	0.0157621	0.30103	0.0477174	2.81929e-10	22744	1	rs11131799
ENSG00000038002	AGA	rs139741545	4	179225610	C	T	0.026028	0.226555	0.0373323	1.2919e-09	22268	1	rs11131799
ENSG00000038002	AGA	rs3828487	4	178353473	C	A	0.162783	-0.640751	0.0151932	3.27340999999998e-310	31684	1	rs11131799
ENSG00000038210	PI4K2B	rs2302565	4	25146307	A	G	0.666541	-0.144607	0.0125656	1.20226e-30	31260	1	rs62411570
ENSG00000038210	PI4K2B	rs62411613	4	25288380	G	C	0.147805	0.131637	0.0167333	3.64418e-15	31142	1	rs62411570
ENSG00000038219	BOD1L1	rs12506352	4	13580532	G	A	0.140937	0.222331	0.0170022	4.48023e-39	25134	0	#N/A
ENSG00000038274	MAT2B	rs10515861	5	162930747	C	T	0.310271	0.202824	0.012752	5.83176e-57	31470	0	#N/A
ENSG00000038358	EDC4	rs117436074	16	67752282	G	A	0.0345719	0.338241	0.0324533	1.9593e-25	29835	0	#N/A
ENSG00000038382	TRIO	rs1697170	5	14248207	T	G	0.049914	0.377924	0.027145	4.63127e-44	31026	0	#N/A
ENSG00000038427	VCAN	rs1375493	2	182323766	A	G	0.565077	0.10899	0.0119705	8.62581e-20	31569	1	rs111424297
ENSG00000038427	VCAN	rs7785014	7	137881690	C	T	0.668332	0.10635	0.0126097	3.33503e-17	31240	1	rs111424297
ENSG00000038427	VCAN	rs424971	16	85946450	C	T	0.421674	-0.0967559	0.0120247	8.51334e-16	31684	1	rs111424297
ENSG00000038427	VCAN	rs10980797	9	113912553	G	A	0.472236	-0.0926346	0.0118964	6.87227e-15	31569	1	rs111424297
ENSG00000038427	VCAN	rs309560	5	82832139	G	C	0.497509	-0.0841617	0.0118825	1.41286e-12	31569	1	rs111424297
ENSG00000038427	VCAN	rs9880192	3	128297569	C	G	0.392874	-0.0797284	0.012168	5.66239e-11	31569	1	rs111424297
ENSG00000038427	VCAN	rs35979828	12	54685880	T	C	0.0571059	-0.165924	0.0256111	9.24485e-11	29836	1	rs111424297
ENSG00000038427	VCAN	rs8022179	14	103847287	A	T	0.727869	0.0856936	0.0133535	1.38621e-10	30165	1	rs111424297
ENSG00000038427	VCAN	rs141094656	1	92753336	C	T	0.0195137	0.247321	0.0429779	8.69501e-09	21629	1	rs111424297
ENSG00000038427	VCAN	rs77526211	13	40974023	A	G	0.0432109	0.161665	0.0292395	3.22062e-08	29277	1	rs111424297
ENSG00000038532	CLEC16A	rs741177	16	11145648	T	C	0.132206	0.250052	0.0174451	1.34927e-46	26275	0	#N/A
ENSG00000038945	MSR1	rs73665242	8	16019984	C	A	0.0751576	-0.434991	0.0222759	6.39735e-85	31352	1	rs41341748
ENSG00000038945	MSR1	rs11779564	8	16397175	G	A	0.429877	-0.524741	0.0111816	3.27340999999998e-310	31350	1	rs41341748
ENSG00000039068	CDH1	rs11642362	16	68811307	C	T	0.569345	0.337312	0.0116795	2.09411e-183	31467	1	rs9929479
ENSG00000039068	CDH1	rs36085011	16	68827720	A	G	0.0334074	0.224003	0.0330671	1.25256e-11	29616	1	rs9929479
ENSG00000039068	CDH1	rs3785100	16	67997920	C	T	0.139114	-0.104666	0.0171758	1.10261e-09	31077	1	rs9929479
ENSG00000039319	ZFYVE16	rs259048	5	79700485	A	T	0.0629577	0.160091	0.0244671	6.02976e-11	24810	1	rs10063054
ENSG00000039523	FAM65A	rs111893345	16	67607848	T	C	0.0857429	-0.502355	0.0208327	1.78238e-128	31567	0	#N/A
ENSG00000039523	FAM65A	rs149007767	7	50370254	T	C	0.149708	-0.135214	0.0166427	4.48849e-16	30077	0	#N/A
ENSG00000039523	FAM65A	rs1354034	3	56849749	C	T	0.618137	-0.0686858	0.0122367	1.98852e-08	31684	0	#N/A
ENSG00000039560	RAI14	rs56142210	5	34743608	A	C	0.137628	0.298323	0.0170926	3.2434e-68	31563	1	rs4703469
ENSG00000039560	RAI14	rs12153461	5	34541312	T	G	0.167713	0.227909	0.0158144	4.38733e-47	31355	1	rs4703469
ENSG00000039560	RAI14	rs13155753	5	34797943	G	A	0.449647	-0.0662772	0.0119513	2.92611e-08	31558	1	rs4703469
ENSG00000039650	PNKP	rs16981493	19	50362286	C	T	0.0315762	-0.782562	0.033392	1.85353e-121	29614	1	rs2257103
ENSG00000039650	PNKP	rs149007767	7	50370254	T	C	0.149708	0.121928	0.01665	2.42829e-13	29328	1	rs2257103
ENSG00000039650	PNKP	rs1003424	19	50304336	G	A	0.45461	0.434879	0.0113786	3.27340999999998e-310	19002	1	rs2257103
ENSG00000040199	PHLPP2	rs7206470	16	71668800	A	G	0.824941	-0.498172	0.01509	5.21195e-239	31352	1	rs10852506
ENSG00000040199	PHLPP2	rs12051517	16	72022866	G	A	0.381069	-0.126126	0.0122092	5.13452e-25	31347	1	rs10852506
ENSG00000040275	SPDL1	rs61392500	5	169007729	A	T	0.0618143	-0.845814	0.0236671	1.01625e-279	25515	0	#N/A
ENSG00000040275	SPDL1	rs255738	5	168900699	C	G	0.649127	-0.251199	0.0122906	7.65068e-93	24908	0	#N/A
ENSG00000040275	SPDL1	rs140642519	5	169081212	A	G	0.0256513	0.336091	0.0375408	3.47216e-19	20308	0	#N/A
ENSG00000040341	STAU2	rs7841920	8	74581109	C	A	0.919416	0.17392	0.0218166	1.56135e-15	31569	0	#N/A
ENSG00000040341	STAU2	rs6990875	8	74421863	G	T	0.676416	0.0803875	0.0127037	2.48359e-10	31674	0	#N/A
ENSG00000040487	PQLC2	rs214313	1	19648390	A	G	0.700963	0.216018	0.012872	3.29382e-63	31132	1	rs77915465
ENSG00000040487	PQLC2	rs28437983	1	19349591	A	C	0.375325	-0.0712906	0.0122771	6.36781e-09	31017	1	rs77915465
ENSG00000040531	CTNS	rs11656829	17	3561956	T	C	0.194646	-0.495732	0.0144417	3.14775e-258	27282	1	rs2235107
ENSG00000040531	CTNS	rs34232106	17	3651842	T	C	0.116345	-0.131688	0.0185291	1.18413e-12	28673	1	rs2235107
ENSG00000040531	CTNS	rs150847	17	3574289	C	T	0.380893	0.0786869	0.0122384	1.28109e-10	26732	1	rs2235107
ENSG00000040608	RTN4R	rs78426131	22	20144796	A	G	0.162214	-0.108203	0.0161191	1.90941e-11	30902	0	#N/A
ENSG00000040633	PHF23	rs1215	17	7163350	G	A	0.142283	-0.373587	0.0167444	2.8774e-110	31684	0	#N/A
ENSG00000040633	PHF23	rs72837700	17	7112596	C	A	0.0315064	0.441846	0.0338683	6.71429e-39	30546	0	#N/A
ENSG00000040633	PHF23	rs149007767	7	50370254	T	C	0.149708	0.0987292	0.0166609	3.10778e-09	30077	0	#N/A
ENSG00000040933	INPP4A	rs71429393	2	99082359	T	C	0.0206234	-0.240886	0.0418292	8.47149e-09	27404	0	#N/A
ENSG00000041353	RAB27B	rs1354034	3	56849749	C	T	0.618137	0.378849	0.011828	4.19759e-225	31256	0	#N/A
ENSG00000041353	RAB27B	rs7244800	18	52488869	A	G	0.26942	0.207583	0.0133009	6.56448e-55	31256	0	#N/A
ENSG00000041353	RAB27B	rs11602954	11	202856	A	G	0.211758	0.203135	0.0144671	8.74782e-45	25797	0	#N/A
ENSG00000041353	RAB27B	rs10820606	9	99192919	C	A	0.236914	0.137634	0.0139499	5.83311e-23	25848	0	#N/A
ENSG00000041353	RAB27B	rs8073060	17	33875262	A	T	0.305723	-0.105545	0.012888	2.6212e-16	30872	0	#N/A
ENSG00000041353	RAB27B	rs342293	7	106372219	G	C	0.450728	0.0879376	0.0119388	1.7636e-13	30872	0	#N/A
ENSG00000041353	RAB27B	rs6136489	20	1923734	G	T	0.344366	-0.0912073	0.0125022	2.97783e-13	30872	0	#N/A
ENSG00000041353	RAB27B	rs11872375	18	52559705	A	T	0.323557	-0.0837254	0.0127024	4.35712e-11	30589	0	#N/A
ENSG00000041353	RAB27B	rs35979828	12	54685880	T	C	0.0571059	0.167624	0.0256103	5.94977e-11	29523	0	#N/A
ENSG00000041353	RAB27B	rs156356	20	1819280	C	T	0.48686	0.069733	0.0118931	4.54025e-09	30102	0	#N/A
ENSG00000041353	RAB27B	rs2236496	9	4844265	C	T	0.207279	0.0827817	0.0146662	1.6576e-08	31256	0	#N/A
ENSG00000041357	PSMA4	rs931794	15	78826180	A	G	0.66408	-0.272231	0.0123913	5.62341e-107	31644	0	#N/A
ENSG00000041357	PSMA4	rs9264638	6	31238318	A	G	0.677162	-0.150217	0.0126664	1.92353e-32	30832	0	#N/A
ENSG00000041515	MYO16	rs9301290	13	109004653	G	C	0.274403	0.145091	0.0132823	8.88996e-28	26605	0	#N/A
ENSG00000041515	MYO16	rs58251014	13	109074098	T	G	0.0917	-0.187936	0.0205619	6.23304e-20	26494	0	#N/A
ENSG00000041515	MYO16	rs9520836	13	108957063	G	A	0.248516	0.568627	0.0129139	3.27340999999998e-310	25942	0	#N/A
ENSG00000041802	LSG1	rs12695036	3	194338423	T	C	0.333665	-0.141881	0.0125658	1.45044e-29	26140	1	rs3821402
ENSG00000041802	LSG1	rs1318216	3	194349027	G	A	0.766944	-0.118848	0.0140421	2.59239e-17	26277	1	rs3821402
ENSG00000041802	LSG1	rs3821402	3	194369579	A	C	0.147672	1.09233	0.0140323	3.27340999999998e-310	26051	1	rs3821402
ENSG00000041880	PARP3	rs62260389	3	51163442	G	T	0.15239	0.094627	0.0165412	1.0615e-08	24873	0	#N/A
ENSG00000041880	PARP3	rs199533	17	44828931	A	G	0.180697	-0.0859646	0.0154515	2.64271e-08	23129	0	#N/A
ENSG00000041988	THAP3	rs3174820	1	6693097	G	A	0.35881	-0.0911258	0.0123848	1.86681e-13	9100	1	rs12746591
ENSG00000042088	TDP1	rs7154092	14	90406002	G	T	0.60776	0.188098	0.0120867	1.30677e-54	29857	1	rs4904629
ENSG00000042088	TDP1	rs34389786	14	90459358	G	A	0.0347893	0.412581	0.0322934	2.23254e-37	28588	1	rs4904629
ENSG00000042286	AIFM2	rs6480442	10	71900246	T	C	0.373688	-0.313673	0.0120159	3.1989e-150	31565	1	rs6480442
ENSG00000042286	AIFM2	rs12781264	10	71706492	G	A	0.223945	-0.0911419	0.0142561	1.62241e-10	31682	1	rs6480442
ENSG00000042317	SPATA7	rs35823815	14	88827433	A	G	0.19577	0.394237	0.014628	5.5847e-160	29735	1	rs1028455
ENSG00000042317	SPATA7	rs1532331	5	43116830	T	G	0.683885	0.161028	0.0127286	1.10739e-36	31146	1	rs1028455
ENSG00000042317	SPATA7	rs4899946	14	88743480	C	T	0.0443493	0.178531	0.0288711	6.26556e-10	30817	1	rs1028455
ENSG00000042429	MED17	rs11603364	11	93544242	T	C	0.253204	0.236197	0.0135418	3.96004e-68	26196	1	rs607349
ENSG00000042445	RETSAT	rs6750610	2	85731858	C	T	0.206434	-0.177415	0.0146289	7.52489e-34	14263	1	rs10198290
ENSG00000042445	RETSAT	rs72843861	2	85808087	T	C	0.0831367	-0.259438	0.0214465	1.0927e-33	14257	1	rs10198290
ENSG00000042445	RETSAT	rs6758778	2	85471980	A	G	0.0648465	0.137988	0.0241411	1.09189e-08	14263	1	rs10198290
ENSG00000042445	RETSAT	rs4832158	2	85523476	A	G	0.493806	0.427655	0.0113472	3.27340999999998e-310	13925	1	rs10198290
ENSG00000042493	CAPG	rs7559576	2	85916178	C	T	0.197572	0.138947	0.014902	1.12047e-20	14253	1	rs3770102
ENSG00000042493	CAPG	rs17431285	2	86033287	A	G	0.0695948	-0.150403	0.0233552	1.1947e-10	14258	1	rs3770102
ENSG00000042493	CAPG	rs56254950	2	85557704	A	G	0.054809	-0.940677	0.0249217	3.27340999999998e-310	14261	1	rs3770102
ENSG00000042493	CAPG	rs11696093	2	85636195	C	T	0.318688	0.51407	0.0120177	3.27340999999998e-310	14260	1	rs3770102
ENSG00000042753	AP2S1	rs311379	19	47441846	C	G	0.567241	0.206088	0.0118867	2.43893e-67	31562	0	#N/A
ENSG00000042753	AP2S1	rs6592965	7	50427982	A	G	0.449532	-0.112642	0.011927	3.57437e-21	31684	0	#N/A
ENSG00000042753	AP2S1	rs57753335	19	47298001	C	T	0.218763	0.090187	0.0143768	3.5416e-10	31270	0	#N/A
ENSG00000042832	TG	rs988068	8	133791111	C	T	0.644763	-0.378144	0.0120219	3.65595e-217	31470	0	#N/A
ENSG00000042832	TG	rs2739144	8	134080257	C	G	0.285002	0.0896848	0.013163	9.54553e-12	31352	0	#N/A
ENSG00000042832	TG	rs3847171	8	133505209	T	C	0.540005	0.0752466	0.011925	2.79042e-10	31470	0	#N/A
ENSG00000042980	ADAM28	rs892587	8	24214935	A	C	0.378908	-0.287866	0.0120271	1.33045e-126	31559	0	#N/A
ENSG00000042980	ADAM28	rs397667	8	24141928	T	C	0.848736	-0.1064	0.0165867	1.4101e-10	31228	0	#N/A
ENSG00000042980	ADAM28	rs149110519	6	144385777	T	C	0.0526158	0.15148	0.0266272	1.27941e-08	25735	0	#N/A
ENSG00000042980	ADAM28	rs3184504	12	111884608	C	T	0.542056	0.0652948	0.0119332	4.45985e-08	28418	0	#N/A
ENSG00000043093	DCUN1D1	rs11715991	3	182695762	A	G	0.761738	0.120454	0.0139337	5.38022e-18	13925	0	#N/A
ENSG00000043143	JADE2	rs10040679	5	133853332	C	T	0.126142	0.121506	0.0178973	1.12902e-11	26609	0	#N/A
ENSG00000043462	LCP2	rs12652307	5	169735262	C	G	0.156774	0.322516	0.0161428	8.4217e-89	30688	0	#N/A
ENSG00000043462	LCP2	rs315773	5	169761334	A	G	0.603085	0.132433	0.0121137	8.05008e-28	31470	0	#N/A
ENSG00000043462	LCP2	rs146319868	5	169540994	T	G	0.0198043	-0.318842	0.0426333	7.50067e-14	27962	0	#N/A
ENSG00000043514	TRIT1	rs114017670	1	40242025	G	A	0.0535489	0.493927	0.0261086	8.07607e-80	27251	1	rs137882240
ENSG00000043514	TRIT1	rs185901618	1	40067025	C	A	0.0173642	-0.282807	0.0455017	5.11941e-10	2246	1	rs137882240
ENSG00000043514	TRIT1	rs230307	1	40286396	G	A	0.876945	0.68142	0.0171861	3.27340999999998e-310	31238	1	rs137882240
ENSG00000043591	ADRB1	rs4917675	10	115799477	C	T	0.242343	0.338727	0.0135939	4.81948e-137	26609	0	#N/A
ENSG00000043591	ADRB1	rs117648943	10	115846302	G	A	0.0138373	0.333394	0.0508727	5.62471e-11	5926	0	#N/A
ENSG00000044090	CUL7	rs2273918	6	43013662	C	T	0.0762148	-0.619115	0.0218168	3.77572e-177	31684	1	rs2273918
ENSG00000044090	CUL7	rs141136987	6	42857315	A	G	0.0607748	-0.135759	0.0248852	4.8863e-08	25906	1	rs2273918
ENSG00000044115	CTNNA1	rs77069528	5	138198062	C	T	0.0361105	-0.842461	0.0311036	1.44877e-161	29100	0	#N/A
ENSG00000044115	CTNNA1	rs34358742	5	138274559	A	G	0.0165065	-0.918242	0.0460685	2.13944e-88	19393	0	#N/A
ENSG00000044115	CTNNA1	rs62381229	5	138388980	A	C	0.0348431	0.514561	0.0321651	1.33229e-57	29100	0	#N/A
ENSG00000044115	CTNNA1	rs148805487	5	138578912	A	G	0.0473883	0.357933	0.02785	8.35988e-38	29733	0	#N/A
ENSG00000044115	CTNNA1	rs149007767	7	50370254	T	C	0.149708	-0.148493	0.0166347	4.38531e-19	30037	0	#N/A
ENSG00000044115	CTNNA1	rs114249793	5	138180065	T	G	0.0168837	0.400523	0.0460732	3.52371e-18	21659	0	#N/A
ENSG00000044115	CTNNA1	rs79178531	5	137789700	T	C	0.0332953	-0.268685	0.0330975	4.73915e-16	25173	0	#N/A
ENSG00000044115	CTNNA1	rs116827504	5	138009503	T	G	0.013975	-0.389819	0.0505957	1.31039e-14	15558	0	#N/A
ENSG00000044115	CTNNA1	rs79030432	5	137940044	A	G	0.0173926	0.306905	0.045454	1.45814e-11	28062	0	#N/A
ENSG00000044115	CTNNA1	rs58914268	5	137987814	C	T	0.199444	-0.69721	0.0136901	3.27340999999998e-310	30037	0	#N/A
ENSG00000044459	CNTLN	rs7848128	9	17325851	T	G	0.318226	0.214147	0.01265	2.76885e-64	31564	1	rs13283842
ENSG00000044574	HSPA5	rs2416962	9	128118864	G	A	0.0239091	0.612155	0.0386177	1.37057e-56	25632	0	#N/A
ENSG00000044574	HSPA5	rs56378716	17	56356502	G	A	0.0168293	-0.454711	0.0461111	6.11928e-23	22060	0	#N/A
ENSG00000044574	HSPA5	rs56397034	19	13000550	C	G	0.361095	0.0896908	0.0123682	4.11908e-13	31569	0	#N/A
ENSG00000044574	HSPA5	rs11790965	9	127832040	C	T	0.118492	-0.118817	0.0183885	1.036e-10	31562	0	#N/A
ENSG00000044574	HSPA5	rs2249742	6	31240721	T	C	0.470933	0.0739854	0.0119074	5.18501e-10	30602	0	#N/A
ENSG00000046604	DSG2	rs1460602	18	29081075	T	C	0.383165	-0.0708947	0.0122279	6.71104e-09	25274	0	#N/A
ENSG00000047056	WDR37	rs7100196	10	1096932	A	G	0.026484	0.645248	0.0366664	2.56094e-69	31141	0	#N/A
ENSG00000047056	WDR37	rs10794720	10	1156165	C	T	0.924194	-0.206711	0.0224186	2.96006e-20	31086	0	#N/A
ENSG00000047056	WDR37	rs57148007	10	1196692	T	C	0.0696718	-0.145749	0.0233453	4.28706e-10	29907	0	#N/A
ENSG00000047056	WDR37	rs149110519	6	144385777	T	C	0.0526158	0.146469	0.0266292	3.79359e-08	25521	0	#N/A
ENSG00000047188	YTHDC2	rs67915940	5	112852396	A	G	0.210436	0.471627	0.0140513	5.50808e-247	31071	1	rs2434665
ENSG00000047188	YTHDC2	rs4705746	5	112344965	A	C	0.718246	-0.129182	0.0131856	1.15985e-22	31568	1	rs2434665
ENSG00000047315	POLR2B	rs3796531	4	57850846	G	A	0.486451	-0.164357	0.0118272	6.64202e-44	14261	1	rs729844
ENSG00000047346	FAM214A	rs12914502	15	52911335	G	A	0.733552	-0.171413	0.0133849	1.50973e-37	25534	1	rs11633933
ENSG00000047365	ARAP2	rs28530750	4	36312542	A	G	0.0388887	-0.799213	0.0300415	6.13762e-156	26004	1	rs1606025
ENSG00000047365	ARAP2	rs149110519	6	144385777	T	C	0.0526158	0.191335	0.0266091	6.4506e-13	20501	1	rs1606025
ENSG00000047365	ARAP2	rs7657166	4	36069805	A	G	0.288098	-0.0830677	0.0131235	2.45482e-10	26410	1	rs1606025
ENSG00000047365	ARAP2	rs34967438	4	36376074	T	C	0.090964	-0.123172	0.0206716	2.54408e-09	26295	1	rs1606025
ENSG00000047410	TPR	rs3736597	1	186301050	C	G	0.162716	-0.392565	0.0157826	1.44544e-136	31569	0	#N/A
ENSG00000047410	TPR	rs10752988	1	186954285	C	T	0.576482	0.0927122	0.0120199	1.22687e-14	31565	0	#N/A
ENSG00000047410	TPR	rs55908509	19	16442019	A	G	0.3284	-0.0968368	0.012647	1.90327e-14	22704	0	#N/A
ENSG00000047410	TPR	rs652888	6	31851234	G	A	0.206206	0.083495	0.0146941	1.33131e-08	30872	0	#N/A
ENSG00000047578	KIAA0556	rs12930355	16	27720201	T	C	0.134987	-0.190334	0.0173437	5.08511e-28	26110	0	#N/A
ENSG00000047578	KIAA0556	rs78503411	16	27662979	T	C	0.0208436	-0.31241	0.0415782	5.73456e-14	20318	0	#N/A
ENSG00000047579	DTNBP1	rs113851268	6	15666833	T	G	0.0401592	0.417702	0.0301101	9.31108e-44	28604	1	rs1047631
ENSG00000047579	DTNBP1	rs112123339	6	15450955	T	C	0.0577479	-0.27968	0.025406	3.47376e-28	29442	1	rs1047631
ENSG00000047579	DTNBP1	rs367112	6	15821296	G	A	0.401932	0.0686692	0.0121255	1.48751e-08	31470	1	rs1047631
ENSG00000047579	DTNBP1	rs9296976	6	15525453	G	A	0.0845132	0.819783	0.0202541	3.27340999999998e-310	31348	1	rs1047631
ENSG00000047597	XK	rs6592965	7	50427982	A	G	0.449532	0.104424	0.0119323	2.11106e-18	9188	0	#N/A
ENSG00000047597	XK	rs592423	6	139840693	C	A	0.532047	0.0771147	0.0119103	9.50605e-11	9188	0	#N/A
ENSG00000047597	XK	rs9944715	18	43831259	G	A	0.740866	0.0775226	0.0135678	1.10479e-08	9188	0	#N/A
ENSG00000047597	XK	rs9399137	6	135419018	C	T	0.264393	0.0755663	0.0134807	2.07769e-08	9188	0	#N/A
ENSG00000047617	ANO2	rs10849364	12	6072011	A	G	0.26465	0.101172	0.0134646	5.74381e-14	23374	1	rs933407
ENSG00000047617	ANO2	rs1354034	3	56849749	C	T	0.618137	0.0880824	0.0122279	5.87354e-13	23703	1	rs933407
ENSG00000047617	ANO2	rs35365059	12	6167118	T	C	0.0782501	0.121635	0.0221377	3.9204e-08	23701	1	rs933407
ENSG00000047621	C12orf4	rs10849081	12	4597481	C	A	0.157059	-0.296226	0.0161663	5.34441e-75	31141	0	#N/A
ENSG00000047621	C12orf4	rs10431359	12	4563894	C	T	0.0901627	-0.245117	0.0206775	2.04174e-32	31352	0	#N/A
ENSG00000047644	WWC3	rs149007767	7	50370254	T	C	0.149708	0.156558	0.0166295	4.75773e-21	8025	0	#N/A
ENSG00000047644	WWC3	rs149110519	6	144385777	T	C	0.0526158	-0.186247	0.0266116	2.58167e-12	5511	0	#N/A
ENSG00000047644	WWC3	rs56388170	7	28724374	T	G	0.289189	0.0778529	0.013111	2.88868e-09	9188	0	#N/A
ENSG00000047644	WWC3	rs12466022	2	43359061	A	C	0.260124	-0.0782798	0.0135507	7.60449e-09	9188	0	#N/A
ENSG00000047644	WWC3	rs77526211	13	40974023	A	G	0.0432109	-0.161627	0.0292395	3.24272e-08	9188	0	#N/A
ENSG00000047648	ARHGAP6	rs1354034	3	56849749	C	T	0.618137	0.142486	0.0121915	1.47843e-31	9188	0	#N/A
ENSG00000047662	FAM184B	rs9884787	4	17653086	G	A	0.632842	-0.228209	0.0121969	4.07286e-78	16414	1	rs9291660
ENSG00000047849	MAP4	rs6803741	3	48123540	T	C	0.687262	0.271761	0.0126324	1.17761e-102	30813	0	#N/A
ENSG00000048028	USP28	rs73004065	11	113512309	A	T	0.0973874	-0.182374	0.0200156	8.10214e-20	31562	0	#N/A
ENSG00000048140	TSPAN17	rs4868676	5	176082292	A	C	0.585584	-0.273732	0.0118601	7.36207e-118	31262	1	rs4868678
ENSG00000048162	NOP16	rs1065206	5	175811233	T	C	0.0634362	0.579534	0.0239257	1.29718e-129	24702	0	#N/A
ENSG00000048162	NOP16	rs141048893	5	175815591	G	A	0.0177524	0.528627	0.0448517	4.60893e-32	9548	0	#N/A
ENSG00000048162	NOP16	rs181254695	5	175632897	A	G	0.0356675	0.212148	0.0320421	3.57273e-11	21378	0	#N/A
ENSG00000048342	CC2D2A	rs13142069	4	15593692	T	C	0.428934	0.136266	0.0119708	5.08159e-30	26395	1	rs57526178
ENSG00000048392	RRM2B	rs2853231	8	103251997	A	G	0.251005	-0.264871	0.0135444	3.66775e-85	31430	0	#N/A
ENSG00000048392	RRM2B	rs1037700	8	103250775	C	G	0.0788321	-0.281927	0.0219585	9.89008e-38	31314	0	#N/A
ENSG00000048392	RRM2B	rs56388170	7	28724374	T	G	0.289189	0.0958593	0.0131025	2.55447e-13	31101	0	#N/A
ENSG00000048405	ZNF800	rs2269729	7	127032663	T	A	0.620925	0.23849	0.0121023	1.90766e-86	31484	1	rs1419399
ENSG00000048462	TNFRSF17	rs12597429	16	12062396	C	T	0.358037	-0.117954	0.0123746	1.54277e-21	31684	0	#N/A
ENSG00000048462	TNFRSF17	rs10484561	6	32665420	G	T	0.114756	-0.10416	0.0186529	2.34779e-08	30211	0	#N/A
ENSG00000048462	TNFRSF17	rs11065987	12	112072424	G	A	0.380678	-0.0672607	0.0122446	3.94721e-08	31185	0	#N/A
ENSG00000048471	SNX29	rs76059606	16	12671925	A	G	0.0283888	0.700476	0.0353481	2.14931e-87	25850	1	rs4781263
ENSG00000048471	SNX29	rs436838	16	12073354	A	G	0.418298	0.122687	0.0120214	1.87154e-24	26181	1	rs4781263
ENSG00000048471	SNX29	rs118124407	16	12663445	T	C	0.0159528	-0.350986	0.0474107	1.32954e-13	10343	1	rs4781263
ENSG00000048471	SNX29	rs143643371	16	12698691	G	A	0.015892	-0.332823	0.0475095	2.45923e-12	14825	1	rs4781263
ENSG00000048471	SNX29	rs139336940	16	12747897	C	T	0.0346606	0.206796	0.0324911	1.95799e-10	17677	1	rs4781263
ENSG00000048471	SNX29	rs36040468	16	12628577	G	C	0.205634	0.625037	0.0137542	3.27340999999998e-310	23285	1	rs4781263
ENSG00000048544	MRPS10	rs55828715	6	42164560	C	G	0.636395	0.174287	0.0122855	1.10917e-45	14262	1	rs9471809
ENSG00000048649	RSF1	rs17135807	11	77395252	A	T	0.110765	-0.302828	0.0187921	2.00817e-58	31255	0	#N/A
ENSG00000048740	CELF2	rs618208	10	11212703	C	G	0.44236	0.159649	0.0119078	5.50174e-41	31567	0	#N/A
ENSG00000048828	FAM120A	rs564	9	96328303	C	T	0.342285	-0.131091	0.0124953	9.46237e-26	30606	0	#N/A
ENSG00000048991	R3HDM1	rs61744510	2	136107777	A	G	0.0566444	0.227659	0.0256757	7.5405e-19	31260	0	#N/A
ENSG00000049089	COL9A2	rs3774937	4	103434253	C	T	0.320593	0.336566	0.0124341	2.34423e-161	31569	0	#N/A
ENSG00000049089	COL9A2	rs78453743	1	40778854	T	C	0.0608924	-0.398672	0.0246616	8.7882e-59	30735	0	#N/A
ENSG00000049089	COL9A2	rs149110519	6	144385777	T	C	0.0526158	0.175742	0.0266167	4.04017e-11	25735	0	#N/A
ENSG00000049089	COL9A2	rs12478601	2	43721508	T	C	0.574604	0.0756423	0.0120214	3.12594e-10	31300	0	#N/A
ENSG00000049167	ERCC8	rs162244	5	60297424	A	G	0.613313	-0.400019	0.0117485	4.31519e-254	31568	1	rs34611
ENSG00000049167	ERCC8	rs6896680	5	59991531	T	C	0.656867	-0.0769099	0.0125197	8.09767e-10	31674	1	rs34611
ENSG00000049192	ADAMTS6	rs171531	5	64788843	A	G	0.61715	-0.335501	0.0119142	1.8281e-174	23726	0	#N/A
ENSG00000049239	H6PD	rs74512616	1	9280050	T	C	0.0310724	-0.329154	0.0341893	6.12632e-22	26010	1	rs7555568
ENSG00000049239	H6PD	rs72643827	1	9397865	C	G	0.030042	0.241365	0.0348069	4.08507e-12	30516	1	rs7555568
ENSG00000049239	H6PD	rs2275457	1	9427869	A	G	0.816184	-0.0973031	0.0153441	2.27688e-10	27359	1	rs7555568
ENSG00000049239	H6PD	rs2986630	1	9121498	T	C	0.344935	0.0749347	0.012505	2.06771e-09	31008	1	rs7555568
ENSG00000049239	H6PD	rs6577563	1	9291666	C	T	0.393136	-0.46313	0.0115447	3.27340999999998e-310	31522	1	rs7555568
ENSG00000049245	VAMP3	rs11590868	1	7833951	G	T	0.190326	0.4671	0.0146428	2.70396e-223	31569	1	rs1048785
ENSG00000049245	VAMP3	rs227165	1	7950052	A	G	0.209868	0.160887	0.0145529	2.06871e-28	31139	1	rs1048785
ENSG00000049245	VAMP3	rs56884865	1	7719903	T	C	0.274926	0.0734185	0.0133161	3.51974e-08	31684	1	rs1048785
ENSG00000049246	PER3	rs35925924	1	7805588	G	A	0.199505	0.265344	0.0147248	1.35738e-72	31101	0	#N/A
ENSG00000049246	PER3	rs35441221	1	7735682	A	G	0.0727277	-0.323196	0.0227567	8.85319e-46	29069	0	#N/A
ENSG00000049246	PER3	rs4822024	22	41757647	A	G	0.224124	0.128435	0.0142316	1.80343e-19	31315	0	#N/A
ENSG00000049246	PER3	rs4908488	1	8024592	C	T	0.154916	0.107471	0.0164244	6.01312e-11	31429	0	#N/A
ENSG00000049246	PER3	rs1799884	7	44229068	T	C	0.160927	-0.0896379	0.0161793	3.0178e-08	30931	0	#N/A
ENSG00000049246	PER3	rs664689	1	7970092	T	C	0.0264885	1.51015	0.0348156	3.27340999999998e-310	23867	0	#N/A
ENSG00000049247	UTS2	rs35731977	1	8014568	A	G	0.17548	-0.204006	0.0155525	2.61758e-39	23675	0	#N/A
ENSG00000049247	UTS2	rs9434618	1	8200578	G	A	0.950112	-0.15796	0.0273052	7.2512e-09	22721	0	#N/A
ENSG00000049247	UTS2	rs12567416	1	7922050	A	G	0.0331229	1.20627	0.0316701	3.27340999999998e-310	25939	0	#N/A
ENSG00000049249	TNFRSF9	rs149007767	7	50370254	T	C	0.149708	-0.279113	0.0165154	4.48332e-64	30077	0	#N/A
ENSG00000049249	TNFRSF9	rs9657975	1	7996338	T	C	0.0248262	-0.578394	0.0379404	1.77746e-52	28236	0	#N/A
ENSG00000049249	TNFRSF9	rs17229038	1	8003009	T	C	0.0368204	-0.396594	0.0314275	1.65082e-36	29097	0	#N/A
ENSG00000049249	TNFRSF9	rs4908488	1	8024592	C	T	0.154916	0.131395	0.016412	1.18686e-15	31683	0	#N/A
ENSG00000049249	TNFRSF9	rs7210990	17	16170764	A	C	0.481977	-0.0712673	0.0118961	2.0855e-09	31569	0	#N/A
ENSG00000049249	TNFRSF9	rs34947804	1	7924023	T	C	0.216019	0.0851175	0.0144448	3.80172e-09	31568	0	#N/A
ENSG00000049323	LTBP1	rs1354034	3	56849749	C	T	0.618137	0.298113	0.0119906	1.90985e-136	31684	1	rs728618
ENSG00000049323	LTBP1	rs10876550	12	54712308	A	G	0.590064	0.126866	0.0120542	6.64049e-26	31684	1	rs728618
ENSG00000049323	LTBP1	rs505404	11	243268	G	T	0.222031	0.11369	0.0142884	1.76563e-15	31569	1	rs728618
ENSG00000049449	RCN1	rs4922580	11	32143936	C	G	0.525403	-0.199394	0.0118001	4.68598e-64	23413	0	#N/A
ENSG00000049449	RCN1	rs2474162	11	32103274	G	C	0.303017	-0.124094	0.0129087	7.0194e-22	23407	0	#N/A
ENSG00000049541	RFC2	rs149511512	7	73666047	G	A	0.0805619	-0.370156	0.0216454	1.45881e-65	31235	0	#N/A
ENSG00000049541	RFC2	rs75232755	7	73637310	A	G	0.0211406	-0.278075	0.0413076	1.67571e-11	12748	0	#N/A
ENSG00000049656	CLPTM1L	rs13170453	5	1317481	G	A	0.199826	0.116031	0.0148521	5.61048e-15	31568	0	#N/A
ENSG00000049759	NEDD4L	rs6566924	18	55704088	C	T	0.643899	-0.231247	0.012276	3.74283e-79	31684	0	#N/A
ENSG00000049759	NEDD4L	rs17064741	18	55975160	G	A	0.274533	-0.234113	0.01319	1.74221e-70	31682	0	#N/A
ENSG00000049768	FOXP3	rs6679677	1	114303808	A	C	0.107034	0.106417	0.0192308	3.13718e-08	9188	0	#N/A
ENSG00000049860	HEXB	rs820866	5	73978701	A	G	0.574109	0.2776	0.0118075	3.17687e-122	9182	1	rs820870
ENSG00000049860	HEXB	rs10053091	5	73803701	C	T	0.100581	0.283529	0.0196437	3.18053e-47	9186	1	rs820870
ENSG00000049883	PTCD2	rs10223066	5	71661588	G	A	0.255586	-0.128235	0.0136021	4.19566e-21	30383	0	#N/A
ENSG00000050130	JKAMP	rs149854211	14	60199902	T	C	0.0199848	-0.232049	0.0424834	4.70273e-08	23514	0	#N/A
ENSG00000050130	JKAMP	rs113562114	14	59875052	G	A	0.0668264	0.856179	0.022718	3.27340999999998e-310	31569	0	#N/A
ENSG00000050165	DKK3	rs79552561	11	11856341	G	A	0.12424	-0.350591	0.0178006	2.3518e-86	26493	1	rs3206824
ENSG00000050165	DKK3	rs11022069	11	11892816	T	C	0.0274432	0.419226	0.0362596	6.43428e-31	23248	1	rs3206824
ENSG00000050165	DKK3	rs71478987	11	12038430	T	C	0.0177253	-0.33893	0.0450154	5.09683e-14	17602	1	rs3206824
ENSG00000050165	DKK3	rs12577616	11	12016838	T	C	0.0390246	-0.208225	0.030684	1.15133e-11	26163	1	rs3206824
ENSG00000050165	DKK3	rs9264638	6	31238318	A	G	0.677162	0.074029	0.0127141	5.78695e-09	30872	1	rs3206824
ENSG00000050165	DKK3	rs12790969	11	12145217	G	A	0.365114	-0.0681526	0.0123485	3.40549e-08	24732	1	rs3206824
ENSG00000050165	DKK3	rs988667	11	12010581	C	T	0.111233	-0.7189	0.0179361	3.27340999999998e-310	26494	1	rs3206824
ENSG00000050327	ARHGEF5	rs1635081	7	144078823	G	A	0.608317	-0.123728	0.0121485	2.32809e-24	31562	0	#N/A
ENSG00000050344	NFE2L3	rs6960950	7	25908952	G	T	0.168836	-0.108246	0.0158618	8.82877e-12	14263	0	#N/A
ENSG00000050344	NFE2L3	rs146154536	7	25979561	C	T	0.0426805	0.166959	0.0294108	1.3724e-08	10333	0	#N/A
ENSG00000050344	NFE2L3	rs35257100	7	26135404	T	C	0.208035	-0.53013	0.0139676	3.27340999999998e-310	14257	0	#N/A
ENSG00000050393	MCUR1	rs6592965	7	50427982	A	G	0.449532	-0.0799833	0.0119456	2.14487e-11	26181	1	rs3757254
ENSG00000050405	LIMA1	rs12582683	12	50954191	C	A	0.337168	0.321313	0.0122959	1.59588e-150	26892	0	#N/A
ENSG00000050405	LIMA1	rs76958506	12	51510642	T	C	0.143105	-0.107036	0.0169724	2.85233e-10	31566	0	#N/A
ENSG00000050405	LIMA1	rs7315690	12	50581490	T	C	0.302755	0.487798	0.0122862	3.27340999999998e-310	31684	0	#N/A
ENSG00000050426	LETMD1	rs7972608	12	51442616	C	A	0.931494	0.55312	0.0230962	9.54993e-127	31355	1	rs73103154
ENSG00000050426	LETMD1	rs34498074	12	51546090	T	C	0.191544	0.18772	0.0150418	9.62277e-36	31351	1	rs73103154
ENSG00000050426	LETMD1	rs13165424	5	154353012	G	A	0.271036	0.0804267	0.0133728	1.8078e-09	31470	1	rs73103154
ENSG00000050438	SLC4A8	rs7958092	12	51792345	A	C	0.112129	-0.351521	0.0186295	2.05116e-79	31228	1	rs4761965
ENSG00000050438	SLC4A8	rs10506301	12	51768664	A	G	0.649791	0.123415	0.0124332	3.19595e-23	31355	1	rs4761965
ENSG00000050555	LAMC3	rs102993	9	134015072	G	T	0.264403	-0.0917569	0.0134735	9.73195e-12	31300	0	#N/A
ENSG00000050555	LAMC3	rs10901333	9	133927878	G	A	0.478583	0.428634	0.0113551	3.27340999999998e-310	21791	0	#N/A
ENSG00000050730	TNIP3	rs35449703	4	122138820	T	G	0.202206	0.187097	0.0147345	6.08135e-37	31684	0	#N/A
ENSG00000050730	TNIP3	rs13132643	4	122183759	G	A	0.178377	-0.12173	0.0155129	4.26089e-15	31676	0	#N/A
ENSG00000050748	MAPK9	rs6601106	5	179706247	C	T	0.605621	-0.389496	0.0117287	8.09096e-242	31312	0	#N/A
ENSG00000050748	MAPK9	rs6871598	5	179596733	C	A	0.561529	0.0910152	0.0119702	2.88005e-14	28249	0	#N/A
ENSG00000050767	COL23A1	rs686282	5	177907371	G	A	0.674987	-0.236724	0.0125499	2.31526e-79	14256	1	rs890813
ENSG00000050767	COL23A1	rs3812092	5	177674431	A	G	0.202443	-0.123124	0.0147756	7.88134e-17	14248	1	rs890813
ENSG00000050767	COL23A1	rs540371	5	178010868	G	A	0.499037	0.0823988	0.0118833	4.09638e-12	14254	1	rs890813
ENSG00000050767	COL23A1	rs9329048	5	178116343	C	T	0.358082	0.0686287	0.0124006	3.12651e-08	11496	1	rs890813
ENSG00000050820	BCAR1	rs28595463	16	75281235	T	C	0.111071	0.391015	0.0186532	1.44611e-97	30859	1	rs72802340
ENSG00000051009	FAM160A2	rs2615951	11	6224304	G	A	0.0694712	0.541304	0.022961	6.99842e-123	31568	0	#N/A
ENSG00000051009	FAM160A2	rs61876722	11	6239553	C	T	0.0152142	-0.365602	0.0485263	4.9136e-14	19568	0	#N/A
ENSG00000051009	FAM160A2	rs12365470	11	6307696	T	A	0.173718	-0.108261	0.0156829	5.08394e-12	31051	0	#N/A
ENSG00000051009	FAM160A2	rs6426558	1	227175367	T	G	0.464662	0.066454	0.0119202	2.47811e-08	31569	0	#N/A
ENSG00000051009	FAM160A2	rs117202587	11	6224357	T	A	0.0467992	1.37468	0.0256944	3.27340999999998e-310	31240	0	#N/A
ENSG00000051108	HERPUD1	rs12924698	16	56791999	G	T	0.499115	0.322948	0.011589	6.74528e-171	31067	1	rs4548848
ENSG00000051108	HERPUD1	rs12924331	16	56953261	G	A	0.441183	0.183879	0.0118864	5.56545e-54	31564	1	rs4548848
ENSG00000051108	HERPUD1	rs149007767	7	50370254	T	C	0.149708	-0.0931821	0.0166632	2.24213e-08	30077	1	rs4548848
ENSG00000051128	HOMER3	rs2902940	20	39091487	G	A	0.274749	0.106674	0.0133029	1.06782e-15	31569	1	rs7255475
ENSG00000051128	HOMER3	rs4808883	19	19054720	C	T	0.268259	-0.0731758	0.0134194	4.95268e-08	23477	1	rs7255475
ENSG00000051180	RAD51	rs78216404	15	40832378	A	G	0.028261	0.245192	0.0358557	8.01863e-12	25844	0	#N/A
ENSG00000051382	PIK3CB	rs12264390	10	959111	C	T	0.21134	0.0936541	0.014557	1.24621e-10	31569	0	#N/A
ENSG00000051382	PIK3CB	rs9809657	3	138605971	G	T	0.489148	-0.07036	0.0118916	3.28269e-09	31567	0	#N/A
ENSG00000051382	PIK3CB	rs28498283	2	43360065	T	A	0.254318	0.0770235	0.0136518	1.68089e-08	26953	0	#N/A
ENSG00000051523	CYBA	rs1049254	16	88709828	G	A	0.621911	-0.311347	0.0119909	1.22462e-148	10094	1	rs13306296
ENSG00000051523	CYBA	rs12597572	16	88656044	G	A	0.189292	-0.17596	0.0151207	2.66624e-31	14261	1	rs13306296
ENSG00000051523	CYBA	rs55633573	16	88842866	T	C	0.124538	-0.102292	0.0180044	1.33441e-08	13099	1	rs13306296
ENSG00000051596	THOC3	rs7735794	5	175339984	A	G	0.203017	0.236288	0.014662	1.98244e-58	6083	1	rs7735794
ENSG00000051620	HEBP2	rs56004125	6	138731460	T	G	0.0580547	-0.363493	0.0252669	6.31684e-47	31240	0	#N/A
ENSG00000051620	HEBP2	rs4620141	6	138869568	T	C	0.373329	-0.0890989	0.012282	4.0346e-13	31182	0	#N/A
ENSG00000051620	HEBP2	rs3734301	6	138645228	A	G	0.0668116	-1.14669	0.0217945	3.27340999999998e-310	28080	0	#N/A
ENSG00000051825	MPHOSPH9	rs28569885	12	123897177	G	A	0.791562	-0.263057	0.0144843	1.04328e-73	11496	0	#N/A
ENSG00000052126	PLEKHA5	rs1514831	12	19303772	C	T	0.822993	0.520606	0.0149654	3.77572e-265	31086	1	rs11044433
ENSG00000052126	PLEKHA5	rs11044383	12	19165263	G	A	0.0257442	0.412755	0.0374201	2.73275e-28	25992	1	rs11044433
ENSG00000052126	PLEKHA5	rs117616506	12	19380247	T	C	0.016439	0.370877	0.0467023	2.00217e-15	20651	1	rs11044433
ENSG00000052126	PLEKHA5	rs12813757	12	19590807	G	A	0.025073	-0.24699	0.0380107	8.13954e-11	28133	1	rs11044433
ENSG00000052723	SIKE1	rs2798657	1	115355281	T	C	0.760805	-0.101775	0.0139255	2.70334e-13	31683	1	rs75587174
ENSG00000052749	RRP12	rs12360528	10	99071485	A	G	0.0602401	0.768218	0.0241644	8.57038e-222	31569	1	rs3818908
ENSG00000052749	RRP12	rs74433050	10	99300893	G	A	0.020334	0.902942	0.0414786	4.58142e-105	26812	1	rs3818908
ENSG00000052749	RRP12	rs74529649	10	98751438	G	A	0.0565445	-0.232789	0.0256939	1.30197e-19	28614	1	rs3818908
ENSG00000052749	RRP12	rs56330463	5	148200011	C	T	0.582097	0.098869	0.0120385	2.16073e-16	31569	1	rs3818908
ENSG00000052749	RRP12	rs3184504	12	111884608	C	T	0.542056	0.0888671	0.0119224	9.08239e-14	28418	1	rs3818908
ENSG00000052749	RRP12	rs3731827	2	85806068	C	T	0.418566	0.0877149	0.012042	3.24041e-13	31569	1	rs3818908
ENSG00000052749	RRP12	rs2594836	5	173205318	A	G	0.749651	0.0845093	0.0137202	7.2929e-10	31569	1	rs3818908
ENSG00000052749	RRP12	rs7210990	17	16170764	A	C	0.481977	0.0658905	0.0118983	3.06288e-08	31569	1	rs3818908
ENSG00000052749	RRP12	rs61858089	10	98716653	C	T	0.0125835	0.294865	0.0533364	3.23527e-08	16598	1	rs3818908
ENSG00000052749	RRP12	rs701808	10	98958034	A	G	0.526701	-0.563005	0.0109381	3.27340999999998e-310	31684	1	rs3818908
ENSG00000052795	FNIP2	rs35747642	4	159805370	G	T	0.37181	-0.353964	0.0119493	7.6913e-193	31256	0	#N/A
ENSG00000052841	TTC17	rs73530667	11	43497576	T	C	0.090662	-0.218016	0.0206472	4.60575e-26	14263	1	rs61883552
ENSG00000052841	TTC17	rs77277587	11	43566396	T	C	0.111587	0.12057	0.0188757	1.68729e-10	13435	1	rs61883552
ENSG00000053108	FSTL4	rs149584	5	132862372	A	G	0.662081	-0.140692	0.0125271	2.8721e-29	31141	0	#N/A
ENSG00000053108	FSTL4	rs3811444	1	248039451	T	C	0.337611	0.0872153	0.0125643	3.8824e-12	31470	0	#N/A
ENSG00000053254	FOXN3	rs2241123	14	89824529	A	G	0.180412	-0.125103	0.0154421	5.42375e-16	30122	0	#N/A
ENSG00000053254	FOXN3	rs11845173	14	89914111	C	T	0.0555443	0.180781	0.0259411	3.19669e-12	29790	0	#N/A
ENSG00000053254	FOXN3	rs149007767	7	50370254	T	C	0.149708	0.0936925	0.016663	1.88101e-08	30037	0	#N/A
ENSG00000053371	AKR7A2	rs2227295	1	19638309	G	A	0.735737	0.364734	0.0131441	1.79061e-169	31261	0	#N/A
ENSG00000053371	AKR7A2	rs7547804	1	19344952	C	A	0.50134	-0.118874	0.0118614	1.22011e-23	31568	0	#N/A
ENSG00000053371	AKR7A2	rs114931199	1	19881561	T	C	0.0350199	0.232786	0.032317	5.88979e-13	25906	0	#N/A
ENSG00000053371	AKR7A2	rs10158092	1	19537755	A	C	0.152354	-0.11352	0.0165343	6.6115e-12	31684	0	#N/A
ENSG00000053372	MRTO4	rs9426684	1	19585903	A	G	0.236412	-0.320117	0.0137466	5.97035e-120	31569	1	rs947530
ENSG00000053372	MRTO4	rs7536049	1	19596841	A	G	0.873556	-0.129735	0.0178748	3.93459e-13	27156	1	rs947530
ENSG00000053501	USE1	rs34180454	19	17300714	T	A	0.178672	0.145471	0.0154883	5.87625e-21	11494	1	rs3760631
ENSG00000053501	USE1	rs3786514	19	17294954	C	T	0.486312	-0.0654332	0.0118952	3.78068e-08	14263	1	rs3760631
ENSG00000053524	MCF2L2	rs6777106	3	183146433	G	C	0.439857	-0.169506	0.0119054	5.33826e-46	25857	0	#N/A
ENSG00000053524	MCF2L2	rs9815371	3	182942655	G	C	0.587529	-0.0818155	0.0120706	1.21843e-11	26280	0	#N/A
ENSG00000053770	AP5M1	rs1189904	14	57753769	G	A	0.0482862	-0.206769	0.0277093	8.50942e-14	24599	0	#N/A
ENSG00000053900	ANAPC4	rs62411613	4	25288380	G	C	0.147805	0.321596	0.01655	4.15528e-84	31566	1	rs28669083
ENSG00000053900	ANAPC4	rs139516306	4	25393598	G	A	0.0354563	0.424171	0.0319851	3.87614e-40	30543	1	rs28669083
ENSG00000053900	ANAPC4	rs80075467	4	25349894	G	A	0.0358741	-0.404032	0.0318215	6.16027e-37	24518	1	rs28669083
ENSG00000053900	ANAPC4	rs4697588	4	25560813	A	G	0.404942	0.0874655	0.0121023	4.93742e-13	29155	1	rs28669083
ENSG00000053900	ANAPC4	rs115920701	4	25432055	T	A	0.0209973	0.298936	0.0414354	5.41751e-13	30745	1	rs28669083
ENSG00000053900	ANAPC4	rs10939037	4	25114601	G	A	0.41831	-0.449905	0.011456	3.27340999999998e-310	31235	1	rs28669083
ENSG00000053918	KCNQ1	rs34847331	11	2501159	T	C	0.561696	-0.114385	0.0119565	1.10484e-21	31080	0	#N/A
ENSG00000054116	TRAPPC3	rs4653161	1	36602202	C	T	0.016288	-0.838095	0.0464872	1.16198e-72	22327	0	#N/A
ENSG00000054116	TRAPPC3	rs11263853	1	36579648	A	G	0.798316	-0.119486	0.0147986	6.80299e-16	31567	0	#N/A
ENSG00000054118	THRAP3	rs12122689	1	36849583	T	C	0.0197486	-0.531917	0.0425418	7.15319e-36	26317	0	#N/A
ENSG00000054148	PHPT1	rs1806500	9	139754817	C	G	0.74948	-0.465516	0.0131647	6.83912e-274	28135	0	#N/A
ENSG00000054148	PHPT1	rs884112	9	139841558	G	A	0.839085	0.102792	0.0161742	2.07879e-10	27068	0	#N/A
ENSG00000054179	ENTPD2	rs11794029	9	139969197	C	G	0.369351	-0.378221	0.0119139	3.58096e-221	21095	0	#N/A
ENSG00000054179	ENTPD2	rs13289619	9	139936141	A	G	0.0659888	0.310615	0.0238306	7.81808e-39	19532	0	#N/A
ENSG00000054179	ENTPD2	rs7210990	17	16170764	A	C	0.481977	-0.0730755	0.0118953	8.07737e-10	31569	0	#N/A
ENSG00000054219	LY75	rs12692574	2	160759705	C	T	0.956	0.462974	0.0287565	2.55094e-58	25443	1	rs3792198
ENSG00000054219	LY75	rs76797039	2	160908063	T	C	0.0236498	-0.354547	0.0390539	1.09977e-19	21459	1	rs3792198
ENSG00000054219	LY75	rs75131375	2	161378675	T	C	0.0187827	0.255781	0.0437883	5.18263e-09	21376	1	rs3792198
ENSG00000054219	LY75	rs1344631	2	160689916	A	G	0.574542	0.454192	0.0114149	3.27340999999998e-310	26609	1	rs3792198
ENSG00000054267	ARID4B	rs72756074	1	235397022	G	A	0.109874	0.182819	0.0189691	5.54753e-22	31569	0	#N/A
ENSG00000054277	OPN3	rs72768044	1	241807644	C	G	0.0313793	0.327241	0.0340273	6.77798e-22	22600	0	#N/A
ENSG00000054277	OPN3	rs6660811	1	241905190	G	A	0.513286	0.0849366	0.0118862	8.93511e-13	23727	0	#N/A
ENSG00000054277	OPN3	rs10243593	7	39972125	A	G	0.481416	0.069496	0.0118974	5.18263e-09	23842	0	#N/A
ENSG00000054277	OPN3	rs658729	1	241775724	T	C	0.652313	0.471522	0.0118505	3.27340999999998e-310	23173	0	#N/A
ENSG00000054282	SDCCAG8	rs2491842	1	243077775	G	A	0.575725	0.101872	0.0120118	2.23254e-17	14249	0	#N/A
ENSG00000054282	SDCCAG8	rs10803118	1	243297283	G	A	0.372845	0.447044	0.0117189	3.27340999999998e-310	12592	0	#N/A
ENSG00000054356	PTPRN	rs11887718	2	220160077	C	T	0.148611	0.545544	0.0160899	5.4325e-252	31355	0	#N/A
ENSG00000054356	PTPRN	rs16971217	17	33944055	G	C	0.177288	0.115079	0.0155539	1.37626e-13	31185	0	#N/A
ENSG00000054356	PTPRN	rs191627066	2	220067149	T	C	0.0297088	-0.238459	0.0349976	9.51919e-12	27055	0	#N/A
ENSG00000054356	PTPRN	rs1354034	3	56849749	C	T	0.618137	0.0727593	0.012235	2.73439e-09	31684	0	#N/A
ENSG00000054356	PTPRN	rs10876550	12	54712308	A	G	0.590064	0.0662804	0.0120886	4.18167e-08	31684	0	#N/A
ENSG00000054392	HHAT	rs12143851	1	210502184	T	G	0.153387	0.221652	0.0164104	1.42955e-41	30817	1	rs2066721
ENSG00000054392	HHAT	rs12117360	1	210696472	G	A	0.635526	0.0713418	0.0123519	7.64962e-09	30406	1	rs2066721
ENSG00000054523	KIF1B	rs74858192	1	10384341	C	T	0.0169768	1.33508	0.0446803	3.5156e-196	23188	0	#N/A
ENSG00000054523	KIF1B	rs79776554	1	10568140	T	C	0.0159434	1.04682	0.0466923	2.54683e-111	25930	0	#N/A
ENSG00000054523	KIF1B	rs114227524	1	10199413	C	T	0.0295418	-0.703321	0.0346489	1.32312e-91	27924	0	#N/A
ENSG00000054523	KIF1B	rs78051618	1	10283428	C	A	0.023005	-0.472698	0.0394998	5.27837e-33	24875	0	#N/A
ENSG00000054523	KIF1B	rs4443893	1	10114130	A	T	0.05302	-0.30108	0.0264404	4.84284e-30	25066	0	#N/A
ENSG00000054523	KIF1B	rs56388170	7	28724374	T	G	0.289189	-0.111291	0.0130939	1.90239e-17	31355	0	#N/A
ENSG00000054523	KIF1B	rs36083022	1	10689678	A	G	0.017062	-0.365446	0.0458555	1.59184e-15	20548	0	#N/A
ENSG00000054523	KIF1B	rs111562552	1	10386527	G	T	0.0149214	-0.288475	0.0490312	4.01439e-09	8828	0	#N/A
ENSG00000054523	KIF1B	rs144911531	1	10628463	G	A	0.0287724	0.196151	0.0355655	3.48779e-08	25546	0	#N/A
ENSG00000054523	KIF1B	rs7546283	1	10157818	G	A	0.0323793	1.24881	0.0319395	3.27340999999998e-310	25968	0	#N/A
ENSG00000054523	KIF1B	rs78877530	1	10220054	A	G	0.0326759	1.21195	0.0318848	3.27340999999998e-310	30629	0	#N/A
ENSG00000054611	TBC1D22A	rs131952	22	47427875	G	C	0.245291	0.234828	0.013691	6.07295e-66	26078	1	rs15411
ENSG00000054611	TBC1D22A	rs801651	22	47203834	A	G	0.597516	0.165854	0.012056	4.62275e-43	26080	1	rs15411
ENSG00000054654	SYNE2	rs1760988	14	64696813	G	A	0.557555	-0.301804	0.0117108	1.8578e-146	30836	1	rs61985716
ENSG00000054654	SYNE2	rs56388170	7	28724374	T	G	0.289189	-0.126667	0.013084	3.6241e-22	31141	1	rs61985716
ENSG00000054654	SYNE2	rs11158502	14	64173850	T	C	0.0346271	-0.30544	0.0324512	4.84953e-21	30419	1	rs61985716
ENSG00000054654	SYNE2	rs147147388	14	63972057	T	C	0.0204903	-0.307434	0.0419315	2.26725e-13	10541	1	rs61985716
ENSG00000054654	SYNE2	rs10774625	12	111910219	G	A	0.53123	-0.0737505	0.0119106	5.9406e-10	28204	1	rs61985716
ENSG00000054690	PLEKHH1	rs10873201	14	67966599	T	C	0.468015	0.0783669	0.0119097	4.70435e-11	24072	0	#N/A
ENSG00000054793	ATP9A	rs12624356	20	50201144	G	A	0.444227	-0.195624	0.0118645	4.46067e-61	26394	1	rs7261003
ENSG00000054793	ATP9A	rs1354034	3	56849749	C	T	0.618137	0.1796	0.0121567	2.16172e-49	26395	1	rs7261003
ENSG00000054793	ATP9A	rs6045615	20	1931582	C	A	0.35954	-0.0850057	0.0123823	6.64049e-12	26395	1	rs7261003
ENSG00000054793	ATP9A	rs156356	20	1819280	C	T	0.48686	0.0799329	0.0118886	1.77542e-11	25086	1	rs7261003
ENSG00000054793	ATP9A	rs7961894	12	122365583	T	C	0.105151	0.125765	0.0193738	8.50354e-11	25896	1	rs7261003
ENSG00000054793	ATP9A	rs228844	20	50078910	G	T	0.82763	0.0997155	0.0157354	2.33981e-10	25942	1	rs7261003
ENSG00000054793	ATP9A	rs1009233	20	50254542	G	A	0.515665	-0.433446	0.0113368	3.27340999999998e-310	25768	1	rs7261003
ENSG00000054793	ATP9A	rs6067929	20	50395142	C	T	0.293679	-0.549594	0.0122218	3.27340999999998e-310	26269	1	rs7261003
ENSG00000054965	FAM168A	rs10751226	11	73312252	T	C	0.841776	-0.231701	0.0161913	1.89496e-46	30918	0	#N/A
ENSG00000054967	RELT	rs12417424	11	73751481	T	G	0.187418	0.0918453	0.0152316	1.64161e-09	31684	0	#N/A
ENSG00000054967	RELT	rs149110519	6	144385777	T	C	0.0526158	0.150372	0.0266277	1.63271e-08	25735	0	#N/A
ENSG00000054967	RELT	rs3741148	11	73114723	G	A	0.228832	0.522397	0.0134685	3.27340999999998e-310	31684	0	#N/A
ENSG00000054983	GALC	rs1885841	14	88363161	G	A	0.260894	0.134663	0.0135063	2.05826e-23	31557	1	rs1441808
ENSG00000054983	GALC	rs28533072	14	88470978	T	C	0.243087	-0.503302	0.0132127	3.27340999999998e-310	30280	1	rs1441808
ENSG00000055044	NOP58	rs7572505	2	203152355	A	G	0.246721	0.404945	0.0133785	3.00608e-201	31684	0	#N/A
ENSG00000055044	NOP58	rs13432396	2	203469588	A	C	0.44609	0.0719249	0.011958	1.80111e-09	31684	0	#N/A
ENSG00000055070	SZRD1	rs6603859	1	16706075	T	G	0.522442	-0.15786	0.0118412	1.5244e-40	30647	0	#N/A
ENSG00000055070	SZRD1	rs149561	1	16797485	C	T	0.614974	-0.0853258	0.0122102	2.78805e-12	30314	0	#N/A
ENSG00000055118	KCNH2	rs2072413	7	150647969	T	C	0.251769	0.249123	0.0135515	1.78443e-75	25857	0	#N/A
ENSG00000055118	KCNH2	rs6592965	7	50427982	A	G	0.449532	0.159809	0.0118887	3.43005e-41	31684	0	#N/A
ENSG00000055118	KCNH2	rs225245	17	33946107	G	A	0.440335	-0.123379	0.0119441	5.16654e-25	31355	0	#N/A
ENSG00000055118	KCNH2	rs3735076	7	150557748	A	G	0.312845	-0.0953666	0.0128116	9.76787e-14	31684	0	#N/A
ENSG00000055118	KCNH2	rs11002791	10	80800318	A	G	0.315303	0.070936	0.0127956	2.96319e-08	31569	0	#N/A
ENSG00000055130	CUL1	rs243495	7	148441400	T	G	0.371428	-0.138694	0.0122623	1.16038e-29	31562	0	#N/A
ENSG00000055130	CUL1	rs35314261	7	148325641	G	A	0.486861	-0.104158	0.0118753	1.77092e-18	31561	0	#N/A
ENSG00000055147	FAM114A2	rs478020	5	153429169	G	A	0.629825	0.160976	0.0122516	1.96291e-39	31684	1	rs286965
ENSG00000055163	CYFIP2	rs149110519	6	144385777	T	C	0.0526158	0.434837	0.0264053	6.27047e-61	25735	1	rs11744003
ENSG00000055163	CYFIP2	rs11957485	5	156748889	G	A	0.268553	0.197119	0.0133259	1.64968e-49	26492	1	rs11744003
ENSG00000055163	CYFIP2	rs61614148	5	156863876	A	G	0.442224	-0.0861681	0.0119618	5.85599e-13	26563	1	rs11744003
ENSG00000055163	CYFIP2	rs2421471	5	156631551	G	A	0.425711	0.0716031	0.012022	2.58488e-09	31566	1	rs11744003
ENSG00000055163	CYFIP2	rs1354034	3	56849749	C	T	0.618137	-0.0719769	0.0122354	4.03869e-09	31684	1	rs11744003
ENSG00000055163	CYFIP2	rs35979828	12	54685880	T	C	0.0571059	0.147261	0.0256192	9.03046e-09	29836	1	rs11744003
ENSG00000055163	CYFIP2	rs75009320	19	16430149	A	G	0.158241	0.0910786	0.0162896	2.25512e-08	31569	1	rs11744003
ENSG00000055208	TAB2	rs62425952	6	149563894	T	C	0.175211	-0.245531	0.0155194	2.22895e-56	31680	0	#N/A
ENSG00000055211	GINM1	rs1886358	6	150493980	G	A	0.266838	-0.102895	0.0134282	1.81928e-14	25147	0	#N/A
ENSG00000055211	GINM1	rs575924	6	149614405	C	A	0.139419	-0.110504	0.0171574	1.19001e-10	21927	0	#N/A
ENSG00000055211	GINM1	rs4869923	6	149874899	G	T	0.380843	-0.507464	0.0114883	3.27340999999998e-310	22592	0	#N/A
ENSG00000055332	EIF2AK2	rs12621276	2	37299145	A	G	0.257657	-0.288161	0.013391	1.02802e-102	31684	0	#N/A
ENSG00000055332	EIF2AK2	rs4917014	7	50305863	G	T	0.316454	-0.119154	0.0127576	9.63385e-21	31300	0	#N/A
ENSG00000055332	EIF2AK2	rs57994353	9	139356987	C	T	0.294804	-0.109362	0.0130209	4.49573e-17	27284	0	#N/A
ENSG00000055332	EIF2AK2	rs2372715	2	37049287	A	G	0.375775	-0.0986193	0.0122607	8.72369e-16	31684	0	#N/A
ENSG00000055332	EIF2AK2	rs1990760	2	163124051	T	C	0.603866	0.091456	0.0121446	5.05126e-14	28533	0	#N/A
ENSG00000055332	EIF2AK2	rs76830965	3	159637678	A	C	0.111855	-0.113826	0.0188589	1.58179e-09	30348	0	#N/A
ENSG00000055332	EIF2AK2	rs199515	17	44856641	C	G	0.815503	0.0909789	0.0153248	2.90643e-09	31239	0	#N/A
ENSG00000055332	EIF2AK2	rs7045087	9	32455262	C	T	0.326975	0.0737217	0.0126722	5.97696e-09	31684	0	#N/A
ENSG00000055332	EIF2AK2	rs2663052	10	50069395	A	G	0.46054	-0.0688753	0.0119267	7.69538e-09	31684	0	#N/A
ENSG00000055483	USP36	rs117781742	17	76747208	T	G	0.0364561	-0.853047	0.0309335	2.11349e-167	25631	1	rs3744802
ENSG00000055483	USP36	rs67046441	17	77002142	C	A	0.096156	0.213056	0.020109	3.1434e-26	22926	1	rs3744802
ENSG00000055483	USP36	rs60865878	17	76663599	T	G	0.03053	0.265381	0.0345228	1.50626e-14	20921	1	rs3744802
ENSG00000055483	USP36	rs7209655	17	76652181	T	C	0.345278	0.452203	0.0119252	3.27340999999998e-310	30803	1	rs3744802
ENSG00000055732	MCOLN3	rs12119445	1	85467130	A	G	0.297982	-0.244511	0.0128492	9.73644e-81	31470	1	rs10873683
ENSG00000055732	MCOLN3	rs1728785	16	68591230	C	A	0.780371	-0.10239	0.0143505	9.6917e-13	30971	1	rs10873683
ENSG00000055732	MCOLN3	rs653178	12	112007756	T	C	0.539991	-0.0700044	0.0119272	4.37381e-09	28204	1	rs10873683
ENSG00000055732	MCOLN3	rs2911603	1	85070877	C	T	0.351441	-0.0679977	0.0124533	4.75062e-08	31470	1	rs10873683
ENSG00000055813	CCDC85A	rs13021782	2	56598827	G	A	0.580386	0.232748	0.0119002	3.49865e-85	24651	0	#N/A
ENSG00000055813	CCDC85A	rs11683066	2	56571923	G	A	0.249089	-0.139538	0.0137115	2.5171e-24	24651	0	#N/A
ENSG00000055917	PUM2	rs73214393	2	20476251	T	C	0.0414867	-0.476743	0.0295753	1.85225e-58	31026	0	#N/A
ENSG00000055917	PUM2	rs57141481	2	20535032	A	G	0.0843368	0.158587	0.0213758	1.18005e-13	26204	0	#N/A
ENSG00000055950	MRPL43	rs807017	10	102773629	C	T	0.869716	-0.115608	0.0176544	5.82371e-11	25608	1	rs750866
ENSG00000055950	MRPL43	rs17113297	10	102395982	T	C	0.194795	-0.0918424	0.0150082	9.38102e-10	31353	1	rs750866
ENSG00000055950	MRPL43	rs10786611	10	102646342	T	G	0.188609	-0.583649	0.0143992	3.27340999999998e-310	31355	1	rs750866
ENSG00000055955	ITIH4	rs11716402	3	52913939	T	C	0.0325806	-0.920464	0.0326166	3.25087e-175	23557	0	#N/A
ENSG00000055955	ITIH4	rs141250728	3	52321809	C	A	0.0204653	-0.708971	0.0416107	4.26187e-65	18397	0	#N/A
ENSG00000055955	ITIH4	rs312485	3	53541364	G	A	0.931183	0.196638	0.0234532	5.098e-17	26280	0	#N/A
ENSG00000055955	ITIH4	rs2267847	3	52267732	G	C	0.363329	0.446662	0.0117898	3.27340999999998e-310	26487	0	#N/A
ENSG00000056050	C4orf27	rs10016129	4	170673846	T	C	0.816631	0.17575	0.0153091	1.65882e-30	5258	0	#N/A
ENSG00000056097	ZFR	rs7445799	5	32419805	C	T	0.157903	-0.0926087	0.0163032	1.34379e-08	30551	0	#N/A
ENSG00000056558	TRAF1	rs4310279	9	123722148	A	G	0.732741	0.307751	0.0131976	2.85759e-120	31644	1	rs7033753
ENSG00000056558	TRAF1	rs7028860	9	123148937	T	G	0.0359785	-0.27319	0.0318752	1.02944e-17	29911	1	rs7033753
ENSG00000056558	TRAF1	rs182550311	9	123764575	C	T	0.0810494	-0.168431	0.0217623	9.97241e-15	27182	1	rs7033753
ENSG00000056586	RC3H2	rs3824535	9	125683856	G	T	0.123141	-0.26	0.0179798	2.14289e-47	31569	0	#N/A
ENSG00000056661	PCGF2	rs11654269	17	36888147	T	C	0.132196	0.457504	0.017145	7.17794e-157	30433	0	#N/A
ENSG00000056661	PCGF2	rs228290	17	36926767	A	G	0.229947	-0.102597	0.0141176	3.66438e-13	30222	0	#N/A
ENSG00000056661	PCGF2	rs11079072	17	37201719	C	T	0.753889	-0.0808233	0.0138006	4.7301e-09	30430	0	#N/A
ENSG00000056736	IL17RB	rs709324	3	53899565	C	T	0.340374	-0.279971	0.0123378	5.34564e-114	31684	0	#N/A
ENSG00000056736	IL17RB	rs79589055	3	53794134	A	G	0.213763	0.136616	0.0144722	3.73508e-21	30077	0	#N/A
ENSG00000056736	IL17RB	rs2612015	3	53742331	T	G	0.649029	-0.0706088	0.0124561	1.44139e-08	31684	0	#N/A
ENSG00000056972	TRAF3IP2	rs9487680	6	111926848	G	T	0.109364	0.626689	0.0183262	2.75423e-256	31569	1	rs174373
ENSG00000056972	TRAF3IP2	rs2235175	6	111897578	C	A	0.50994	0.196731	0.0117901	1.65158e-62	31684	1	rs174373
ENSG00000056972	TRAF3IP2	rs4429983	6	112250428	A	G	0.856591	0.127794	0.0169472	4.67089e-14	30077	1	rs174373
ENSG00000057019	DCBLD2	rs13080057	3	98502553	A	G	0.0655839	0.769609	0.0231532	2.86418e-242	27662	1	rs2454687
ENSG00000057019	DCBLD2	rs13071075	3	98585142	G	A	0.33869	-0.245195	0.0124055	5.93608e-87	26857	1	rs2454687
ENSG00000057019	DCBLD2	rs1066357	3	98912719	G	A	0.0931549	-0.154179	0.0204363	4.53628e-14	30262	1	rs2454687
ENSG00000057019	DCBLD2	rs114582351	3	98783917	C	T	0.0193103	-0.292297	0.0431798	1.2933e-11	27571	1	rs2454687
ENSG00000057019	DCBLD2	rs2128026	3	99065660	C	T	0.040468	0.197047	0.030158	6.42096e-11	30392	1	rs2454687
ENSG00000057252	SOAT1	rs10913807	1	179479803	A	G	0.830095	0.302932	0.0156417	1.45982e-83	31684	1	rs10798656
ENSG00000057252	SOAT1	rs2816174	1	179226995	A	T	0.868357	0.211158	0.0175134	1.78156e-33	31681	1	rs10798656
ENSG00000057252	SOAT1	rs17279483	1	179821444	C	T	0.17536	0.163289	0.0155907	1.14472e-25	31569	1	rs10798656
ENSG00000057252	SOAT1	rs10913728	1	179312235	A	G	0.398906	-0.511161	0.0113676	3.27340999999998e-310	31684	1	rs10798656
ENSG00000057294	PKP2	rs7954545	12	33048743	C	T	0.675487	-0.274653	0.0125002	5.35797e-107	31681	0	#N/A
ENSG00000057468	MSH4	rs115243667	1	76327933	A	G	0.0288882	0.630844	0.0351355	4.43302e-72	27695	1	rs1146635
ENSG00000057593	F7	rs561241	13	113760034	C	T	0.125514	-0.117044	0.0179377	6.79986e-11	22049	1	rs2181540
ENSG00000057608	GDI2	rs2253422	10	5932187	A	C	0.515616	0.222121	0.0117616	1.50973e-79	13840	1	rs3736461
ENSG00000057608	GDI2	rs7900361	10	5856984	A	G	0.166767	0.215335	0.0158632	5.68068e-42	14263	1	rs3736461
ENSG00000057608	GDI2	rs2282457	10	5727323	C	T	0.291995	-0.507235	0.0123741	3.27340999999998e-310	13925	1	rs3736461
ENSG00000057657	PRDM1	rs56330463	5	148200011	C	T	0.582097	0.0797856	0.0120486	3.53916e-11	31569	0	#N/A
ENSG00000057657	PRDM1	rs1354034	3	56849749	C	T	0.618137	-0.0742591	0.0122344	1.2823e-09	31684	0	#N/A
ENSG00000057704	TMCC3	rs73228549	12	95070260	G	A	0.30112	-0.431394	0.0124555	7.56833e-263	31684	1	rs7957689
ENSG00000057704	TMCC3	rs76055485	12	95303234	T	C	0.0516453	0.294736	0.0267786	3.55959e-28	30876	1	rs7957689
ENSG00000057704	TMCC3	rs56330463	5	148200011	C	T	0.582097	-0.102161	0.0120366	2.113e-17	31569	1	rs7957689
ENSG00000057704	TMCC3	rs2651980	12	95053135	C	T	0.768493	-0.100666	0.014085	8.88178e-13	31355	1	rs7957689
ENSG00000057757	PITHD1	rs592423	6	139840693	C	A	0.532047	0.123164	0.0118829	3.58509e-25	25575	0	#N/A
ENSG00000057757	PITHD1	rs3811444	1	248039451	T	C	0.337611	-0.11016	0.0125516	1.6819e-18	25690	0	#N/A
ENSG00000057757	PITHD1	rs6592965	7	50427982	A	G	0.449532	0.104669	0.0119321	1.75509e-18	25690	0	#N/A
ENSG00000057757	PITHD1	rs225245	17	33946107	G	A	0.440335	0.0831002	0.0119687	3.83884e-12	25361	0	#N/A
ENSG00000057757	PITHD1	rs6084653	20	4157072	G	C	0.36636	0.0816816	0.0123338	3.52939e-11	25575	0	#N/A
ENSG00000057757	PITHD1	rs2235541	1	24077451	T	C	0.0730836	-0.137922	0.0228378	1.54882e-09	24976	0	#N/A
ENSG00000057757	PITHD1	rs17076724	5	173363667	T	G	0.409824	0.0689199	0.012088	1.18831e-08	25690	0	#N/A
ENSG00000057935	MTA3	rs10187451	2	42901823	C	A	0.626859	0.15713	0.0122349	9.41456e-38	31561	0	#N/A
ENSG00000058056	USP13	rs2276803	3	179371154	T	C	0.127879	-0.406946	0.0174897	9.39723e-120	22381	1	rs2276803
ENSG00000058063	ATP11B	rs12696497	3	182521127	T	C	0.774716	0.353819	0.0139317	2.73527e-142	31352	0	#N/A
ENSG00000058063	ATP11B	rs149007767	7	50370254	T	C	0.149708	0.0996665	0.0166605	2.20409e-09	29863	0	#N/A
ENSG00000058091	CDK14	rs9690523	7	90214383	G	T	0.229415	0.115882	0.0141218	2.29034e-16	31470	0	#N/A
ENSG00000058091	CDK14	rs56388170	7	28724374	T	G	0.289189	-0.0737063	0.0131127	1.8964e-08	31141	0	#N/A
ENSG00000058272	PPP1R12A	rs1919585	12	80365623	G	A	0.878647	0.146083	0.0181853	9.4973e-16	30098	0	#N/A
ENSG00000058335	RASGRF1	rs1562008	15	79296172	A	G	0.226803	0.0831808	0.0141954	4.63981e-09	26609	1	rs894780
ENSG00000058453	CROCC	rs6691985	1	17289911	T	C	0.297777	0.409128	0.0125517	4.79733e-233	28915	1	rs6691985
ENSG00000058453	CROCC	rs149561	1	16797485	C	T	0.614974	-0.1068	0.0121982	2.03751e-18	31233	1	rs6691985
ENSG00000058600	POLR3E	rs532878	16	21553637	A	G	0.0338379	0.22264	0.0328634	1.24738e-11	1428	1	rs7764
ENSG00000058600	POLR3E	rs7764	16	22345191	A	G	0.707054	-0.483603	0.0124279	3.27340999999998e-310	25474	1	rs7764
ENSG00000058668	ATP2B4	rs4766578	12	111904371	A	T	0.531061	0.108144	0.0118917	9.54553e-20	28203	1	rs2794452
ENSG00000058668	ATP2B4	rs16852249	1	203704459	C	T	0.182195	0.12784	0.0153812	9.45802e-17	31017	1	rs2794452
ENSG00000058668	ATP2B4	rs7846314	8	61650831	T	A	0.178349	-0.0862886	0.0155307	2.75708e-08	31355	1	rs2794452
ENSG00000058673	ZC3H11A	rs12729443	1	203777991	C	T	0.161565	0.108911	0.016145	1.52195e-11	11496	0	#N/A
ENSG00000058729	RIOK2	rs432482	5	96488207	T	C	0.505342	-0.263538	0.0116957	1.97242e-112	31564	1	rs31000
ENSG00000058729	RIOK2	rs75993295	5	96633556	A	G	0.0996635	-0.141765	0.019833	8.8044e-13	27069	1	rs31000
ENSG00000058799	YIPF1	rs10888811	1	54337886	A	G	0.529633	-0.188298	0.0118187	3.78791e-57	31644	1	rs1883458
ENSG00000058799	YIPF1	rs12094458	1	54587634	T	G	0.0155888	-0.417649	0.0479164	2.87674e-18	29219	1	rs1883458
ENSG00000058799	YIPF1	rs4065321	17	38143548	T	C	0.539612	-0.0820109	0.0119211	6.01035e-12	31643	1	rs1883458
ENSG00000058804	NDC1	rs41302750	1	54231832	C	T	0.0352286	-0.397299	0.0321101	3.65006e-35	21914	0	#N/A
ENSG00000058866	DGKG	rs149007767	7	50370254	T	C	0.149708	-0.155748	0.01663	7.56136e-21	30077	0	#N/A
ENSG00000058866	DGKG	rs2268832	3	185987803	T	G	0.611594	-0.0783385	0.0121937	1.32388e-10	30847	0	#N/A
ENSG00000058866	DGKG	rs2851391	21	44487404	C	T	0.562178	0.0701873	0.0119821	4.6904e-09	31684	0	#N/A
ENSG00000059122	FLYWCH1	rs117595541	16	3010091	A	G	0.0597108	-0.418284	0.0248702	1.77705e-63	22643	1	rs9928222
ENSG00000059122	FLYWCH1	rs74929781	16	3009996	G	A	0.0232776	0.275575	0.0394039	2.68287e-12	18951	1	rs9928222
ENSG00000059122	FLYWCH1	rs189985805	16	2967411	A	G	0.0162356	0.317508	0.0470181	1.45011e-11	17640	1	rs9928222
ENSG00000059122	FLYWCH1	rs149143921	16	2932973	A	G	0.0170732	-0.309713	0.0458698	1.45613e-11	23730	1	rs9928222
ENSG00000059122	FLYWCH1	rs3743949	16	2980272	G	A	0.153491	0.619594	0.0156663	3.27340999999998e-310	28249	1	rs9928222
ENSG00000059145	UNKL	rs3095254	6	31221668	G	C	0.589855	0.0714606	0.0120855	3.35931e-09	27836	0	#N/A
ENSG00000059377	TBXAS1	rs2240395	7	139718147	G	C	0.373303	-0.412889	0.0118041	4.79733e-268	31077	0	#N/A
ENSG00000059377	TBXAS1	rs740149	7	139645624	G	A	0.0813769	0.49357	0.0213682	4.83059e-118	31355	0	#N/A
ENSG00000059377	TBXAS1	rs2594836	5	173205318	A	G	0.749651	-0.112498	0.0137059	2.25268e-16	31355	0	#N/A
ENSG00000059377	TBXAS1	rs62491768	7	139919975	C	G	0.129275	-0.114899	0.0177133	8.76799e-11	29947	0	#N/A
ENSG00000059377	TBXAS1	rs6986779	8	142337790	T	C	0.349935	-0.079638	0.0124608	1.64589e-10	24729	0	#N/A
ENSG00000059377	TBXAS1	rs3731827	2	85806068	C	T	0.418566	-0.074134	0.0120484	7.60309e-10	31355	0	#N/A
ENSG00000059377	TBXAS1	rs6969911	7	139334182	C	A	0.0880761	0.122591	0.0209755	5.08405e-09	27211	0	#N/A
ENSG00000059378	PARP12	rs11972958	7	139786186	A	G	0.408264	0.136743	0.0120542	7.96159e-30	31684	0	#N/A
ENSG00000059378	PARP12	rs8192865	7	139718706	T	G	0.204799	-0.109249	0.0147196	1.15186e-13	31557	0	#N/A
ENSG00000059573	ALDH18A1	rs11188397	10	97367511	A	C	0.521748	0.214162	0.0117776	6.91035e-74	30298	0	#N/A
ENSG00000059573	ALDH18A1	rs2275273	10	97397227	C	T	0.708369	-0.0930639	0.0130713	1.08243e-12	30721	0	#N/A
ENSG00000059588	TARBP1	rs500513	1	234610539	G	C	0.482444	0.328695	0.0115851	4.45656e-177	26486	1	rs113740606
ENSG00000059588	TARBP1	rs594646	1	234456245	A	T	0.329824	0.145348	0.0126	8.74782e-31	31668	1	rs113740606
ENSG00000059588	TARBP1	rs6697268	1	234607375	T	C	0.0785824	-0.212225	0.0220461	6.18586e-22	31684	1	rs113740606
ENSG00000059588	TARBP1	rs12731560	1	234761817	A	G	0.194917	-0.106285	0.0149978	1.37246e-12	31553	1	rs113740606
ENSG00000059588	TARBP1	rs7740107	6	130374461	A	T	0.741827	-0.0762353	0.0135848	2.00461e-08	31569	1	rs113740606
ENSG00000059691	PET112	rs11931996	4	152291909	C	T	0.0807286	0.1983	0.021784	8.78618e-20	20567	1	rs4696110
ENSG00000059691	PET112	rs2003377	4	153114071	A	G	0.0324657	0.204992	0.033537	9.82675e-10	23497	1	rs4696110
ENSG00000059691	PET112	rs2406974	4	152601841	A	G	0.372783	-0.442413	0.0117318	3.27340999999998e-310	24826	1	rs4696110
ENSG00000059728	MXD1	rs10187817	2	70128317	A	G	0.437544	0.129917	0.0119475	1.5332e-27	21105	0	#N/A
ENSG00000059728	MXD1	rs56330463	5	148200011	C	T	0.582097	-0.0934825	0.0120416	8.28133e-15	31355	0	#N/A
ENSG00000059728	MXD1	rs149007767	7	50370254	T	C	0.149708	0.0980079	0.0166612	4.04362e-09	29863	0	#N/A
ENSG00000059758	CDK17	rs3759366	12	96704979	A	C	0.233598	-0.122117	0.0140288	3.17541e-18	31181	0	#N/A
ENSG00000059769	DNAJC25	rs2065099	9	114393235	T	C	0.257343	-0.211708	0.0134971	1.89758e-55	31017	0	#N/A
ENSG00000059804	SLC2A3	rs7304465	12	8142798	T	C	0.528336	-0.316719	0.0116208	1.47231e-163	28917	0	#N/A
ENSG00000059804	SLC2A3	rs7967655	12	8069058	A	G	0.808537	-0.122065	0.0150921	6.07575e-16	24516	0	#N/A
ENSG00000059804	SLC2A3	rs56388170	7	28724374	T	G	0.289189	-0.101144	0.0130997	1.15239e-14	28588	0	#N/A
ENSG00000059804	SLC2A3	rs56330463	5	148200011	C	T	0.582097	-0.0914498	0.0120427	3.1067e-14	28802	0	#N/A
ENSG00000060069	CTDP1	rs9949776	18	77452399	C	G	0.562052	0.261724	0.0117922	3.85478e-109	31569	0	#N/A
ENSG00000060069	CTDP1	rs2061566	18	77551738	G	A	0.103711	0.209685	0.0194414	4.0346e-27	30704	0	#N/A
ENSG00000060138	YBX3	rs7302837	12	10867400	T	C	0.341222	-0.336687	0.0122292	7.39605e-167	26156	0	#N/A
ENSG00000060138	YBX3	rs7968282	12	10596936	T	C	0.194347	0.180386	0.0149643	1.84289e-33	21104	0	#N/A
ENSG00000060138	YBX3	rs592423	6	139840693	C	A	0.532047	0.122885	0.0118831	4.58775e-25	26494	0	#N/A
ENSG00000060138	YBX3	rs6592965	7	50427982	A	G	0.449532	-0.0999365	0.011935	5.58856e-17	26609	0	#N/A
ENSG00000060138	YBX3	rs6084653	20	4157072	G	C	0.36636	-0.102688	0.0123226	7.85597e-17	26494	0	#N/A
ENSG00000060138	YBX3	rs59174975	12	10912680	C	T	0.12414	-0.127236	0.018018	1.64589e-12	26156	0	#N/A
ENSG00000060138	YBX3	rs73660574	9	135860412	A	G	0.0342189	0.217853	0.0326881	2.65399e-11	23337	0	#N/A
ENSG00000060138	YBX3	rs11905479	20	55977759	A	G	0.200782	0.0849881	0.0148404	1.02341e-08	26493	0	#N/A
ENSG00000060140	STYK1	rs7297091	12	10820776	T	C	0.598331	0.169567	0.0120564	6.26758e-45	31644	0	#N/A
ENSG00000060140	STYK1	rs2002156	12	10711112	G	A	0.259549	-0.0783779	0.0135604	7.47016e-09	31529	0	#N/A
ENSG00000060237	WNK1	rs34038797	12	740009	G	C	0.465973	-0.136404	0.0118758	1.55132e-30	26156	0	#N/A
ENSG00000060237	WNK1	rs10774458	12	880325	A	G	0.593875	0.0717571	0.012104	3.05527e-09	25827	0	#N/A
ENSG00000060491	OGFR	rs11696245	20	61428423	C	A	0.462139	-0.193584	0.011826	3.16301e-60	23894	1	rs11696245
ENSG00000060491	OGFR	rs4809278	20	61315545	G	A	0.579348	-0.0915798	0.0120316	2.70707e-14	27281	1	rs11696245
ENSG00000060558	GNA15	rs2074864	19	3155736	C	T	0.295108	0.170542	0.0129703	1.7334e-39	27399	1	rs170159
ENSG00000060558	GNA15	rs117552144	19	3136091	T	C	0.040519	0.254391	0.0301094	2.94307e-17	19488	1	rs170159
ENSG00000060558	GNA15	rs149007767	7	50370254	T	C	0.149708	-0.122615	0.0166497	1.77664e-13	30077	1	rs170159
ENSG00000060566	CREB3L3	rs164632	19	4139849	T	C	0.269206	-0.118611	0.0133813	7.71969e-19	26884	0	#N/A
ENSG00000060642	PIGV	rs34889971	1	27188057	A	G	0.0769797	-0.764892	0.0213797	2.5527e-280	31569	1	rs7545442
ENSG00000060656	PTPRU	rs11804788	1	29595369	C	A	0.0167856	0.534288	0.0461102	4.7852e-31	22141	1	rs1498232
ENSG00000060688	SNRNP40	rs4949373	1	31741577	A	G	0.63362	0.231794	0.0121977	1.60472e-80	26196	0	#N/A
ENSG00000060709	RIMBP2	rs11060939	12	130968456	A	G	0.254888	0.310416	0.0134049	1.24165e-118	30688	0	#N/A
ENSG00000060709	RIMBP2	rs112275476	12	130976603	A	G	0.0160523	0.538375	0.0471403	3.29913e-30	23363	0	#N/A
ENSG00000060709	RIMBP2	rs149345397	12	130978049	A	G	0.0446658	0.164846	0.028779	1.0162e-08	30966	0	#N/A
ENSG00000060749	QSER1	rs11031921	11	32674559	T	A	0.0347387	0.504074	0.0322243	3.73164e-55	30927	1	rs10835991
ENSG00000060749	QSER1	rs77146504	11	32971965	C	T	0.0160832	0.436684	0.0471698	2.09074e-20	15987	1	rs10835991
ENSG00000060749	QSER1	rs61889542	11	32923364	C	T	0.0853573	-0.153554	0.0212617	5.11564e-13	26148	1	rs10835991
ENSG00000060762	MPC1	rs2092140	6	166753536	A	T	0.379431	0.225482	0.0121177	2.78805e-77	25358	0	#N/A
ENSG00000060762	MPC1	rs9348102	6	166654968	T	C	0.256305	0.519036	0.0129133	3.27340999999998e-310	25474	0	#N/A
ENSG00000060971	ACAA1	rs61095322	3	38168125	C	A	0.0491582	-0.454077	0.0272625	2.74663e-62	14263	0	#N/A
ENSG00000060971	ACAA1	rs112719644	3	38160851	C	A	0.0206637	0.307882	0.041758	1.6684e-13	14258	0	#N/A
ENSG00000060982	BCAT1	rs11047735	12	25129588	T	C	0.296403	0.280249	0.0128177	5.70164e-106	31684	1	rs1872644
ENSG00000060982	BCAT1	rs7305924	12	25066607	T	G	0.539295	0.192042	0.0118305	2.95665e-59	31300	1	rs1872644
ENSG00000060982	BCAT1	rs115623448	12	24721738	T	G	0.0290235	0.313949	0.0353554	6.69885e-19	29314	1	rs1872644
ENSG00000060982	BCAT1	rs56388170	7	28724374	T	G	0.289189	-0.0967234	0.0131021	1.55453e-13	31355	1	rs1872644
ENSG00000060982	BCAT1	rs2143606	20	42838550	G	A	0.480514	0.0737254	0.0118964	5.74765e-10	31684	1	rs1872644
ENSG00000060982	BCAT1	rs7966074	12	25301921	T	C	0.814013	-0.0935872	0.015276	9.00036e-10	31179	1	rs1872644
ENSG00000060982	BCAT1	rs12608504	19	18389135	G	A	0.65022	-0.0737618	0.0124646	3.26671e-09	27399	1	rs1872644
ENSG00000060982	BCAT1	rs2200509	12	24970588	G	T	0.854974	-0.680746	0.0159014	3.27340999999998e-310	31684	1	rs1872644
ENSG00000061273	HDAC7	rs11837686	12	48195052	C	T	0.0491687	-0.254617	0.0274428	1.72385e-20	31240	0	#N/A
ENSG00000061273	HDAC7	rs7972177	12	48178513	G	A	0.299478	0.108359	0.0129622	6.30376e-17	31683	0	#N/A
ENSG00000061273	HDAC7	rs624959	12	47998304	G	A	0.435116	-0.0783522	0.0119869	6.29361e-11	31684	0	#N/A
ENSG00000061273	HDAC7	rs56330463	5	148200011	C	T	0.582097	0.0755651	0.0120505	3.59203e-10	31569	0	#N/A
ENSG00000061273	HDAC7	rs56388170	7	28724374	T	G	0.289189	0.0781707	0.0131108	2.48863e-09	31355	0	#N/A
ENSG00000061337	LZTS1	rs2735950	8	20109354	A	G	0.81732	-0.399875	0.0150307	6.13762e-156	31564	0	#N/A
ENSG00000061337	LZTS1	rs56222973	8	20090427	A	C	0.0271722	-0.244995	0.0365489	2.03892e-11	29935	0	#N/A
ENSG00000061676	NCKAP1	rs62190103	2	183909522	T	C	0.724707	-0.335618	0.0130221	1.79061e-146	31351	0	#N/A
ENSG00000061676	NCKAP1	rs1354034	3	56849749	C	T	0.618137	0.184855	0.0121511	2.89068e-52	31470	0	#N/A
ENSG00000061676	NCKAP1	rs10460378	2	183957860	C	A	0.805385	-0.148502	0.0149813	3.67705e-23	31470	0	#N/A
ENSG00000061676	NCKAP1	rs17655730	11	270715	C	T	0.234959	0.0875299	0.0140187	4.27612e-10	31355	0	#N/A
ENSG00000061676	NCKAP1	rs7595276	2	183756014	C	T	0.549716	-0.0737611	0.0119467	6.64982e-10	31462	0	#N/A
ENSG00000061794	MRPS35	rs1127787	12	27867727	A	G	0.161144	-0.31718	0.0159664	8.07793e-88	26011	0	#N/A
ENSG00000061794	MRPS35	rs78592617	12	27958810	T	C	0.0233534	0.285945	0.039336	3.6166e-13	24173	0	#N/A
ENSG00000061918	GUCY1B3	rs1354034	3	56849749	C	T	0.618137	0.348285	0.0118944	1.79061e-188	31684	0	#N/A
ENSG00000061918	GUCY1B3	rs505404	11	243268	G	T	0.222031	0.174448	0.014245	1.76035e-34	31569	0	#N/A
ENSG00000061918	GUCY1B3	rs10820606	9	99192919	C	A	0.236914	0.100738	0.0139722	5.60402e-13	26161	0	#N/A
ENSG00000061918	GUCY1B3	rs12589699	14	69212885	G	A	0.127908	-0.118165	0.0177925	3.10742e-11	31684	0	#N/A
ENSG00000061918	GUCY1B3	rs7075195	10	65050659	G	A	0.421253	0.0673791	0.0120406	2.19351e-08	31569	0	#N/A
ENSG00000061936	SFSWAP	rs4964981	12	132171458	A	G	0.663389	-0.13537	0.0125433	3.74714e-27	26492	0	#N/A
ENSG00000061936	SFSWAP	rs11246807	12	132275765	T	C	0.06289	-0.155792	0.0244814	1.9682e-10	23398	0	#N/A
ENSG00000061938	TNK2	rs2278034	3	195596907	C	T	0.508438	0.144397	0.011843	3.41193e-34	26606	0	#N/A
ENSG00000061938	TNK2	rs149110519	6	144385777	T	C	0.0526158	0.319576	0.0265217	1.95389e-33	20660	0	#N/A
ENSG00000061938	TNK2	rs35356378	3	195760234	G	A	0.0426937	0.20157	0.029391	6.98232e-12	21502	0	#N/A
ENSG00000061938	TNK2	rs113021491	3	195630374	A	G	0.0325224	0.196038	0.0335125	4.92765e-09	23430	0	#N/A
ENSG00000061987	MON2	rs4763176	12	62932426	C	T	0.11902	0.259646	0.0182499	6.21155e-46	31086	0	#N/A
ENSG00000062194	GPBP1	rs1862174	5	56527467	T	C	0.27594	0.285068	0.0130973	4.94311e-105	31644	0	#N/A
ENSG00000062282	DGAT2	rs60677263	11	75513888	G	A	0.10057	-0.380882	0.0195277	9.9954e-85	31569	0	#N/A
ENSG00000062282	DGAT2	rs12600856	17	38163295	C	T	0.379553	0.0731071	0.0122492	2.39889e-09	31569	0	#N/A
ENSG00000062282	DGAT2	rs55768233	11	75943563	A	G	0.0597153	-0.142839	0.0250885	1.24529e-08	29382	0	#N/A
ENSG00000062282	DGAT2	rs149110519	6	144385777	T	C	0.0526158	0.145233	0.0266297	4.93606e-08	25735	0	#N/A
ENSG00000062370	ZNF112	rs13062095	3	101267385	C	T	0.350092	0.105733	0.0124457	1.97242e-17	30650	0	#N/A
ENSG00000062524	LTK	rs7616215	3	46205686	T	C	0.616408	0.0840473	0.0122194	6.05341e-12	31684	0	#N/A
ENSG00000062582	MRPS24	rs10265070	7	43910925	G	A	0.0640924	0.298387	0.0241709	5.19637e-35	31568	0	#N/A
ENSG00000062598	ELMO2	rs2274676	20	45023247	C	T	0.2079	-0.178992	0.014589	1.32892e-34	31470	1	rs457386
ENSG00000062598	ELMO2	rs149110519	6	144385777	T	C	0.0526158	0.198924	0.0266051	7.61553e-14	25521	1	rs457386
ENSG00000062650	WAPAL	rs7075426	10	88216402	A	G	0.487109	-0.186474	0.0118036	3.20111e-56	31352	0	#N/A
ENSG00000062716	VMP1	rs77526211	13	40974023	A	G	0.0432109	-0.344747	0.029127	2.54273e-32	23069	0	#N/A
ENSG00000062716	VMP1	rs2136695	17	57842765	T	C	0.84695	-0.190391	0.0164531	5.73984e-31	25476	0	#N/A
ENSG00000062716	VMP1	rs149110519	6	144385777	T	C	0.0526158	-0.21592	0.0265957	4.71628e-16	19527	0	#N/A
ENSG00000062716	VMP1	rs7846314	8	61650831	T	A	0.178349	0.102413	0.0155238	4.18986e-11	25361	0	#N/A
ENSG00000062716	VMP1	rs149007767	7	50370254	T	C	0.149708	0.0971203	0.0166616	5.58264e-09	23869	0	#N/A
ENSG00000062716	VMP1	rs3731827	2	85806068	C	T	0.418566	-0.0671897	0.0120513	2.46962e-08	25361	0	#N/A
ENSG00000062725	APPBP2	rs3760332	17	58508618	C	T	0.0893692	-0.131299	0.0208338	2.93069e-10	30748	0	#N/A
ENSG00000062822	POLD1	rs57887481	19	50852830	T	C	0.222416	0.0783029	0.0142964	4.32603e-08	13925	0	#N/A
ENSG00000063046	EIF4B	rs7957445	12	53408580	G	A	0.829679	-0.406228	0.0154591	3.47536e-152	11158	0	#N/A
ENSG00000063046	EIF4B	rs10437946	12	53442396	T	C	0.239062	-0.107465	0.0139252	1.18741e-14	11491	0	#N/A
ENSG00000063127	SLC6A16	rs181344	19	49831246	C	T	0.705715	0.27056	0.01286	2.88403e-98	31568	0	#N/A
ENSG00000063127	SLC6A16	rs35042238	19	49872941	T	C	0.1522	0.159551	0.0165143	4.40656e-22	31353	0	#N/A
ENSG00000063169	GLTSCR1	rs2974225	19	48105080	C	T	0.869649	-0.329227	0.0174587	2.56448e-79	31684	0	#N/A
ENSG00000063169	GLTSCR1	rs148457515	19	47944037	A	G	0.034786	-0.247466	0.0324142	2.26517e-14	25543	0	#N/A
ENSG00000063169	GLTSCR1	rs1354034	3	56849749	C	T	0.618137	-0.0713239	0.0122356	5.57609e-09	31684	0	#N/A
ENSG00000063176	SPHK2	rs10426317	19	49148781	T	C	0.70384	-0.254143	0.0128593	6.15177e-87	31299	0	#N/A
ENSG00000063180	CA11	rs8102492	19	49140809	C	A	0.756663	-0.194521	0.0137734	2.74853e-45	11407	0	#N/A
ENSG00000063241	ISOC2	rs751152	19	55973417	C	T	0.567859	-0.223538	0.0118664	3.69999e-79	19863	0	#N/A
ENSG00000063244	U2AF2	rs57544196	19	56192201	G	C	0.0742488	0.233534	0.0226161	5.38642e-25	31353	0	#N/A
ENSG00000063245	EPN1	rs117482400	19	56165939	A	G	0.0178492	0.929684	0.0442654	6.23591e-98	25244	0	#N/A
ENSG00000063245	EPN1	rs2287791	19	56162776	T	C	0.91247	-0.160104	0.0210168	2.58048e-14	31683	0	#N/A
ENSG00000063245	EPN1	rs17649553	17	43994648	T	C	0.195317	0.087249	0.0149948	5.94142e-09	25797	0	#N/A
ENSG00000063322	MED29	rs10402122	19	39886177	A	G	0.3303	-0.354028	0.0122988	3.22849e-182	31557	0	#N/A
ENSG00000063438	AHRR	rs2244029	5	311478	C	T	0.701981	-0.215977	0.0128849	4.62807e-63	30935	1	rs10065239
ENSG00000063660	GPC1	rs62187173	2	241374428	C	T	0.435312	-0.110386	0.0119684	2.88337e-20	23239	1	rs71428439
ENSG00000063761	ADCK1	rs8018233	14	78296717	T	C	0.137282	-0.222876	0.0171923	1.96291e-38	31568	1	rs17106595
ENSG00000063761	ADCK1	rs111950656	14	78016736	A	G	0.0480313	-0.181161	0.0277919	7.09741e-11	31235	1	rs17106595
ENSG00000063761	ADCK1	rs76882458	14	79254026	G	A	0.0525375	0.155901	0.0266442	4.88045e-09	25213	1	rs17106595
ENSG00000063761	ADCK1	rs12433973	14	78550370	A	G	0.100398	-0.112464	0.0197815	1.30509e-08	31684	1	rs17106595
ENSG00000063761	ADCK1	rs17825440	14	78161131	T	C	0.0212279	1.78783	0.0384507	3.27340999999998e-310	26721	1	rs17106595
ENSG00000063761	ADCK1	rs77348707	14	78011518	G	A	0.0249018	1.49687	0.036057	3.27340999999998e-310	29009	1	rs17106595
ENSG00000063854	HAGH	rs171162	16	1884501	T	A	0.134258	0.550032	0.0168323	3.31131e-234	31351	1	rs58422887
ENSG00000063854	HAGH	rs6592965	7	50427982	A	G	0.449532	0.182567	0.0118655	2.02582e-53	31470	1	rs58422887
ENSG00000063854	HAGH	rs2815304	16	1990176	A	G	0.14504	-0.198687	0.0168187	3.32047e-32	19095	1	rs58422887
ENSG00000063854	HAGH	rs6084653	20	4157072	G	C	0.36636	-0.135575	0.0123001	2.97989e-28	31355	1	rs58422887
ENSG00000063854	HAGH	rs628751	6	139838419	A	C	0.505619	-0.098396	0.0118754	1.17517e-16	31470	1	rs58422887
ENSG00000063854	HAGH	rs9944715	18	43831259	G	A	0.740866	0.0845295	0.0135649	4.617e-10	31355	1	rs58422887
ENSG00000063854	HAGH	rs74417235	5	154027216	G	A	0.0958886	0.118988	0.0201891	3.77868e-09	31470	1	rs58422887
ENSG00000063854	HAGH	rs1427407	2	60718043	G	T	0.842974	0.0946901	0.0163394	6.82402e-09	31086	1	rs58422887
ENSG00000063854	HAGH	rs17534202	1	203281175	C	G	0.535966	-0.0677506	0.0119208	1.32041e-08	30362	1	rs58422887
ENSG00000063978	RNF4	rs10004477	4	2477281	A	G	0.59459	0.169241	0.0120384	6.84227e-45	28364	1	rs17132645
ENSG00000064012	CASP8	rs7560328	2	202164837	C	A	0.605761	0.312158	0.0118923	7.34514e-152	31350	1	rs10931936
ENSG00000064012	CASP8	rs10931931	2	201994540	T	C	0.14173	-0.151674	0.017017	4.95793e-19	31355	1	rs10931936
ENSG00000064012	CASP8	rs55793580	9	127009395	T	C	0.169838	-0.0999981	0.0158282	2.65308e-10	31355	1	rs10931936
ENSG00000064012	CASP8	rs35627330	2	201643601	A	G	0.0171703	0.255225	0.0457655	2.4498e-08	2912	1	rs10931936
ENSG00000064042	LIMCH1	rs6447061	4	41363729	G	A	0.393167	0.17481	0.0120957	2.42829e-47	30549	0	#N/A
ENSG00000064042	LIMCH1	rs1869286	4	41373402	A	G	0.222124	-0.137283	0.0142716	6.62217e-22	30551	0	#N/A
ENSG00000064042	LIMCH1	rs4861123	4	41642833	G	A	0.42619	0.10147	0.012005	2.85891e-17	30551	0	#N/A
ENSG00000064102	ASUN	rs2029310	12	27081873	A	G	0.183556	-0.136206	0.0153316	6.43873e-19	25258	0	#N/A
ENSG00000064115	TM7SF3	rs6487582	12	27115395	T	C	0.876564	0.38387	0.0178031	4.06443e-103	31684	1	rs73088769
ENSG00000064115	TM7SF3	rs10431217	12	27147017	A	T	0.587752	-0.139762	0.0120338	3.49865e-31	31479	1	rs73088769
ENSG00000064199	SPA17	rs10893281	11	124534812	A	G	0.0245711	-0.786259	0.0378706	9.58959e-96	26523	1	rs7112299
ENSG00000064201	TSPAN32	rs708153	11	2384492	C	G	0.831924	-0.308017	0.015704	1.17896e-85	30603	0	#N/A
ENSG00000064201	TSPAN32	rs77276451	11	2312029	T	C	0.0190997	0.401546	0.0433514	1.99526e-20	20840	0	#N/A
ENSG00000064201	TSPAN32	rs10831657	11	2279150	C	G	0.116976	-0.158601	0.0184705	8.94335e-18	26108	0	#N/A
ENSG00000064201	TSPAN32	rs6578260	11	2307422	T	G	0.538415	0.518752	0.0111117	3.27340999999998e-310	27501	0	#N/A
ENSG00000064225	ST3GAL6	rs2454682	3	98596611	A	G	0.382991	0.386491	0.0118034	3.69828e-235	26092	1	rs278372
ENSG00000064225	ST3GAL6	rs13071075	3	98585142	G	A	0.33869	-0.257726	0.0123874	3.86723e-96	27820	1	rs278372
ENSG00000064225	ST3GAL6	rs56330463	5	148200011	C	T	0.582097	0.145815	0.0120047	5.97998e-34	31569	1	rs278372
ENSG00000064225	ST3GAL6	rs1062197	3	98516760	A	G	0.0173507	-0.258089	0.0455295	1.43969e-08	29051	1	rs278372
ENSG00000064270	ATP2C2	rs7350833	16	84414164	C	G	0.295526	0.36304	0.0126811	2.97852e-180	26600	1	rs72804628
ENSG00000064300	NGFR	rs2671661	17	47528562	C	T	0.737337	-0.0978389	0.0134991	4.23643e-13	27069	0	#N/A
ENSG00000064309	CDON	rs646725	11	125917325	A	G	0.147539	0.17406	0.0167183	2.20445e-25	31563	1	rs7124748
ENSG00000064313	TAF2	rs56180159	8	120834399	C	T	0.231694	-0.435092	0.0136229	7.78037e-224	31569	1	rs13272214
ENSG00000064393	HIPK2	rs28469460	7	139378750	T	C	0.633489	0.106663	0.0123192	4.7841e-18	31256	0	#N/A
ENSG00000064393	HIPK2	rs9420589	10	94450233	T	G	0.428682	0.0659621	0.0120136	4.01024e-08	31171	0	#N/A
ENSG00000064419	TNPO3	rs55780035	7	128716440	C	T	0.0772852	0.329414	0.0221144	3.50994e-50	29607	0	#N/A
ENSG00000064419	TNPO3	rs118018126	7	128840908	A	G	0.0379242	-0.230232	0.0310985	1.32739e-13	25692	0	#N/A
ENSG00000064419	TNPO3	rs147073645	7	128116708	A	G	0.0205395	-0.301319	0.0418853	6.29216e-13	21836	0	#N/A
ENSG00000064419	TNPO3	rs62481863	7	128234024	G	A	0.0721935	0.160433	0.0229571	2.7842e-12	29607	0	#N/A
ENSG00000064419	TNPO3	rs2402940	7	128570742	C	T	0.823111	-0.575682	0.0148261	3.27340999999998e-310	30507	0	#N/A
ENSG00000064489	MEF2BNB-MEF2B	rs112135402	19	19262698	A	G	0.126764	-0.221563	0.0177913	1.3369e-35	6597	0	#N/A
ENSG00000064490	RFXANK	rs11667950	19	19330553	T	G	0.0315823	1.21686	0.0324545	1.13763e-307	30564	1	rs2283627
ENSG00000064490	RFXANK	rs56159542	19	19682971	C	T	0.814414	0.158733	0.0152507	2.26986e-25	31564	1	rs2283627
ENSG00000064490	RFXANK	rs79003009	19	19303284	T	C	0.0382052	-0.220395	0.0309931	1.15027e-12	27284	1	rs2283627
ENSG00000064545	TMEM161A	rs4808925	19	19249379	G	A	0.036622	-0.452615	0.0314567	6.10239e-47	27070	1	rs77104775
ENSG00000064547	LPAR2	rs10415813	19	19689231	G	A	0.967609	0.622885	0.0332074	1.68422e-78	25559	0	#N/A
ENSG00000064547	LPAR2	rs56408111	19	19793545	C	T	0.0772107	0.280391	0.0221722	1.17733e-36	31684	0	#N/A
ENSG00000064547	LPAR2	rs74182633	19	19406707	C	A	0.0237013	0.416073	0.0389691	1.30407e-26	25749	0	#N/A
ENSG00000064547	LPAR2	rs4654899	1	21410231	A	C	0.42356	-0.0887122	0.0120219	1.59001e-13	31684	0	#N/A
ENSG00000064547	LPAR2	rs149007767	7	50370254	T	C	0.149708	0.121012	0.0166505	3.65932e-13	30077	0	#N/A
ENSG00000064547	LPAR2	rs10187424	2	85794297	C	T	0.420816	-0.087102	0.0120333	4.54046e-13	31684	0	#N/A
ENSG00000064547	LPAR2	rs6866344	5	178121599	G	T	0.293416	0.0780263	0.0130549	2.27562e-09	31684	0	#N/A
ENSG00000064547	LPAR2	rs10404296	19	19927693	A	G	0.392262	0.0714478	0.012175	4.40555e-09	31231	0	#N/A
ENSG00000064547	LPAR2	rs17216041	19	19366643	A	G	0.146599	-0.616558	0.0160066	3.27340999999998e-310	31569	0	#N/A
ENSG00000064601	CTSA	rs1354034	3	56849749	C	T	0.618137	0.239878	0.0120828	1.03801e-87	31684	1	rs7270170
ENSG00000064601	CTSA	rs6017717	20	44603963	C	G	0.162395	0.228323	0.0160228	4.49573e-46	31566	1	rs7270170
ENSG00000064601	CTSA	rs35979828	12	54685880	T	C	0.0571059	-0.306663	0.0255189	2.88602e-33	29836	1	rs7270170
ENSG00000064601	CTSA	rs11553699	12	122216910	G	A	0.10963	0.146181	0.0190102	1.47843e-14	30031	1	rs7270170
ENSG00000064601	CTSA	rs505404	11	243268	G	T	0.222031	0.104612	0.0142933	2.50207e-13	31569	1	rs7270170
ENSG00000064601	CTSA	rs28498283	2	43360065	T	A	0.254318	0.0922315	0.0136451	1.38771e-11	26953	1	rs7270170
ENSG00000064601	CTSA	rs826415	1	118153977	G	T	0.308498	0.083945	0.0128667	6.83597e-11	31569	1	rs7270170
ENSG00000064601	CTSA	rs9399137	6	135419018	C	T	0.264393	0.0805716	0.0134787	2.26449e-09	31569	1	rs7270170
ENSG00000064601	CTSA	rs61812598	1	154420087	A	G	0.370648	0.0697908	0.012309	1.42959e-08	31484	1	rs7270170
ENSG00000064601	CTSA	rs10512472	17	33884804	C	T	0.179037	0.0857053	0.0155075	3.26498e-08	31684	1	rs7270170
ENSG00000064607	SUGP2	rs12608822	19	19841752	T	C	0.0547144	-0.152252	0.0261391	5.71808e-09	23513	0	#N/A
ENSG00000064607	SUGP2	rs78538967	19	19375822	C	T	0.0375386	-0.173597	0.0312781	2.85338e-08	22963	0	#N/A
ENSG00000064607	SUGP2	rs2107263	19	19098258	A	G	0.757286	-0.578094	0.0130018	3.27340999999998e-310	26490	0	#N/A
ENSG00000064651	SLC12A2	rs17764730	5	127357526	T	C	0.22654	-0.276057	0.0140273	3.19963e-86	31644	0	#N/A
ENSG00000064652	SNX24	rs2438150	5	122199196	T	C	0.565034	-0.0755727	0.0119886	2.9081e-10	26031	1	rs2112682
ENSG00000064655	EYA2	rs1572053	20	45526660	G	A	0.621613	-0.0769218	0.0122549	3.45613e-10	30645	0	#N/A
ENSG00000064666	CNN2	rs10854002	19	1023054	C	A	0.611951	-0.269604	0.0120009	9.09913e-112	23324	1	rs4807440
ENSG00000064666	CNN2	rs112486269	19	935744	T	C	0.0530051	-0.219435	0.0265008	1.22772e-16	19517	1	rs4807440
ENSG00000064666	CNN2	rs113103697	19	1170898	A	G	0.0714393	0.166386	0.023066	5.45758e-13	18394	1	rs4807440
ENSG00000064666	CNN2	rs60548354	19	1025582	T	G	0.0210392	0.260717	0.0414132	3.06613e-10	10945	1	rs4807440
ENSG00000064666	CNN2	rs4072411	19	1148049	T	C	0.0564406	0.159113	0.025756	6.50834e-10	20454	1	rs4807440
ENSG00000064666	CNN2	rs35979828	12	54685880	T	C	0.0571059	0.150602	0.0256178	4.13752e-09	29836	1	rs4807440
ENSG00000064666	CNN2	rs113337161	19	1055718	T	C	0.0744293	-0.813452	0.0216177	7.16142999999998e-310	20714	1	rs4807440
ENSG00000064687	ABCA7	rs113337161	19	1055718	T	C	0.0744293	-0.637627	0.0220318	3.62243e-184	20500	1	rs8109683
ENSG00000064687	ABCA7	rs150244663	19	1021639	T	C	0.0200239	-0.691631	0.0420869	1.09926e-60	17396	1	rs8109683
ENSG00000064687	ABCA7	rs117875320	19	1258940	T	G	0.0205975	-0.319567	0.0418177	2.13845e-14	10464	1	rs8109683
ENSG00000064703	DDX20	rs197389	1	112297883	G	C	0.116687	0.303274	0.018362	2.80543e-61	31569	0	#N/A
ENSG00000064703	DDX20	rs13376550	1	112213888	G	A	0.0666055	-0.228601	0.0237926	7.38244e-22	31229	0	#N/A
ENSG00000064726	BTBD1	rs13379920	15	83756393	G	A	0.310553	0.180837	0.0127721	1.65234e-45	31684	1	rs11856000
ENSG00000064726	BTBD1	rs17158873	15	84205754	C	T	0.120222	0.133547	0.0182661	2.64789e-13	31684	1	rs11856000
ENSG00000064726	BTBD1	rs4262914	15	84484897	A	G	0.525161	-0.0726137	0.0119029	1.05801e-09	31684	1	rs11856000
ENSG00000064763	FAR2	rs55793580	9	127009395	T	C	0.169838	-0.199107	0.0157618	1.39927e-36	25531	0	#N/A
ENSG00000064763	FAR2	rs3184504	12	111884608	C	T	0.542056	0.0903395	0.0119216	3.52046e-14	22380	0	#N/A
ENSG00000064763	FAR2	rs2594836	5	173205318	A	G	0.749651	-0.085634	0.0137197	4.33122e-10	25531	0	#N/A
ENSG00000064763	FAR2	rs4727027	7	148869277	A	G	0.639097	0.0751677	0.0123765	1.2523e-09	25147	0	#N/A
ENSG00000064763	FAR2	rs3809188	12	29300802	A	G	0.630067	-0.068848	0.0123143	2.26032e-08	25531	0	#N/A
ENSG00000064763	FAR2	rs1375493	2	182323766	A	G	0.565077	0.0668494	0.0119924	2.48382e-08	25531	0	#N/A
ENSG00000064787	BCAS1	rs290390	20	52658561	C	A	0.382796	0.214274	0.0121111	4.79844e-70	14416	0	#N/A
ENSG00000064787	BCAS1	rs1055251	20	52560784	G	A	0.582134	-0.0992296	0.0120385	1.685e-16	19497	0	#N/A
ENSG00000064886	CHI3L2	rs76275224	1	111823994	T	C	0.0510606	0.90592	0.025941	3.41979e-267	30491	0	#N/A
ENSG00000064886	CHI3L2	rs1056825	1	111785930	C	T	0.690086	0.226957	0.0127273	3.96004e-71	30935	0	#N/A
ENSG00000064886	CHI3L2	rs1282332	1	111572204	G	A	0.313566	-0.122135	0.0127874	1.27968e-21	30818	0	#N/A
ENSG00000064886	CHI3L2	rs145439981	1	112112140	C	T	0.0165656	-0.299989	0.0465619	1.1729e-10	23613	0	#N/A
ENSG00000064886	CHI3L2	rs12404497	1	111842693	A	G	0.164698	-0.0930258	0.0160273	6.45967e-09	24390	0	#N/A
ENSG00000064886	CHI3L2	rs41312686	1	111741188	T	C	0.118171	0.829542	0.0170641	3.27340999999998e-310	29328	0	#N/A
ENSG00000064932	SBNO2	rs8107205	19	1119876	G	T	0.469865	-0.071751	0.0119099	1.69738e-09	14966	0	#N/A
ENSG00000064932	SBNO2	rs4065321	17	38143548	T	C	0.539612	-0.066604	0.0119279	2.35321e-08	31683	0	#N/A
ENSG00000064933	PMS1	rs56324258	2	190676315	C	T	0.144529	0.535246	0.0163158	4.96592e-236	14262	1	rs3828267
ENSG00000064933	PMS1	rs256571	2	190724557	T	C	0.072747	-0.148948	0.0228816	7.53529e-11	11496	1	rs3828267
ENSG00000064961	HMG20B	rs149110519	6	144385777	T	C	0.0526158	0.243444	0.0265789	5.22878e-20	25521	0	#N/A
ENSG00000064961	HMG20B	rs1354034	3	56849749	C	T	0.618137	0.0735293	0.0122347	1.8552e-09	31470	0	#N/A
ENSG00000064989	CALCRL	rs8176580	2	188335246	C	T	0.317036	-0.314422	0.0125138	2.58821e-139	31684	0	#N/A
ENSG00000064995	TAF11	rs2140418	6	34975415	C	T	0.788979	-0.117214	0.014553	8.00018e-16	30539	0	#N/A
ENSG00000064999	ANKS1A	rs3734262	6	34838577	T	C	0.118329	0.314057	0.018236	1.82852e-66	31683	0	#N/A
ENSG00000065000	AP3D1	rs10413398	19	2106696	C	T	0.228378	-0.338621	0.0138886	2.69153e-131	23650	1	rs79847850
ENSG00000065029	ZNF76	rs9380500	6	35266231	C	G	0.838272	0.414386	0.0157836	6.36796e-152	31567	0	#N/A
ENSG00000065054	SLC9A3R2	rs74422368	16	2074163	C	T	0.021896	0.226139	0.040625	2.60058e-08	15328	0	#N/A
ENSG00000065057	NTHL1	rs2516726	16	2095065	C	T	0.205443	0.139682	0.0146842	1.86681e-21	22995	0	#N/A
ENSG00000065060	UHRF1BP1	rs9469881	6	34757686	A	G	0.045524	0.953773	0.0274005	1.81552e-265	25749	0	#N/A
ENSG00000065060	UHRF1BP1	rs183915872	6	35109831	A	G	0.0152704	-0.450506	0.0483874	1.27116e-20	18223	0	#N/A
[truncated: 39,158 more rows]
