# Supplementary material for: Identifying drug targets for neurological and psychiatric disease via genetics and the brain transcriptome
Source: PLoS Genet. 2021 Jan 8;17(1):e1009224. doi: 10.1371/journal.pgen.1009224 (PMC7819609; doi:10.1371/journal.pgen.1009224)
Supplement: S11 Table — (XLSX) [file pgen.1009224.s012.xlsx]

## Sheet: Table 11
outcome	exposure	method	nsnp	b	se	pval
AC012146.1	AD	MR Egger	5	4.30481	5.45151	0.487389
AC012146.1	AD	Inverse variance weighted	5	-0.73267	1.13549	0.518766
AC012146.1	AD	Simple mode	5	-0.0181007	0.0749448	0.821028
AC012146.1	AD	Weighted mode	5	-0.00138167	0.0670705	0.984551
AC012146.1	AD	Weighted median	5	0.00111659	0.0639802	0.986076
AC135050.3	PD	MR Egger	12	0.599683	0.7	0.411675
AC135050.3	PD	Inverse variance weighted	12	-0.237168	0.352357	0.50089
AC135050.3	PD	Weighted mode	12	0.025308	0.0381976	0.521256
AC135050.3	PD	Weighted median	12	0.0178643	0.0374537	0.633384
AC135050.3	PD	Simple mode	12	0.00227092	0.0547581	0.967663
ACE	AD	Weighted mode	4	0.118885	0.0779456	0.224613
ACE	AD	Inverse variance weighted	4	0.0341072	0.0558307	0.541264
ACE	AD	MR Egger	4	0.201248	0.277851	0.544151
ACE	AD	Weighted median	4	0.0137647	0.0682277	0.840115
ACE	AD	Simple mode	4	-0.0234885	0.108088	0.841908
CCDC6	AD	MR Egger	5	1.04702	0.382636	0.0715585
CCDC6	AD	Inverse variance weighted	5	-0.11004	0.245679	0.654226
CCDC6	AD	Simple mode	5	0.0219387	0.0685096	0.764825
CCDC6	AD	Weighted median	5	0.0100845	0.0627121	0.872246
CCDC6	AD	Weighted mode	5	0.0082232	0.0646385	0.904907
CCNT2-AS1	AD	Simple mode	4	0.157093	0.102828	0.224034
CCNT2-AS1	AD	Inverse variance weighted	4	0.0544362	0.0558314	0.329555
CCNT2-AS1	AD	Weighted median	4	0.043295	0.0668543	0.517242
CCNT2-AS1	AD	MR Egger	4	0.226709	0.314241	0.545573
CCNT2-AS1	AD	Weighted mode	4	0.00467998	0.0809028	0.957508
CLCN3	Sz	MR Egger	70	0.0885331	0.0914353	0.336346
CLCN3	Sz	Inverse variance weighted	70	-0.0158908	0.0232836	0.49493
CLCN3	Sz	Weighted mode	70	0.012489	0.0647852	0.8477
CLCN3	Sz	Simple mode	70	0.00232424	0.0661854	0.972088
CLCN3	Sz	Weighted median	70	-4.38723e-05	0.0303947	0.998848
CR1	AD	Inverse variance weighted	4	-0.0331482	0.0558326	0.552708
CR1	AD	Simple mode	4	-0.0494682	0.078411	0.572904
CR1	AD	Weighted median	4	-0.0339626	0.0634165	0.592271
CR1	AD	Weighted mode	4	-0.0165846	0.0744658	0.83806
CR1	AD	MR Egger	4	-0.0120477	0.277855	0.969354
FAM86B3P	Sz	Inverse variance weighted	70	-0.0663771	0.0382843	0.0829545
FAM86B3P	Sz	Weighted median	70	-0.0449719	0.0288532	0.11908
FAM86B3P	Sz	Weighted mode	70	-0.0227467	0.0727051	0.755329
FAM86B3P	Sz	MR Egger	70	0.0395176	0.151291	0.794725
FAM86B3P	Sz	Simple mode	70	-0.0159601	0.0694589	0.818944
FES	Sz	Simple mode	70	-0.108754	0.0749963	0.151556
FES	Sz	Inverse variance weighted	70	0.0905103	0.0824051	0.272048
FES	Sz	Weighted median	70	0.0187047	0.0288596	0.516904
FES	Sz	Weighted mode	70	0.0284734	0.0701633	0.686134
FES	Sz	MR Egger	70	-0.0390458	0.326727	0.905227
FTCDNL1	Sz	Inverse variance weighted	70	-0.0609544	0.0470394	0.195038
FTCDNL1	Sz	MR Egger	70	-0.179262	0.186028	0.338646
FTCDNL1	Sz	Weighted median	70	-0.0246193	0.0302811	0.416203
FTCDNL1	Sz	Weighted mode	70	-0.0301776	0.0598091	0.615472
FTCDNL1	Sz	Simple mode	70	-0.016537	0.0709759	0.816456
FURIN	Sz	Weighted median	70	-0.0433887	0.0306203	0.156485
FURIN	Sz	Simple mode	70	-0.055135	0.0784037	0.484285
FURIN	Sz	MR Egger	70	-0.0648712	0.111374	0.56218
FURIN	Sz	Weighted mode	70	-0.0295884	0.0713309	0.679572
FURIN	Sz	Inverse variance weighted	70	-0.0107536	0.0281257	0.70221
G2E3	ALS	Wald ratio	1	-0.123456	0.0806957	0.126041
GATAD2A	Sz	Weighted median	70	0.0554686	0.0286671	0.053
GATAD2A	Sz	Inverse variance weighted	70	0.176895	0.13538	0.191328
GATAD2A	Sz	Simple mode	70	0.0720003	0.0715601	0.317858
GATAD2A	Sz	Weighted mode	70	0.0515911	0.0683767	0.453109
GATAD2A	Sz	MR Egger	70	-0.392538	0.532605	0.463648
GOLGA2P7	Sz	MR Egger	70	-0.119106	0.0799365	0.140848
GOLGA2P7	Sz	Weighted median	70	-0.0195223	0.0281638	0.488203
GOLGA2P7	Sz	Weighted mode	70	-0.0210857	0.0654797	0.748412
GOLGA2P7	Sz	Simple mode	70	-0.0191663	0.0690144	0.782063
GOLGA2P7	Sz	Inverse variance weighted	70	0.00272754	0.0202973	0.893103
GPNMB	PD	Inverse variance weighted	12	0.345608	0.392998	0.379178
GPNMB	PD	MR Egger	12	-0.381929	0.829598	0.655093
GPNMB	PD	Weighted mode	12	-0.00901978	0.0428104	0.83698
GPNMB	PD	Weighted median	12	-0.00657911	0.0376655	0.861337
GPNMB	PD	Simple mode	12	-0.00901978	0.0546751	0.87196
GRN	PD	Weighted mode	11	0.0183115	0.0429397	0.678816
GRN	PD	Simple mode	11	0.0211408	0.0553318	0.710401
GRN	PD	Inverse variance weighted	11	-0.00793919	0.0290239	0.784439
GRN	PD	MR Egger	11	-0.00727842	0.059818	0.905829
GRN	PD	Weighted median	11	0.00360765	0.0369995	0.922325
HSD3B7	PD	Inverse variance weighted	12	0.0678867	0.0668393	0.309787
HSD3B7	PD	Weighted median	12	0.0369816	0.036421	0.309919
HSD3B7	PD	Simple mode	12	0.0415271	0.049491	0.419284
HSD3B7	PD	Weighted mode	12	0.0327124	0.0407651	0.439279
HSD3B7	PD	MR Egger	12	-0.0842237	0.133724	0.542927
INO80E	Sz	Inverse variance weighted	70	0.0835358	0.0716807	0.243862
INO80E	Sz	Simple mode	70	-0.0377276	0.0749671	0.616388
INO80E	Sz	Weighted mode	70	-0.0270668	0.0684719	0.693843
INO80E	Sz	MR Egger	70	-0.0841384	0.283693	0.767689
INO80E	Sz	Weighted median	70	-0.00439353	0.0308344	0.886695
IQCB1	MS	Weighted median	20	-0.0414144	0.0322786	0.199482
IQCB1	MS	MR Egger	20	0.388049	0.398072	0.34257
IQCB1	MS	Weighted mode	20	-0.0302809	0.0604524	0.622191
IQCB1	MS	Simple mode	20	-0.0221376	0.0557468	0.695712
IQCB1	MS	Inverse variance weighted	20	0.0191613	0.0772077	0.803997
KAT8	AD	MR Egger	5	1.75206	0.94713	0.161446
KAT8	AD	Simple mode	5	-0.134193	0.0832633	0.182326
KAT8	AD	Weighted mode	5	-0.0632526	0.0612665	0.360208
KAT8	AD	Inverse variance weighted	5	-0.326291	0.445924	0.46434
KAT8	AD	Weighted median	5	-0.0410251	0.0700119	0.557893
KCNQ5	Sz	Inverse variance weighted	70	0.037833	0.0202973	0.0623297
KCNQ5	Sz	Weighted median	70	0.031789	0.0287124	0.268227
KCNQ5	Sz	MR Egger	70	-0.0389837	0.0799368	0.627344
KCNQ5	Sz	Simple mode	70	0.0281092	0.0729252	0.701088
KCNQ5	Sz	Weighted mode	70	0.022282	0.0663622	0.738069
KLHL7-DT	PD	Inverse variance weighted	12	-0.351855	0.392924	0.370531
KLHL7-DT	PD	MR Egger	12	0.499902	0.814025	0.552855
KLHL7-DT	PD	Simple mode	12	-0.0316263	0.0604653	0.611313
KLHL7-DT	PD	Weighted median	12	0.013295	0.041032	0.745926
KLHL7-DT	PD	Weighted mode	12	0.0132719	0.0409909	0.75218
LINC00222	Sz	Inverse variance weighted	70	-0.0118938	0.0202972	0.557888
LINC00222	Sz	Simple mode	70	-0.0288146	0.0757424	0.704795
LINC00222	Sz	Weighted mode	70	-0.0231572	0.07011	0.742176
LINC00222	Sz	Weighted median	70	-0.00518575	0.0297539	0.861639
LINC00222	Sz	MR Egger	70	-0.0074325	0.0799366	0.926193
MPV17L2	MS	Inverse variance weighted	21	-0.0996654	0.0777713	0.200012
MPV17L2	MS	Weighted median	21	-0.0333675	0.0303968	0.272321
MPV17L2	MS	Simple mode	21	-0.0345589	0.0437211	0.438545
MPV17L2	MS	Weighted mode	21	-0.0388756	0.0494762	0.441228
MPV17L2	MS	MR Egger	21	0.175959	0.410571	0.673055
NMB	Sz	Inverse variance weighted	70	0.0311882	0.0202972	0.124398
NMB	Sz	MR Egger	70	0.0448764	0.0799359	0.576367
NMB	Sz	Weighted median	70	0.0151365	0.0295833	0.608892
NMB	Sz	Simple mode	70	-0.027935	0.0708175	0.694454
NMB	Sz	Weighted mode	70	-0.0213462	0.0664337	0.748943
PCCB	Sz	Inverse variance weighted	70	-0.1633	0.13616	0.230403
PCCB	Sz	Weighted mode	70	-0.0130592	0.0601999	0.828902
PCCB	Sz	Simple mode	70	-0.0130592	0.0639153	0.838704
PCCB	Sz	MR Egger	70	0.102133	0.539932	0.850532
PCCB	Sz	Weighted median	70	-0.00536299	0.0294153	0.855332
PRSS36	AD	MR Egger	5	0.792249	0.395507	0.138905
PRSS36	AD	Inverse variance weighted	5	-0.0869868	0.187054	0.641907
PRSS36	AD	Weighted mode	5	0.00826012	0.0669254	0.907726
PRSS36	AD	Weighted median	5	0.00475466	0.0647498	0.941463
PRSS36	AD	Simple mode	5	-0.00349522	0.0735799	0.96439
PTPN1	MDD	Inverse variance weighted	2	-0.0535443	0.233909	0.818938
PTPRU	Sz	Inverse variance weighted	70	0.0636895	0.0202972	0.00170195
PTPRU	Sz	Weighted median	70	0.0782418	0.0284985	0.0060424
PTPRU	Sz	Weighted mode	70	0.0979167	0.0722294	0.179636
PTPRU	Sz	Simple mode	70	0.101855	0.0759132	0.184082
PTPRU	Sz	MR Egger	70	0.016797	0.0799349	0.834192
RERE	Sz	Inverse variance weighted	70	0.0689803	0.0836149	0.409385
RERE	Sz	Simple mode	70	0.0550444	0.0760716	0.471765
RERE	Sz	MR Egger	70	-0.217245	0.32988	0.512403
RERE	Sz	Weighted mode	70	0.0280067	0.0627552	0.656789
RERE	Sz	Weighted median	70	-0.00256404	0.0308977	0.933864
RHEBL1	BD	Inverse variance weighted	4	0.0974765	0.118445	0.410527
RHEBL1	BD	MR Egger	4	-0.319087	0.397905	0.506741
RHEBL1	BD	Weighted mode	4	-0.0261719	0.0523111	0.651252
RHEBL1	BD	Simple mode	4	-0.0277591	0.0573498	0.661499
RHEBL1	BD	Weighted median	4	-0.00889785	0.0570476	0.876055
SCFD1	ALS	Wald ratio	1	-0.110563	0.080697	0.170656
SF3B1	Sz	Simple mode	69	0.0821905	0.0713826	0.253597
SF3B1	Sz	Weighted mode	69	0.0879668	0.0792725	0.271048
SF3B1	Sz	Weighted median	69	0.0216269	0.0293886	0.461794
SF3B1	Sz	MR Egger	69	0.0559815	0.0931078	0.549699
SF3B1	Sz	Inverse variance weighted	69	0.00709842	0.0235477	0.763073
SLC30A7	MS	Inverse variance weighted	21	-0.0283433	0.0469959	0.54644
SLC30A7	MS	Weighted mode	21	-0.0218473	0.0528275	0.683597
SLC30A7	MS	Simple mode	21	-0.0165061	0.0511645	0.75034
SLC30A7	MS	Weighted median	21	-0.00598906	0.0309093	0.846362
SLC30A7	MS	MR Egger	21	-0.0478769	0.25109	0.850802
STX4	PD	Weighted mode	12	0.0500462	0.0377505	0.211808
STX4	PD	Weighted median	12	0.043923	0.0387996	0.257614
STX4	PD	MR Egger	12	0.569683	0.737723	0.457847
STX4	PD	Inverse variance weighted	12	-0.233476	0.366299	0.52387
STX4	PD	Simple mode	12	0.0128541	0.0582323	0.829339
THOC7	Sz	Inverse variance weighted	70	0.0455395	0.022222	0.0404329
THOC7	Sz	MR Egger	70	-0.132948	0.0852701	0.123606
THOC7	Sz	Weighted median	70	0.0264501	0.0283283	0.350459
THOC7	Sz	Simple mode	70	0.0407829	0.0615802	0.510002
THOC7	Sz	Weighted mode	70	0.0336099	0.0566262	0.55476
TSPAN14	AD	Weighted median	4	0.0867179	0.0655206	0.185662
TSPAN14	AD	Weighted mode	4	0.111682	0.077813	0.246712
TSPAN14	AD	Simple mode	4	0.106442	0.105095	0.385738
TSPAN14	AD	Inverse variance weighted	4	0.051722	0.0670328	0.440355
TSPAN14	AD	MR Egger	4	-0.253368	0.344131	0.538221
TTC34	MS	Inverse variance weighted	21	-0.0409435	0.0594456	0.490977
TTC34	MS	MR Egger	21	-0.202166	0.315433	0.529233
TTC34	MS	Weighted mode	21	0.033162	0.0586725	0.57822
TTC34	MS	Simple mode	21	0.033162	0.0607847	0.591398
TTC34	MS	Weighted median	21	0.00889058	0.033055	0.787958
ZC3H7B	Sz	MR Egger	70	-0.0947091	0.0860942	0.275184
ZC3H7B	Sz	Weighted median	70	0.0276733	0.029615	0.350079
ZC3H7B	Sz	Inverse variance weighted	70	0.0153767	0.0219795	0.484182
ZC3H7B	Sz	Weighted mode	70	0.0498422	0.0821987	0.546264
ZC3H7B	Sz	Simple mode	70	0.0353386	0.0885746	0.691148
ZNF646	AD	MR Egger	5	-0.212247	0.251844	0.461242
ZNF646	AD	Simple mode	5	0.0367101	0.0834746	0.682817
ZNF646	AD	Weighted mode	5	0.03055	0.0697974	0.684204
ZNF646	AD	Inverse variance weighted	5	0.0333268	0.0821854	0.685105
ZNF646	AD	Weighted median	5	0.0232484	0.0636531	0.714935
ZNF823	Sz	Weighted median	70	-0.0550884	0.0286129	0.0541915
ZNF823	Sz	MR Egger	70	0.344592	0.258054	0.186214
ZNF823	Sz	Weighted mode	70	-0.0346734	0.0726387	0.634628
ZNF823	Sz	Simple mode	70	-0.0346734	0.0734008	0.638143
ZNF823	Sz	Inverse variance weighted	70	0.00401278	0.0659918	0.951513
