# Supplementary material for: Identifying drug targets for neurological and psychiatric disease via genetics and the brain transcriptome
Source: PLoS Genet. 2021 Jan 8;17(1):e1009224. doi: 10.1371/journal.pgen.1009224 (PMC7819609; doi:10.1371/journal.pgen.1009224)
Supplement: S12 Table — (XLSX) [file pgen.1009224.s013.xlsx]

## Sheet: Table 12
SNP	gene	trait	snp_r2.exposure	snp_r2.outcome	steiger.pass	steiger.pvalue
rs10179134	NAT8	Sz	0.0700083	0.000326943	TRUE	0
rs281794	FTCDNL1	Sz	0.163477	0.000682742	TRUE	0
rs832187	THOC7	Sz	0.0670405	0.000376509	TRUE	0
rs527888	PCCB	Sz	0.073002	0.000457936	TRUE	0
rs2980436	FAM85B	Sz	0.0961389	0.000348376	TRUE	0
rs2945253	FAM86B3P	Sz	0.3036	0.000312749	TRUE	0
rs12905223	AC243562.2	Sz	0.196068	0.000471099	TRUE	0
rs2019611	GOLGA2P7	Sz	0.162036	0.000429076	TRUE	0
rs3814880	INO80E	Sz	0.258582	0.000463893	TRUE	0
rs2905435	GATAD2A	Sz	0.0940145	0.000366391	TRUE	0
rs6438665	IQCB1	MS	0.470528	0.0010704	TRUE	0
rs7097656	TSPAN14	AD	0.078804	0.000882829	TRUE	0
rs12597511	KAT8	AD	0.099348	0.00112535	TRUE	0
rs55667375	PRSS36	AD	0.100558	0.00121046	TRUE	0
rs56377155	AC012146.1	AD	0.0925123	0.00128092	TRUE	0
rs35713203	AC135050.3	PD	0.0580537	5.01496e-05	TRUE	0
rs858239	GPNMB	PD	0.3778	0.000104933	TRUE	0
rs1081975	SUOX	Anorexia	0.0884114	0.00181456	TRUE	0
rs229184	SCFD1	als	0.124926	0.000314717	TRUE	0
rs5848	GRN	PD	0.0532399	5.21373e-05	TRUE	4.44089e-16
rs229243	G2E3	als	0.0574931	0.000309329	TRUE	6.66134e-16
rs4295	ACE	AD	0.0652377	0.00101555	TRUE	8.88178e-16
rs72986630	ZNF823	Sz	0.055556	0.000362738	TRUE	3.77476e-15
rs4702	FURIN	Sz	0.0557164	0.000597683	TRUE	1.57652e-14
rs73272053	KLHL7-DT	PD	0.0486043	9.55976e-05	TRUE	1.73195e-14
rs2708630	RERE	Sz	0.04952	0.000387114	TRUE	2.06279e-13
rs679515	CR1	AD	0.0670163	0.00330553	TRUE	3.51719e-13
rs766271	CCNT2-AS1	AD	0.0527967	0.000841096	TRUE	6.54143e-13
rs7969091	RHEBL1	BD	0.0520928	0.00170803	TRUE	4.32459e-11
rs7184567	STX4	PD	0.0352016	7.45915e-05	TRUE	8.96097e-11
rs7196726	HSD3B7	PD	0.0350487	6.82383e-05	TRUE	9.06106e-11
rs11706780	AC105749.1	Sz	0.0392256	0.000472066	TRUE	1.99966e-10
rs6224	FES	Sz	0.0345383	0.000442959	TRUE	2.93875e-09
rs6681932	SLC30A7	MS	0.0395547	0.00104743	TRUE	3.18439e-09
rs2564383	SF3B1	Sz	0.0342444	0.000521671	TRUE	5.1564e-09
rs1498232	PTPRU	Sz	0.0321865	0.000447432	TRUE	1.23759e-08
rs10520163	CLCN3	Sz	0.0307507	0.000398436	TRUE	2.29285e-08
rs8050894	ZNF646	AD	0.0364254	0.00116169	TRUE	2.38248e-08
rs4310388	TTC34	MS	0.0385082	0.00198262	TRUE	6.70118e-08
rs2492966	KCNQ5	Sz	0.0274775	0.000342539	TRUE	1.23181e-07
rs1171830	CCDC6	AD	0.0326388	0.00108126	TRUE	1.49205e-07
rs9398171	LINC00222	Sz	0.0263208	0.000370229	TRUE	2.83919e-07
rs718050	PTPN1	MDD	0.0231271	0.000157318	TRUE	5.11578e-07
rs11090045	ZC3H7B	Sz	0.0231532	0.000344973	TRUE	1.66457e-06
rs56864281	NMB	Sz	0.0238551	0.000444423	TRUE	1.71379e-06
rs6796313	CNTN4	Sz	0.0235821	0.000466202	TRUE	2.19999e-06
rs62120364	MPV17L2	MS	0.0230544	0.00110659	TRUE	2.77763e-05
