# Supplementary material for: Identifying drug targets for neurological and psychiatric disease via genetics and the brain transcriptome
Source: PLoS Genet. 2021 Jan 8;17(1):e1009224. doi: 10.1371/journal.pgen.1009224 (PMC7819609; doi:10.1371/journal.pgen.1009224)
Supplement: S13 Table — (XLSX) [file pgen.1009224.s014.xlsx]

## Sheet: Table 13
MR evidence	monogenic disease evidence	drug trial evidence from clinical trials	phenome-wide MR association with other traits
drug target indication pair (suggested mechanism)	pathogenic mutations recorded in OMIM	indication (mechanism, Phase completed)	predicted consequence (in direction of mechanism suggested by MR)
RERE-Sz (inhibition)	Neurodevelopmental disorder	None	Increased bone heel mineral density Decreased diastolic blood pressure Decreased systolic blood pressure Reduced age at menarche
KCNQ5-Sz (inhibition)	Mental Retardation	Multiple Scelorsis (inhibitor, III) Epilepsy/Seizures (inhibitor, III) Atrial Fibrillation (inhibitor, III) Anterior ischemic optic neuropathy (inhibitor, III) Obstructive sleep apnea (inhibitor, II) Unipolar depression (inhibitor, II) Amyotrophic Lateral Sclerosis (inhibitor, II) Proximal spinal muscular atrophy type 3 (inhibitor, II) Guillain-Barre syndrome (inhibitor, II) Cerebal palsy (inhibi…	None
SUOX-Anorexia (promotion)	Isolated sulfite oxidase deficiency	None	Increased rheumatoid arthitis risk Increased hypertension risk Reduced hypothyrodisim risk
ACE-AD (promotion)	None	Hypertension/heart failure (inhibitor, III) Marfan syndrome (inhibitior, III) Multiple Melanoma (inhibitor, III) Diabetes (inhibitor, III) Proteinuria (inhibitor, III) Lymphoma (inhibitor, III)	Increased hypertension risk
GPNMB-PD (inhibition)	None	Breast carcinoma (inhibitor, II) Osteosarcoma (inhibitor, II) Melanoma (inhibitor, II)	None
