# Supplementary material for: Identifying drug targets for neurological and psychiatric disease via genetics and the brain transcriptome
Source: PLoS Genet. 2021 Jan 8;17(1):e1009224. doi: 10.1371/journal.pgen.1009224 (PMC7819609; doi:10.1371/journal.pgen.1009224)
Supplement: S14 Table — (XLSX) [file pgen.1009224.s015.xlsx]

## Sheet: Table 14
trait	category	nsnps	ncases	ncontrols	total sample size	Publication (pmid)	author	year
Alzheimer's disease	neurological	6850994	73781	416524	490305	See methods
Amytropic Lateral sclerosis	neurological	10031418	20806	59806	80612	29566793	Nicolas	2018
Frontotemporal Dementia	neurological	6026384	3526	9402	12928	24943344	Ferrari	2014
Multiple sclerosis	neurological	465435	9722	17376	27098	21833088	Sawcer S	2011
Parkinson's Disease	neurological	5773709	30617	483971	514588	See methods
ADHD	pyschiatric	8047420	20183	35191	55374	30478444	Demontis	2017
Anorexia Nervosa	pyschiatric	10641224	3495	10982	14477	28494655	Duncan	2017
Autism Spectrum Disorder	pyschiatric	9112386	18382	27969	46351	28540026	Autism working group	2017
Bipolar disorder	pyschiatric	2427221	7481	9250	16731	21926972	Sklar P	2011
Major Depressive Disorder	pyschiatric	13554550	59851	113154	173005	29700475	Wray	2018
Obsessive Compulsive Disorder	pyschiatric	8409517	2688	7037	9725	28761083	OCGAS	2018
Schizophrenia	pyschiatric	9444231	35476	46839	82315	25056061	Ripke S	2014
