# Supplementary material for: Identifying drug targets for neurological and psychiatric disease via genetics and the brain transcriptome
Source: PLoS Genet. 2021 Jan 8;17(1):e1009224. doi: 10.1371/journal.pgen.1009224 (PMC7819609; doi:10.1371/journal.pgen.1009224)
Supplement: S15 Table — (XLSX) [file pgen.1009224.s016.xlsx]

## Sheet: Table 15
MR-Base-id	ncase	ncontrol	sample_size	trait_name	category	Consortium
7	60801	123504	184305	Coronary heart disease	Cardiovascular	CARDIoGRAMplusC4D
12	17897	33977	51874	Crohn's disease	Autoimmune	IIBDGC
16	NA	NA	12441	Childhood intelligence	Education	SSGAC
22	35476	46839	82315	Schizophrenia	Psychiatric	PGC
23	26488	83964	110452	Type 2 diabetes	Diabetes	DIAGRAM
29	NA	NA	28459	Birth length	Anthropometric	EGG
45	2907	14860	17767	Anorexia nervosa	Neurological	GCAN
89	NA	NA	253288	Height	Anthropometric	GIANT
113	NA	NA	17375	Neo-agreeableness	Personality	GPC
114	NA	NA	17375	Neo-conscientiousness	Personality	GPC
115	NA	NA	17375	Neo-extraversion	Personality	GPC
116	NA	NA	17375	Neo-neuroticism	Personality	GPC
117	NA	NA	17375	Neo-openness to experience	Personality	GPC
270	NA	NA	71861	Haemoglobin concentration	Haemotological	HaemGen
271	NA	NA	64731	Mean cell haemoglobin	Haemotological	HaemGen
272	NA	NA	67852	Mean cell haemoglobin concentration	Haemotological	HaemGen
273	NA	NA	69335	Mean cell volume	Haemotological	HaemGen
274	NA	NA	63511	Packed cell volume	Haemotological	HaemGen
275	NA	NA	66214	Red blood cell count	Haemotological	HaemGen
294	31665	33977	65642	Inflammatory bowel disease	Autoimmune	IIBDGC
297	17008	37154	54162	Alzheimer's disease	Neurological	IGAP
299	NA	NA	187167	HDL cholesterol	Lipid	GLGC
300	NA	NA	173082	LDL cholesterol	Lipid	GLGC
301	NA	NA	187365	Total cholesterol	Lipid	GLGC
302	NA	NA	177861	Triglycerides	Lipid	GLGC
756	NA	NA	15234	2hr glucose	Glycemic	MAGIC
758	NA	NA	46368	HbA1C	Glycemic	MAGIC
769	NA	NA	10701	Fasting proinsulin	Glycemic	MAGIC
770	NA	NA	46186	HOMA-B	Glycemic	MAGIC
771	NA	NA	46186	HOMA-IR	Glycemic	MAGIC
773	NA	NA	58074	Fasting glucose	Glycemic	MAGIC
775	NA	NA	51750	Fasting insulin	Glycemic	MAGIC
784	1804	1026	2830	Melanoma	Cancer	MDACC
798	43676	128199	171875	Myocardial infarction	Cardiovascular	CARDIoGRAMplusC4D
801	7481	9250	16731	Bipolar disorder	Psychiatric	PGC
802	14525	14890	29415	Autism	Psychiatric	PGC
803	33332	27888	61220	PGC cross-disorder traits	Psychiatric	PGC
805	9240	9519	18759	Major depressive disorder	Psychiatric	PGC
812	1713	3978	5691	Parkinson's disease	Neurological	NULL
815	1311	1783	3094	Systemic lupus erythematosus	Autoimmune	NULL
816	1627	3254	4881	Neuroblastoma	Cancer	NULL
822	1896	1939	3835	Pancreatic cancer	Cancer	PanScan1
833	19234	61565	80799	Rheumatoid arthritis	Autoimmune	NULL
837	NA	NA	101069	Years of schooling	Education	SSGAC
961	NA	NA	68028	Cigarettes smoked per day	Behavioural	TAG
965	3442	14894	18336	Lung adenocarcinoma	Cancer	ILCCO
966	11348	15861	27209	Lung cancer	Cancer	ILCCO
967	3275	15038	18313	Squamous cell lung cancer	Cancer	ILCCO
970	13768	33977	47745	Ulcerative colitis	Autoimmune	IIBDGC
975	741	2699	3440	Paget's disease	Bone	NULL
977	NA	NA	8143	Forearm bone mineral density	Bone	GEFOS
980	NA	NA	32735	Femoral neck bone mineral density	Bone	GEFOS
982	NA	NA	28498	Lumbar spine bone mineral density	Bone	GEFOS
983	173	615	788	Hirschsprung's disease	Other	NULL
990	151	2291	2442	Bulimia nervosa	Neurological	NULL
996	10788	30047	40835	Eczema	Autoimmune	EAGLE
999	NA	NA	100716	Body fat	Anthropometric	NULL
1000	NA	NA	161460	Depressive symptoms	Psychiatric	SSGAC
1004	NA	NA	69360	Age at menopause	Reproductive aging	ReproGen
1005	NA	NA	7667	Percent emphysema	Lung	MESA
1006	NA	NA	66867	Mean platelet volume	Haemotological	HaemGen
1007	NA	NA	170911	Neuroticism	Personality	SSGAC
1008	NA	NA	66867	Platelet count	Haemotological	HaemGen
1009	NA	NA	298420	Subjective well being	Psychiatric	SSGAC
1025	14498	24091	38589	Multiple sclerosis	Autoimmune	IMSGC
1029	NA	NA	4596	Internalizing problems	Psychiatric	EAGLE
1041	NA	NA	30717	Intracranial volume	Neurological	ENIGMA
1042	NA	NA	30717	Nucleus accumbens volume	Neurological	ENIGMA
1043	NA	NA	30717	Amygdala volume	Neurological	ENIGMA
1044	NA	NA	30717	Caudate volume	Neurological	ENIGMA
1045	NA	NA	30717	Hippocampus volume	Neurological	ENIGMA
1046	NA	NA	30717	Pallidum volume	Neurological	ENIGMA
1047	NA	NA	30717	Putamen volume	Neurological	ENIGMA
1048	NA	NA	30717	Thalamus volume	Neurological	ENIGMA
1049	NA	NA	23986	Iron	Metal	GIS
1050	NA	NA	23986	Ferritin	Metal	GIS
1051	NA	NA	23986	Transferrin Saturation	Metal	GIS
1052	NA	NA	23986	Transferrin	Metal	GIS
1055	NA	NA	110347	Urate	Other	GUGC
1057	41	866	907	Gallbladder cancer	Cancer	NULL
1058	12041	12228	24269	Celiac disease	Autoimmune	NULL
1081	977	4980	5957	IgA nephropathy	Kidney	NULL
1084	NA	NA	153781	Birth weight	Anthropometric	NULL
1086	12577	23475	36052	Amyotrophic lateral sclerosis	Autoimmune	Project MinE
1095	NA	NA	182416	Age at menarche	Reproductive aging	ReproGen
1097	NA	NA	54116	Microalbuminuria	Kidney	CKDGen
1102	12385	104780	117165	Chronic kidney disease	Kidney	CKDGen
1105	NA	NA	133814	Serum creatinine (eGFRcrea)	Kidney	CKDGen
1106	NA	NA	33152	Serum cystatin C (eGFRcys)	Kidney	CKDGen
1107	NA	NA	54450	Urinary albumin-to-creatinine ratio	Kidney	CKDGen
1108	10307	19326	29633	Ischemic stroke	Cardiovascular	ISGC
1109	1859	19326	21185	Cardioembolic stroke	Cardiovascular	ISGC
1110	1817	19326	21143	Large vessel disease	Cardiovascular	ISGC
1111	1349	19326	20675	Small vessel disease	Cardiovascular	ISGC
1112	2871	12019	14890	Primary sclerosing cholangitis	Autoimmune	IPSCSG
1120	25509	40941	66450	Ovarian cancer	Cancer	OCAC
1121	13037	40941	53978	High grade serous ovarian cancer	Cancer	OCAC
1122	1012	40941	41953	Low grade serous ovarian cancer	Cancer	OCAC
1123	1417	40941	42358	Invasive mucinous ovarian cancer	Cancer	OCAC
1124	1366	40941	42307	Clear cell ovarian cancer	Cancer	OCAC
1125	2810	40941	43751	Endometrioid ovarian cancer	Cancer	OCAC
1169	3266	11009	14275	Hip osteoarthritis	Bone	arcOGEN
1170	3498	11009	14507	Knee and hip osteoarthritis	Bone	arcOGEN
1171	646	11009	11655	Knee osteoarthritis	Bone	arcOGEN
UKB-a:100	3871	333288	337159	Non-cancer illness code self-reported: psoriasis	Autoimmune	Neale's lab
UKB-a:102	3840	333319	337159	Non-cancer illness code self-reported: diverticular disease/diverticulitis	Other	Neale's lab
UKB-a:106	28257	308902	337159	Non-cancer illness code self-reported: osteoarthritis	Bone	Neale's lab
UKB-a:107	4807	332352	337159	Non-cancer illness code self-reported: gout	Bone	Neale's lab
UKB-a:108	41296	295863	337159	Non-cancer illness code self-reported: high cholesterol	Cardiovascular	Neale's lab
UKB-a:109	7865	329294	337159	Non-cancer illness code self-reported: hiatus hernia	Other	Neale's lab
UKB-a:111	145	337014	337159	Non-cancer illness code self-reported: pneumothorax	Other	Neale's lab
UKB-a:112	238	336921	337159	Non-cancer illness code self-reported: polio / poliomyelitis	Other	Neale's lab
UKB-a:113	2599	334560	337159	Non-cancer illness code self-reported: arthritis (nos)	Bone	Neale's lab
UKB-a:114	71	337088	337159	Non-cancer illness code self-reported: hypertrophic cardiomyopathy (hcm / hocm)	Cardiovascular	Neale's lab
UKB-a:115	95	337064	337159	Non-cancer illness code self-reported: vitiligo	Other	Neale's lab
UKB-a:248	NA	NA	336107	Body mass index (BMI)	Anthropometric	Neale's lab
UKB-a:249	NA	NA	336227	Weight	Anthropometric	Neale's lab
UKB-a:25	NA	NA	336965	Alcohol intake frequency.	Behavioural	Neale's lab
UKB-a:257	84839	239139	323978	Hearing difficulty/problems: Yes	Other	Neale's lab
UKB-a:258	11424	72105	83529	Cough on most days	Lung	Neale's lab
UKB-a:308	32193	303394	335587	Fractured/broken bones in last 5 years	Bone	Neale's lab
UKB-a:332	18864	12898	31762	Fracture resulting from simple fall	Bone	Neale's lab
UKB-a:333	NA	NA	327525	Creatinine (enzymatic) in urine	Urine	Neale's lab
UKB-a:334	NA	NA	326816	Potassium in urine	Urine	Neale's lab
UKB-a:335	NA	NA	326831	Sodium in urine	Urine	Neale's lab
UKB-a:336	NA	NA	307638	Forced vital capacity (FVC)	Lung	Neale's lab
UKB-a:337	NA	NA	307638	Forced expiratory volume in 1-second (FEV1)	Lung	Neale's lab
UKB-a:357	7	7630	7637	Underlying (primary) cause of death: ICD10: E85.4 Organ-limited amyloidosis	Other	Neale's lab
UKB-a:359	NA	NA	317756	Diastolic blood pressure automated reading	Cardiovascular	Neale's lab
UKB-a:360	NA	NA	317754	Systolic blood pressure automated reading	Cardiovascular	Neale's lab
UKB-a:363	NA	NA	110153	Pulse rate	Cardiovascular	Neale's lab
UKB-a:367	NA	NA	110935	Happiness	Behavioural	Neale's lab
UKB-a:423	2072	106745	108817	Eye problems/disorders: Diabetes related eye disease	Eye	Neale's lab
UKB-a:424	4758	104059	108817	Eye problems/disorders: Glaucoma	Eye	Neale's lab
UKB-a:425	1998	106819	108817	Eye problems/disorders: Injury or trauma resulting in loss of vision	Other	Neale's lab
UKB-a:426	10475	98342	108817	Eye problems/disorders: Cataract	Eye	Neale's lab
UKB-a:436	10618	326065	336683	Vascular/heart problems diagnosed by doctor: Angina	Cardiovascular	Neale's lab
UKB-a:438	4693	330853	335546	Fractured bone site(s): Ankle	Bone	Neale's lab
UKB-a:439	6663	328883	335546	Fractured bone site(s): Wrist	Bone	Neale's lab
UKB-a:440	3391	332155	335546	Fractured bone site(s): Arm	Bone	Neale's lab
UKB-a:441	17380	318166	335546	Fractured bone site(s): Other bones	Bone	Neale's lab
UKB-a:500	NA	NA	194398	Heel bone mineral density (BMD) T-score automated	Bone	Neale's lab
UKB-a:517	153	337046	337199	Diagnoses - main ICD10: B37 Candidiasis	Other	Neale's lab
UKB-a:519	5510	331689	337199	Diagnoses - main ICD10: C50 Malignant neoplasm of breast	Cancer	Neale's lab
UKB-a:520	2273	334926	337199	Diagnoses - main ICD10: C61 Malignant neoplasm of prostate	Cancer	Neale's lab
UKB-a:521	4794	332405	337199	Diagnoses - main ICD10: D12 Benign neoplasm of colon rectum anus and anal canal	Cancer	Neale's lab
UKB-a:522	4351	332848	337199	Diagnoses - main ICD10: D25 Leiomyoma of uterus	Cancer	Neale's lab
UKB-a:527	2025	335174	337199	Diagnoses - main ICD10: G47 Sleep disorders	Sleep	Neale's lab
UKB-a:528	5886	331313	337199	Diagnoses - main ICD10: G56 Mononeuropathies of upper limb	Neurological	Neale's lab
UKB-a:529	2651	334548	337199	Diagnoses - main ICD10: H25 Senile cataract	Eye	Neale's lab
UKB-a:535	107	337092	337199	Diagnoses - main ICD10: I30 Acute pericarditis	Cardiovascular	Neale's lab
UKB-a:536	3818	333381	337199	Diagnoses - main ICD10: I48 Atrial fibrillation and flutter	Cardiovascular	Neale's lab
UKB-a:537	1613	335586	337199	Diagnoses - main ICD10: I80 Phlebitis and thrombophlebitis	Cardiovascular	Neale's lab
UKB-a:538	6958	330241	337199	Diagnoses - main ICD10: I83 Varicose veins of lower extremities	Cardiovascular	Neale's lab
UKB-a:539	8190	329009	337199	Diagnoses - main ICD10: I84 Haemorrhoids	Other	Neale's lab
UKB-a:541	1637	335562	337199	Diagnoses - main ICD10: J33 Nasal polyp	Other	Neale's lab
UKB-a:544	3369	333830	337199	Diagnoses - main ICD10: K20 Oesophagitis	Autoimmune	Neale's lab
UKB-a:547	8080	329119	337199	Diagnoses - main ICD10: K29 Gastritis and duodenitis	Other	Neale's lab
UKB-a:548	1676	335523	337199	Diagnoses - main ICD10: K35 Acute appendicitis	Other	Neale's lab
UKB-a:549	8815	328384	337199	Diagnoses - main ICD10: K40 Inguinal hernia	Other	Neale's lab
UKB-a:550	1536	335663	337199	Diagnoses - main ICD10: K43 Ventral hernia	Other	Neale's lab
UKB-a:551	5321	331878	337199	Diagnoses - main ICD10: K44 Diaphragmatic hernia	Other	Neale's lab
UKB-a:555	6865	330334	337199	Diagnoses - main ICD10: K57 Diverticular disease of intestine	Other	Neale's lab
UKB-a:556	1578	335621	337199	Diagnoses - main ICD10: K60 Fissure and fistula of anal and rectal regions	Other	Neale's lab
UKB-a:559	6986	330213	337199	Diagnoses - main ICD10: K80 Cholelithiasis	Other	Neale's lab
UKB-a:56	156	337003	337159	Cancer code self-reported: small intestine/small bowel cancer	Cancer	Neale's lab
UKB-a:560	2777	334422	337199	Diagnoses - main ICD10: L03 Cellulitis	Autoimmune	Neale's lab
UKB-a:562	4934	332265	337199	Diagnoses - main ICD10: M16 Coxarthrosis [arthrosis of hip]	Autoimmune	Neale's lab
UKB-a:563	6560	330639	337199	Diagnoses - main ICD10: M17 Gonarthrosis [arthrosis of knee]	Bone	Neale's lab
UKB-a:566	7489	329710	337199	Diagnoses - main ICD10: M23 Internal derangement of knee	Other	Neale's lab
UKB-a:569	5660	331539	337199	Diagnoses - main ICD10: M54 Dorsalgia	Other	Neale's lab
UKB-a:57	2495	334664	337159	Prostate cancer	Cancer	Neale's lab
UKB-a:572	1862	335337	337199	Diagnoses - main ICD10: M72 Fibroblastic disorders	Cancer	Neale's lab
UKB-a:574	2427	334772	337199	Diagnoses - main ICD10: N20 Calculus of kidney and ureter	Kidney	Neale's lab
UKB-a:576	3140	334059	337199	Diagnoses - main ICD10: N40 Hyperplasia of prostate	Other	Neale's lab
UKB-a:577	4840	332359	337199	Diagnoses - main ICD10: N81 Female genital prolapse	Other	Neale's lab
UKB-a:578	6882	330317	337199	Diagnoses - main ICD10: N92 Excessive frequent and irregular menstruation	Other	Neale's lab
UKB-a:58	2677	334482	337159	Cancer code self-reported: malignant melanoma	Cancer	Neale's lab
UKB-a:580	1788	335411	337199	Diagnoses - main ICD10: R04 Haemorrhage from respiratory passages	Lung	Neale's lab
UKB-a:581	16552	320647	337199	Diagnoses - main ICD10: R07 Pain in throat and chest	Other	Neale's lab
UKB-a:582	14203	322996	337199	Diagnoses - main ICD10: R10 Abdominal and pelvic pain	Other	Neale's lab
UKB-a:583	1365	335834	337199	Diagnoses - main ICD10: R11 Nausea and vomiting	Other	Neale's lab
UKB-a:584	201	336998	337199	Diagnoses - main ICD10: R14 Flatulence and related conditions	Other	Neale's lab
UKB-a:586	1349	335850	337199	Diagnoses - main ICD10: R35 Polyuria	Other	Neale's lab
UKB-a:587	3057	334142	337199	Diagnoses - main ICD10: R55 Syncope and collapse	Other	Neale's lab
UKB-a:59	3156	334003	337159	Cancer code self-reported: basal cell carcinoma	Cancer	Neale's lab
UKB-a:591	553	336646	337199	Diagnoses - main ICD10: S66 Injury of muscle and tendon at wrist and hand level	Other	Neale's lab
UKB-a:592	154	337045	337199	Diagnoses - main ICD10: S76 Injury of muscle and tendon at hip and thigh level	Other	Neale's lab
UKB-a:594	5162	332037	337199	Diagnoses - main ICD10: Z09 Follow-up examination after treatment for conditions other than malignant neoplasms	Other	Neale's lab
UKB-a:61	87690	249469	337159	Non-cancer illness code self-reported: hypertension	Cardiovascular	Neale's lab
UKB-a:64	2801	334358	337159	Non-cancer illness code self-reported: pulmonary embolism +/- dvt	Cardiovascular	Neale's lab
UKB-a:65	6767	330392	337159	Non-cancer illness code self-reported: deep venous thrombosis (dvt)	Cardiovascular	Neale's lab
UKB-a:66	39049	298110	337159	Non-cancer illness code self-reported: asthma	Autoimmune	Neale's lab
UKB-a:67	1179	335980	337159	Non-cancer illness code self-reported: chronic obstructive airways disease/copd	Lung	Neale's lab
UKB-a:68	4573	332586	337159	Non-cancer illness code self-reported: emphysema/chronic bronchitis	Lung	Neale's lab
UKB-a:69	1064	336095	337159	Non-cancer illness code self-reported: sleep apnoea	Sleep	Neale's lab
UKB-a:70	14316	322843	337159	Non-cancer illness code self-reported: gastro-oesophageal reflux (gord) / gastric reflux	Other	Neale's lab
UKB-a:72	2694	334465	337159	Non-cancer illness code self-reported: kidney stone/ureter stone/bladder stone	Kidney	Neale's lab
UKB-a:73	2006	335153	337159	Non-cancer illness code self-reported: bladder problem (not cancer)	Other	Neale's lab
UKB-a:76	2547	334612	337159	Non-cancer illness code self-reported: hyperthyroidism/thyrotoxicosis	Other	Neale's lab
UKB-a:77	16376	320783	337159	Non-cancer illness code self-reported: hypothyroidism/myxoedema	Other	Neale's lab
UKB-a:78	10007	327152	337159	Non-cancer illness code self-reported: migraine	Other	Neale's lab
UKB-a:80	1140	336019	337159	Non-cancer illness code self-reported: retinal detachment	Eye	Neale's lab
UKB-a:81	19195	317964	337159	Non-cancer illness code self-reported: depression	Psychiatric	Neale's lab
UKB-a:82	4611	332548	337159	Non-cancer illness code self-reported: anxiety/panic attacks	Psychiatric	Neale's lab
UKB-a:83	902	336257	337159	Non-cancer illness code self-reported: mania/bipolar disorder/manic depression	Psychiatric	Neale's lab
UKB-a:84	762	336397	337159	Non-cancer illness code self-reported: bone disorder	Bone	Neale's lab
UKB-a:86	1621	335538	337159	Non-cancer illness code self-reported: joint disorder	Bone	Neale's lab
UKB-a:87	5266	331893	337159	Non-cancer illness code self-reported: osteoporosis	Bone	Neale's lab
UKB-a:88	968	336191	337159	Non-cancer illness code self-reported: ankylosing spondylitis	Autoimmune	Neale's lab
UKB-a:89	1836	335323	337159	Non-cancer illness code self-reported: iron deficiency anaemia	Other	Neale's lab
UKB-a:9	NA	NA	335410	Sleep duration	Sleep	Neale's lab
UKB-a:90	1020	336139	337159	Non-cancer illness code self-reported: pernicious anaemia	Other	Neale's lab
UKB-a:91	5168	331991	337159	Non-cancer illness code self-reported: uterine fibroids	Cancer	Neale's lab
UKB-a:92	1870	335289	337159	Non-cancer illness code self-reported: vaginal prolapse/uterine prolapse	Other	Neale's lab
UKB-a:94	19320	317839	337159	Non-cancer illness code self-reported: hayfever/allergic rhinitis	Autoimmune	Neale's lab
UKB-a:95	4609	332550	337159	Non-cancer illness code self-reported: enlarged prostate	Other	Neale's lab
UKB-a:96	2469	334690	337159	Non-cancer illness code self-reported: muscle or soft tissue injuries	Other	Neale's lab
UKB-a:98	118	337041	337159	Non-cancer illness code self-reported: hypopituitarism	Other	Neale's lab
